# Supplementary material for: Functional characterization of RebL1 highlights the evolutionary conservation of oncogenic activities of the RBBP4/7 orthologue in Tetrahymena thermophila
Source: Nucleic Acids Res. 2021 Jun 4;49(11):6196–212. doi: 10.1093/nar/gkab413 (PMC8216455; doi:10.1093/nar/gkab413)
Supplement: gkab413_Supplemental_Files [file gkab413_supplemental_files.zip]

Archive with 3 entries (3 files):
- Supplemental figures RebL1_NAR_revised. APRIL.pdf
- Supplemental methods RebL1 April 2021.pdf
- Supplemental Tables_Revised accession numbers.xlsx
