# Supplementary material for: Functional characterization of RebL1 highlights the evolutionary conservation of oncogenic activities of the RBBP4/7 orthologue in Tetrahymena thermophila
Source: Nucleic Acids Res. 2021 Jun 4;49(11):6196–212. doi: 10.1093/nar/gkab413 (PMC8216455; doi:10.1093/nar/gkab413)
Supplement: gkab413_Supplemental_Files [file gkab413_supplemental_files.zip › Supplemental Tables_Revised accession numbers.xlsx]

## Sheet: Index
	Table S1	AP-MS analysis of H4
	Table S2	AP-MS analysis of RebL1 in Vegetative Tetrahymena
	Table S3	AP-MS analysis of RebL1 in Conjugating (5h post mixing) Tetrahymena
	Table S4	AP-MS analysis of human RBBP7 in HEK293 cells
	Table S5	AP-MS analysis of human RBBP4 in HEK293 cells
	Table S6	AP-MS analysis of Tetrahyman Lin9
	Table S7	AP-MS analysis of Tetrahymena Anqa1 (human Lin54 orthologue)
	Table S8	AP-MS analysis of Anqa1 in Conjugating (5h post mixing) Tetrahymena
	Table S9	RebL1 ChIP peaks file
	Table S10	Anqa1 ChIP peaks
	Table S11	Occurance of Anqa1 motifs across the Tetrahymena genome
	Table S12	TCGA tumor abbreviations
	Table S13	Primer sequences for PCR, RT-qPCR and RNAi in Tetrahymena
	Table S14	READ ME: Details of mass spectrometry files deposition to the MassIVE repository
	Note: Aliases for ReBL1 and Anqa1 are SSCH1 and Tesmin, respectively

## Sheet: TableS1-H4 APMS
Bait	Prey	Prey Locus Tag	Spec	SpecSum	AvgSpec	NumReplicates	ctrlCounts	AvgP	MaxP	FoldChange	BFDR	Annotation	Notes
H4	XP_001030823.3	TTHERM_01014770	181|218	399	199.5	2	0|0|0|5|0|0|0|0|0|0|0|0|0|0|0|0|0|0|0|0|0|0|0|0|0|0|0|0|0|0|0|0|0|0|0|0|0|0|0	1	1	798	0	Nrp1 (NASP-related protein)	H3/H4 chaperone
H4	XP_001033143.3	TTHERM_00442300	105|193	298	149	2	0|0|0|0|0|0|0|0|0|0|0|0|0|0|0|0|0|0|0|0|0|0|0|0|0|0|0|0|0|0|0|0|0|0|0|0|0|0|0	1	1	1490	0	Asf1	H3/H4 chaperone
H4	XP_001020259.1	TTHERM_00962200	67|119	186	93	2	0|0|0|0|0|0|0|0|0|0|0|0|0|0|0|0|0|0|0|0|0|0|0|0|0|0|0|0|0|0|0|0|0|0|0|0|0|0|0	1	1	930	0	Importin-beta 6	Karyopherin
H4	XP_001009217.2	TTHERM_00554270	110|45	155	77.5	2	0|0|0|0|0|0|0|0|0|0|0|0|0|0|0|0|0|0|0|0|0|0|0|0|0|0|0|0|0|0|0|0|0|0|0|0|0|0|0	1	1	775	0	Mcm2	Minichromosome Maintenance Complex Component 2
H4	XP_001022314.1	TTHERM_00502600	50|48	98	49	2	0|0|0|0|0|0|0|3|0|0|0|0|0|0|0|0|2|0|0|0|0|0|0|0|0|4|0|0|0|0|0|0|0|3|0|0|0|0|0	1	1	81.67	0	PARP6	Poly (ADP-ribose) polymerase
H4	XP_001012263.1	TTHERM_00105110	37|41	78	39	2	0|0|0|0|10|0|13|11|12|0|23|0|0|0|0|10|14|4|18|4|0|0|0|5|0|7|3|0|4|3|0|0|0|5|2|4|0|0|4	0.99	0.99	5	0	Hsp70	Heat shock protein
H4	XP_001007069.1	TTHERM_00202840	50|8	58	29	2	0|0|0|0|0|0|0|0|0|0|0|0|0|0|0|0|0|0|0|0|0|0|0|0|0|0|0|0|0|0|0|0|0|0|0|0|0|0|0	1	1	290	0	von Willebrand factor type A
H4	XP_001016594.3	TTHERM_00189180	25|15	40	20	2	0|0|0|0|0|0|0|5|0|0|0|0|0|0|5|0|0|0|0|2|5|0|3|0|0|24|6|0|0|0|0|0|0|11|0|0|0|0|0	0.92	0.96	6.56	0	Histone H3
H4	XP_001026968.2	TTHERM_00688660	3|27	30	15	2	0|0|0|0|0|0|0|0|0|0|0|0|0|0|0|0|0|0|0|0|0|0|0|0|0|0|0|0|0|0|0|0|0|0|0|0|0|0|0	1	1	150	0	RebL1	Retinoblastoma binding protein 4/7
H4	XP_976574.2	TTHERM_01013150	4|25	29	14.5	2	0|0|0|0|0|0|0|0|0|0|0|0|0|0|0|0|0|0|0|0|0|0|0|0|0|0|2|0|0|0|0|0|0|0|0|0|0|0|0	1	1	145	0	Heat shock Dnaj protein (CAJ1)
H4	XP_001018189.2	TTHERM_00283330	19|3	22	11	2	0|0|0|0|0|0|0|0|0|0|0|0|0|0|0|0|0|0|0|0|0|0|0|0|0|0|0|0|0|0|0|0|0|0|0|0|0|0|0	1	1	110	0	Cet1 (Spt16)	FACT-complex subunit
H4	XP_001014671.1	TTHERM_00046760	2|13	15	7.5	2	0|0|0|0|0|0|0|0|0|0|0|0|0|0|0|0|0|0|0|0|0|0|0|0|0|0|0|0|0|0|0|0|0|0|0|0|0|0|0	0.98	1	75	0	Hat1	Histone acetyl transferase
H4	XP_001016910.1	TTHERM_00979780	2|9	11	5.5	2	0|0|0|0|2|0|0|0|0|0|0|0|0|0|0|0|0|0|0|0|0|0|0|0|0|0|0|0|0|0|0|0|0|0|0|0|0|0|0	0.98	1	55	0	Pdb1
H4	XP_001013258.1	TTHERM_00448570	6|3	9	4.5	2	0|0|0|0|0|0|0|0|0|0|0|0|0|0|0|0|0|0|0|0|0|0|0|0|0|0|0|0|0|0|0|0|0|0|0|0|0|0|0	1	1	45	0	Mcm6	Minichromosome Maintenance Complex Component 6
H4	XP_001024947.1	TTHERM_00242240	3|3	6	3	2	0|0|0|0|0|0|0|0|0|0|0|0|0|0|0|0|0|0|0|0|0|0|0|0|0|0|0|0|0|0|0|0|0|0|0|0|0|0|0	0.99	0.99	30	0	Hypothetical protein
H4	XP_001014626.1	TTHERM_00046310	3|9	12	6	2	0|0|0|0|2|0|0|0|0|0|0|0|0|0|0|0|0|5|0|3|0|0|0|0|0|0|0|0|0|0|0|0|0|0|0|0|0|0|0	0.89	0.99	12	0.01	Dyh1
H4	XP_001030447.1	TTHERM_01082940	4|5	9	4.5	2	0|0|0|0|9|0|0|0|0|0|0|0|0|0|0|0|0|0|0|0|0|0|0|0|0|0|0|0|0|0|0|0|0|0|0|2|0|0|0	0.91	0.92	8.18	0.01	Ubc5
H4	XP_001008606.2	TTHERM_00812780	3|4	7	3.5	2	0|0|0|0|0|0|0|0|0|0|0|0|0|0|0|0|0|0|0|0|0|0|0|0|0|0|0|0|0|0|0|0|8|0|0|0|0|0|0	0.9	0.92	8.75	0.01	Rpl38
H4	XP_001018448.2	TTHERM_00344030	9|23	32	16	2	0|0|0|0|6|0|0|2|0|0|8|0|0|0|0|0|0|0|0|3|0|0|0|5|0|9|5|0|4|0|0|0|0|9|0|0|0|0|0	0.83	0.99	6.27	0.03
H4	XP_001015768.1	TTHERM_00079270	5|18	23	11.5	2	0|0|0|0|9|0|0|2|0|0|13|0|0|0|0|0|0|0|0|0|0|0|0|3|0|0|2|0|0|0|0|0|0|2|0|0|0|0|0	0.81	0.98	7.42	0.03
H4	XP_001017628.2	TTHERM_00339640	12|29	41	20.5	2	0|0|0|0|11|0|0|11|0|0|15|0|0|0|0|0|0|0|0|5|3|0|0|8|0|4|7|0|0|0|0|0|0|5|0|2|0|0|0	0.8	0.99	5.77	0.04
H4	XP_001022292.2	TTHERM_00502380	11|17	28	14	2	0|0|0|0|7|0|0|8|4|0|8|0|0|0|0|0|4|0|0|0|0|0|0|14|0|0|0|0|3|3|0|0|0|2|0|5|0|0|5	0.8	0.93	4.44	0.04
H4	XP_001026905.1	TTHERM_00941450	5|13	18	9	2	0|0|0|0|6|0|0|4|3|0|14|0|0|0|0|0|0|0|0|0|0|0|0|0|0|0|0|0|0|0|0|0|0|0|4|0|0|0|0	0.8	0.94	5.81	0.04
H4	XP_001019717.1	TTHERM_00136360	3|11	14	7	2	0|0|0|0|3|0|0|2|0|0|6|0|0|0|0|0|0|0|0|5|0|0|0|0|0|0|2|0|0|0|0|0|0|3|0|0|0|0|0	0.73	0.98	6.67	0.06
H4	XP_001025944.1	TTHERM_01113100	4|5	9	4.5	2	0|0|0|0|7|0|0|0|0|0|0|0|0|0|0|0|0|0|0|3|0|0|0|0|0|0|0|0|0|0|0|0|0|3|4|2|3|0|0	0.71	0.76	4.09	0.06
H4	XP_977058.2	TTHERM_00035580	3|3	6	3	2	0|0|0|0|5|0|0|0|0|0|7|0|0|0|0|0|0|0|0|0|0|0|0|0|0|0|2|0|0|0|0|0|0|0|0|0|0|0|0	0.73	0.73	4.29	0.06
H4	XP_001033079.3	TTHERM_00471950	4|25	29	14.5	2	0|0|0|0|0|0|0|0|0|0|0|0|0|0|0|0|0|0|0|5|0|0|0|4|0|8|5|0|2|5|0|0|0|2|0|0|0|0|0	0.7	1	9.35	0.07
H4	XP_001017585.2	TTHERM_00338210	9|18	27	13.5	2	0|0|0|0|3|0|0|2|0|0|3|0|0|0|0|0|0|0|0|7|5|0|0|6|0|8|8|2|6|4|2|0|0|6|0|0|0|0|0	0.7	0.98	4.35	0.07
H4	XP_001010825.2	TTHERM_00122290	6|10	16	8	2	0|0|0|0|7|0|4|5|0|0|7|0|0|0|0|0|0|0|0|0|0|0|0|0|0|0|4|0|2|0|0|0|0|3|0|3|0|0|6	0.67	0.87	3.9	0.08
H4	XP_001009836.1	TTHERM_00161060	14|8	22	11	2	0|0|0|0|6|0|9|5|0|0|0|0|0|0|3|0|0|0|0|2|0|0|0|0|0|11|6|0|7|3|0|0|0|5|0|3|0|0|0	0.6	0.9	3.67	0.09
H4	XP_001021342.1	TTHERM_00316500	45|119	164	82	2	0|0|0|0|2|12|0|0|0|56|0|0|0|0|168|0|0|0|0|6|4|0|3|7|0|0|0|0|0|0|0|0|0|25|0|0|0|4|0	0.54	0.98	5.71	0.12
H4	XP_001022202.1	TTHERM_00499440	6|20	26	13	2	0|0|0|0|2|0|0|4|0|0|0|0|0|0|7|0|0|0|0|6|5|0|0|0|0|13|0|0|0|0|0|0|6|13|0|0|0|0|0	0.55	0.96	4.64	0.12
H4	XP_001033489.2	TTHERM_00313080	0|26	26	13	2	0|0|0|0|0|0|0|0|0|0|0|0|0|0|0|0|0|0|0|0|0|0|0|0|0|0|0|0|0|0|0|0|0|0|0|0|0|0|0	0.5	1	130	0.14
H4	XP_001008400.1	TTHERM_00016200	21|0	21	10.5	2	0|0|0|0|0|0|0|0|0|0|0|0|0|0|0|0|0|0|0|0|0|0|0|0|0|0|0|0|0|0|0|0|0|0|0|0|0|0|0	0.5	1	105	0.17
H4	XP_001014803.2	TTHERM_00049080	9|0	9	4.5	2	0|0|0|0|0|0|0|0|0|0|0|0|0|0|0|0|0|0|0|0|0|0|0|0|0|0|0|0|0|0|0|0|0|0|0|0|0|0|0	0.5	1	45	0.19
H4	XP_001020096.1	TTHERM_00660330	0|6	6	3	2	0|0|0|0|0|0|0|0|0|0|0|0|0|0|0|0|0|0|0|0|0|0|0|0|0|0|0|0|0|0|0|0|0|0|0|0|0|0|0	0.5	1	30	0.21
H4	XP_001031474.1	TTHERM_00823720	0|9	9	4.5	2	0|0|0|0|0|0|0|2|0|0|0|0|0|0|0|0|0|0|0|0|0|0|0|0|0|0|0|0|0|0|0|0|0|0|0|0|0|0|0	0.5	1	45	0.23
H4	XP_001470738.1	TTHERM_00561799	5|0	5	2.5	2	0|0|0|0|0|0|0|0|0|0|0|0|0|0|0|0|0|0|0|0|0|0|0|0|0|0|0|0|0|0|0|0|0|0|0|0|0|0|0	0.5	1	25	0.23
H4	XP_001023312.1	TTHERM_00444500	0|5	5	2.5	2	0|0|0|0|0|0|0|0|0|0|0|0|0|0|0|0|0|0|0|0|0|0|0|0|0|0|0|0|0|0|0|0|0|0|0|0|0|0|0	0.5	1	25	0.23
H4	XP_001024602.1	TTHERM_00301740	0|5	5	2.5	2	0|0|0|0|0|0|0|0|0|0|0|0|0|0|0|0|0|0|0|0|0|0|0|0|0|0|0|0|0|0|0|0|0|0|0|0|0|0|0	0.5	1	25	0.23
H4	XP_001026079.1	TTHERM_00969600	0|5	5	2.5	2	0|0|0|0|0|0|0|0|0|0|0|0|0|0|0|0|0|0|0|0|0|0|0|0|0|0|0|0|0|0|0|0|0|0|0|0|0|0|0	0.5	1	25	0.23
H4	XP_001015686.1	TTHERM_00077450	0|8	8	4	2	0|0|0|0|0|0|0|2|0|0|0|0|0|0|0|0|0|0|0|0|0|0|0|0|0|0|0|0|0|0|0|0|0|0|0|0|0|0|0	0.5	1	40	0.25
H4	XP_001021998.1	TTHERM_00563990	0|8	8	4	2	0|0|0|0|0|0|0|0|0|0|0|0|0|0|0|0|0|0|0|0|0|0|0|0|0|0|0|0|2|0|0|0|0|0|0|0|0|0|0	0.5	1	40	0.25
H4	XP_001010074.1	TTHERM_00633360	0|274	274	137	2	0|0|0|0|7|0|0|3|0|69|0|0|56|2|33|0|0|0|0|27|0|0|14|0|0|0|29|0|11|11|0|2|5|111|0|2|0|8|0	0.5	1	7.03	0.26
H4	XP_001012103.1	TTHERM_00095540	0|22	22	11	2	0|0|0|0|3|0|0|2|0|0|0|0|0|0|0|0|0|0|0|2|5|0|0|0|0|6|5|0|0|0|0|0|0|4|0|0|0|0|0	0.5	1	8.15	0.26
H4	XP_001009161.2	TTHERM_00550700	0|16	16	8	2	0|0|0|0|3|0|0|4|0|0|0|0|0|0|0|0|0|0|0|0|0|0|0|0|0|0|0|0|0|0|0|0|0|0|0|2|0|0|0	0.5	1	17.78	0.26
H4	XP_001012181.1	TTHERM_00101320	4|0	4	2	2	0|0|0|0|0|0|0|0|0|0|0|0|0|0|0|0|0|0|0|0|0|0|0|0|0|0|0|0|0|0|0|0|0|0|0|0|0|0|0	0.5	1	20	0.26
H4	XP_001023278.1	TTHERM_00444160	4|0	4	2	2	0|0|0|0|0|0|0|0|0|0|0|0|0|0|0|0|0|0|0|0|0|0|0|0|0|0|0|0|0|0|0|0|0|0|0|0|0|0|0	0.5	1	20	0.26
H4	XP_001021554.1	TTHERM_00149190	0|4	4	2	2	0|0|0|0|0|0|0|0|0|0|0|0|0|0|0|0|0|0|0|0|0|0|0|0|0|0|0|0|0|0|0|0|0|0|0|0|0|0|0	0.5	1	20	0.26
H4	XP_001015192.1	TTHERM_00506900	0|4	4	2	2	0|0|0|0|0|0|0|0|0|0|0|0|0|0|0|0|0|0|0|0|0|0|0|0|0|0|0|0|0|0|0|0|0|0|0|0|0|0|0	0.5	1	20	0.26
H4	XP_001031915.1	TTHERM_00721830	0|4	4	2	2	0|0|0|0|0|0|0|0|0|0|0|0|0|0|0|0|0|0|0|0|0|0|0|0|0|0|0|0|0|0|0|0|0|0|0|0|0|0|0	0.5	1	20	0.26
H4	XP_001015794.1	TTHERM_00079540	0|6	6	3	2	0|0|0|0|2|0|0|0|0|0|0|0|0|0|0|0|0|0|0|0|0|0|0|0|0|0|0|0|0|0|0|0|0|0|0|0|0|0|0	0.5	1	30	0.28
H4	XP_001026214.1	TTHERM_00780580	0|6	6	3	2	0|0|0|0|2|0|0|0|0|0|0|0|0|0|0|0|0|0|0|0|0|0|0|0|0|0|0|0|0|0|0|0|0|0|0|0|0|0|0	0.5	1	30	0.28
H4	XP_001008397.1	TTHERM_00016170	0|18	18	9	2	0|0|0|0|0|0|0|0|0|0|0|0|0|0|0|0|0|0|0|0|0|0|0|0|0|5|0|0|3|5|0|0|0|4|0|0|0|0|0	0.5	1	10.59	0.29
H4	XP_001026767.3	TTHERM_00865270	0|5	5	2.5	2	0|0|0|0|0|0|0|0|0|0|0|0|0|0|0|0|0|0|0|0|0|0|0|0|0|0|0|0|2|0|0|0|0|0|0|0|0|0|0	0.5	1	25	0.29
H4	XP_001019648.1	TTHERM_00133690	0|5	5	2.5	2	0|0|0|0|0|0|0|0|0|0|0|0|0|0|0|0|0|0|0|0|0|0|0|0|0|2|0|0|0|0|0|0|0|0|0|0|0|0|0	0.5	1	25	0.29
H4	XP_001016593.1	TTHERM_00189170	80|264	344	172	2	0|0|0|0|8|0|0|17|0|77|6|0|0|0|133|0|0|0|0|62|26|0|11|4|0|55|47|8|20|15|7|0|15|106|6|4|0|9|0	0.5	1	5.41	0.3	Bait; Histone have been described to appear in background and therefore couln't pass the cutoff
H4	XP_001016015.1	TTHERM_00275740	0|51	51	25.5	2	0|0|0|0|23|0|0|7|3|0|17|0|0|0|0|2|8|16|0|7|0|0|0|3|0|0|6|0|0|2|0|0|0|8|0|3|0|0|0	0.5	1	4.86	0.3
H4	XP_001009196.2	TTHERM_00551090	0|8	8	4	2	0|0|0|0|0|0|0|0|0|0|0|0|0|0|2|0|0|0|0|2|0|0|0|0|0|0|0|0|0|0|0|0|0|3|0|0|0|0|0	0.5	1	11.43	0.3
H4	XP_001023138.1	TTHERM_00492460	3|0	3	1.5	2	0|0|0|0|0|0|0|0|0|0|0|0|0|0|0|0|0|0|0|0|0|0|0|0|0|0|0|0|0|0|0|0|0|0|0|0|0|0|0	0.5	0.99	15	0.3
H4	XP_001008711.1	TTHERM_00170540	3|0	3	1.5	2	0|0|0|0|0|0|0|0|0|0|0|0|0|0|0|0|0|0|0|0|0|0|0|0|0|0|0|0|0|0|0|0|0|0|0|0|0|0|0	0.5	0.99	15	0.3
H4	XP_001019485.2	TTHERM_00627000	0|3	3	1.5	2	0|0|0|0|0|0|0|0|0|0|0|0|0|0|0|0|0|0|0|0|0|0|0|0|0|0|0|0|0|0|0|0|0|0|0|0|0|0|0	0.5	0.99	15	0.3
H4	XP_001015264.1	TTHERM_00518510	0|3	3	1.5	2	0|0|0|0|0|0|0|0|0|0|0|0|0|0|0|0|0|0|0|0|0|0|0|0|0|0|0|0|0|0|0|0|0|0|0|0|0|0|0	0.5	0.99	15	0.3
H4	NP_149371.1	TepyoMp08	0|3	3	1.5	2	0|0|0|0|0|0|0|0|0|0|0|0|0|0|0|0|0|0|0|0|0|0|0|0|0|0|0|0|0|0|0|0|0|0|0|0|0|0|0	0.5	0.99	15	0.3
H4	XP_001032860.1	TTHERM_00486480	0|3	3	1.5	2	0|0|0|0|0|0|0|0|0|0|0|0|0|0|0|0|0|0|0|0|0|0|0|0|0|0|0|0|0|0|0|0|0|0|0|0|0|0|0	0.5	0.99	15	0.3
H4	XP_001027543.1	TTHERM_01057750	0|3	3	1.5	2	0|0|0|0|0|0|0|0|0|0|0|0|0|0|0|0|0|0|0|0|0|0|0|0|0|0|0|0|0|0|0|0|0|0|0|0|0|0|0	0.5	0.99	15	0.3
H4	XP_001023990.1	TTHERM_00475080	0|3	3	1.5	2	0|0|0|0|0|0|0|0|0|0|0|0|0|0|0|0|0|0|0|0|0|0|0|0|0|0|0|0|0|0|0|0|0|0|0|0|0|0|0	0.5	0.99	15	0.3
H4	XP_001019975.2	TTHERM_00591660	0|3	3	1.5	2	0|0|0|0|0|0|0|0|0|0|0|0|0|0|0|0|0|0|0|0|0|0|0|0|0|0|0|0|0|0|0|0|0|0|0|0|0|0|0	0.5	0.99	15	0.3
H4	XP_001018333.1	TTHERM_00753340	0|3	3	1.5	2	0|0|0|0|0|0|0|0|0|0|0|0|0|0|0|0|0|0|0|0|0|0|0|0|0|0|0|0|0|0|0|0|0|0|0|0|0|0|0	0.5	0.99	15	0.3
H4	XP_001009730.2	TTHERM_00158020	0|3	3	1.5	2	0|0|0|0|0|0|0|0|0|0|0|0|0|0|0|0|0|0|0|0|0|0|0|0|0|0|0|0|0|0|0|0|0|0|0|0|0|0|0	0.5	0.99	15	0.3
H4	NP_149378.1	TepyoMp15	0|3	3	1.5	2	0|0|0|0|0|0|0|0|0|0|0|0|0|0|0|0|0|0|0|0|0|0|0|0|0|0|0|0|0|0|0|0|0|0|0|0|0|0|0	0.5	0.99	15	0.3
H4	XP_001025106.1	TTHERM_00469100	0|10	10	5	2	0|0|0|0|4|0|0|3|0|0|0|0|0|0|0|0|0|0|0|3|0|0|0|0|0|0|0|0|0|0|0|0|0|0|0|0|0|0|0	0.5	0.99	10	0.34
H4	XP_001033360.1	TTHERM_00421060	0|8	8	4	2	0|0|0|0|4|0|0|0|0|0|0|0|0|0|0|0|0|0|0|0|0|0|0|0|0|0|0|0|0|0|0|0|0|2|0|0|0|0|0	0.5	0.99	13.33	0.34
H4	XP_001013749.1	TTHERM_00424720	0|7	7	3.5	2	0|0|0|0|2|0|0|0|0|0|3|0|0|0|0|0|0|0|0|0|0|0|0|0|0|0|0|0|0|0|0|0|0|0|0|0|0|0|0	0.5	0.99	14	0.34
H4	NP_149388.1	TepyoMp25	0|7	7	3.5	2	0|0|0|0|0|0|0|0|0|0|0|0|0|0|0|0|0|0|0|3|0|0|0|0|0|0|2|0|0|0|0|0|0|0|0|0|0|0|0	0.5	0.99	14	0.34
H4	XP_001023227.1	TTHERM_00494370	0|5	5	2.5	2	0|0|0|0|0|0|0|0|0|0|0|0|0|0|3|0|0|0|0|0|0|0|0|0|0|0|0|0|0|0|0|0|0|0|0|0|0|0|0	0.5	0.99	16.67	0.34
H4	NP_149366.1	TepyoMp03	0|4	4	2	2	0|0|0|0|0|0|0|0|0|0|0|0|0|0|0|0|0|0|0|0|2|0|0|0|0|0|0|0|0|0|0|0|0|0|0|0|0|0|0	0.5	0.99	20	0.34
H4	XP_001032780.3	TTHERM_00530750	0|18	18	9	2	0|0|0|0|6|0|0|3|0|0|0|0|0|0|0|0|0|0|0|0|0|0|2|2|0|0|0|0|0|0|0|0|0|0|10|3|0|0|0	0.49	0.99	6.92	0.35
H4	XP_001025269.1	TTHERM_00837950	0|17	17	8.5	2	0|0|0|0|9|0|0|3|0|0|0|0|0|0|5|0|0|0|0|0|0|0|0|0|0|3|0|0|0|0|0|0|0|3|0|0|0|0|0	0.5	0.99	7.39	0.35
H4	XP_001014870.1	TTHERM_00051730	0|16	16	8	2	0|0|0|0|0|0|0|2|0|0|0|0|0|0|0|0|0|3|0|2|0|0|0|0|0|9|0|0|6|3|0|0|0|3|0|0|0|0|0	0.49	0.99	5.71	0.35
H4	XP_001021439.1	TTHERM_00318570	0|12	12	6	2	0|0|0|0|5|0|0|6|0|0|0|0|0|0|0|0|0|0|0|0|0|0|0|0|0|0|0|0|0|0|0|0|0|2|0|0|0|0|0	0.49	0.99	9.23	0.35
H4	XP_001024808.2	TTHERM_00238830	0|3	3	1.5	2	0|0|0|0|0|0|0|0|0|0|0|0|0|0|0|0|0|0|0|0|0|0|0|0|0|0|2|0|0|0|0|0|0|0|0|0|0|0|0	0.49	0.98	15	0.35
H4	XP_001018174.1	TTHERM_00283180	79|0	79	39.5	2	0|0|0|0|0|0|0|4|0|0|4|0|0|0|0|0|0|0|0|38|17|0|0|0|0|42|0|7|0|0|0|0|0|95|0|0|0|0|0	0.49	0.98	3.82	0.36
H4	XP_001014687.1	TTHERM_00046920	0|7	7	3.5	2	0|0|0|0|3|0|0|4|0|0|0|0|0|0|0|0|0|0|0|0|0|0|0|0|0|0|0|0|0|0|0|0|0|0|0|0|0|0|0	0.49	0.98	10	0.36
H4	XP_001024704.2	TTHERM_00616340	0|6	6	3	2	0|0|0|0|0|0|0|2|0|0|0|0|0|0|0|0|0|0|0|4|0|0|0|0|0|0|0|0|0|0|0|0|0|0|0|0|0|0|0	0.49	0.98	10	0.36
H4	XP_001015934.1	TTHERM_00267990	0|6	6	3	2	0|0|0|0|3|0|0|3|0|0|0|0|0|0|0|0|0|0|0|0|0|0|0|0|0|0|0|0|0|0|0|0|0|0|0|0|0|0|0	0.49	0.98	10	0.36
H4	XP_001032117.1	TTHERM_00691520	0|4	4	2	2	0|0|0|0|0|0|0|2|0|0|0|0|0|0|0|0|0|0|0|0|0|0|0|0|0|0|0|0|0|0|0|0|0|0|0|2|0|0|0	0.49	0.97	10	0.36
H4	XP_001032994.1	TTHERM_00471040	0|30	30	15	2	0|0|0|0|0|0|0|0|0|0|0|0|0|0|0|0|0|0|0|0|0|0|0|22|0|0|0|0|36|5|0|0|0|0|0|0|0|0|0	0.49	0.97	4.76	0.37
H4	XP_001023330.1	TTHERM_00444670	0|18	18	9	2	0|0|0|0|6|0|0|8|0|0|11|0|0|0|0|6|0|0|0|0|0|0|0|4|0|6|3|0|2|0|0|0|0|4|0|0|0|0|0	0.48	0.97	3.6	0.37
H4	XP_001010352.1	TTHERM_01005320	0|15	15	7.5	2	0|0|0|0|0|0|0|0|0|0|0|0|0|0|24|0|0|0|0|0|0|0|0|0|0|0|0|0|0|0|0|0|0|0|0|0|0|0|0	0.49	0.97	6.25	0.37
H4	XP_001007748.1	TTHERM_00068110	0|9	9	4.5	2	0|0|0|0|2|0|0|3|0|0|5|0|0|0|0|0|2|0|0|5|0|0|0|0|0|2|0|0|0|0|0|0|0|0|0|0|0|0|0	0.48	0.96	4.74	0.37
H4	XP_001031498.2	TTHERM_00823980	0|6	6	3	2	0|0|0|0|0|0|0|0|0|0|0|0|0|0|4|0|0|0|0|2|0|0|0|0|0|0|0|0|0|0|0|0|0|2|0|0|0|0|0	0.48	0.97	7.5	0.37
H4	XP_001007432.1	TTHERM_00363210	0|6	6	3	2	0|0|0|0|2|0|0|2|0|0|4|0|0|0|0|0|0|0|0|0|0|0|0|0|0|0|0|0|0|0|0|0|0|0|0|2|0|0|0	0.48	0.96	6	0.37
H4	XP_001020075.1	TTHERM_00668060	0|5	5	2.5	2	0|0|0|0|4|0|0|2|0|0|0|0|0|0|0|0|0|0|0|0|0|0|0|0|0|0|0|0|0|0|0|0|0|0|0|0|0|0|0	0.48	0.97	8.33	0.37
H4	XP_001032690.1	TTHERM_00529790	4|0	4	2	2	0|0|0|0|4|0|0|0|0|0|0|0|0|0|0|0|0|0|0|0|0|0|0|0|0|0|0|0|0|0|0|0|0|0|0|0|0|0|0	0.48	0.96	10	0.37
H4	XP_001029836.1	TTHERM_01277490	2|0	2	1	2	0|0|0|0|0|0|0|0|0|0|0|0|0|0|0|0|0|0|0|0|0|0|0|0|0|0|0|0|0|0|0|0|0|0|0|0|0|0|0	0.48	0.96	10	0.37
H4	XP_001470981.1	TTHERM_00492789	2|0	2	1	2	0|0|0|0|0|0|0|0|0|0|0|0|0|0|0|0|0|0|0|0|0|0|0|0|0|0|0|0|0|0|0|0|0|0|0|0|0|0|0	0.48	0.96	10	0.37
H4	XP_001013795.1	TTHERM_00426170	2|0	2	1	2	0|0|0|0|0|0|0|0|0|0|0|0|0|0|0|0|0|0|0|0|0|0|0|0|0|0|0|0|0|0|0|0|0|0|0|0|0|0|0	0.48	0.96	10	0.37
H4	XP_001022055.1	TTHERM_00565550	2|0	2	1	2	0|0|0|0|0|0|0|0|0|0|0|0|0|0|0|0|0|0|0|0|0|0|0|0|0|0|0|0|0|0|0|0|0|0|0|0|0|0|0	0.48	0.96	10	0.37
H4	XP_001011828.1	TTHERM_00391530	0|2	2	1	2	0|0|0|0|0|0|0|0|0|0|0|0|0|0|0|0|0|0|0|0|0|0|0|0|0|0|0|0|0|0|0|0|0|0|0|0|0|0|0	0.48	0.96	10	0.37
H4	XP_001011515.2	TTHERM_00784570	0|2	2	1	2	0|0|0|0|0|0|0|0|0|0|0|0|0|0|0|0|0|0|0|0|0|0|0|0|0|0|0|0|0|0|0|0|0|0|0|0|0|0|0	0.48	0.96	10	0.37
H4	XP_001027468.1	TTHERM_01000190	0|2	2	1	2	0|0|0|0|0|0|0|0|0|0|0|0|0|0|0|0|0|0|0|0|0|0|0|0|0|0|0|0|0|0|0|0|0|0|0|0|0|0|0	0.48	0.96	10	0.37
H4	XP_001031365.1	TTHERM_00827190	0|2	2	1	2	0|0|0|0|0|0|0|0|0|0|0|0|0|0|0|0|0|0|0|0|0|0|0|0|0|0|0|0|0|0|0|0|0|0|0|0|0|0|0	0.48	0.96	10	0.37
H4	XP_001031246.1	TTHERM_00896070	0|2	2	1	2	0|0|0|0|0|0|0|0|0|0|0|0|0|0|0|0|0|0|0|0|0|0|0|0|0|0|0|0|0|0|0|0|0|0|0|0|0|0|0	0.48	0.96	10	0.37
H4	XP_001014254.1	TTHERM_00227230	0|2	2	1	2	0|0|0|0|0|0|0|0|0|0|0|0|0|0|0|0|0|0|0|0|0|0|0|0|0|0|0|0|0|0|0|0|0|0|0|0|0|0|0	0.48	0.96	10	0.37
H4	XP_001016701.1	TTHERM_00191240	0|2	2	1	2	0|0|0|0|0|0|0|0|0|0|0|0|0|0|0|0|0|0|0|0|0|0|0|0|0|0|0|0|0|0|0|0|0|0|0|0|0|0|0	0.48	0.96	10	0.37
H4	XP_001023136.2	TTHERM_00492440	0|2	2	1	2	0|0|0|0|0|0|0|0|0|0|0|0|0|0|0|0|0|0|0|0|0|0|0|0|0|0|0|0|0|0|0|0|0|0|0|0|0|0|0	0.48	0.96	10	0.37
H4	NP_149408.1	TepyoMp45	0|2	2	1	2	0|0|0|0|0|0|0|0|0|0|0|0|0|0|0|0|0|0|0|0|0|0|0|0|0|0|0|0|0|0|0|0|0|0|0|0|0|0|0	0.48	0.96	10	0.37
H4	XP_001012657.1	TTHERM_00085100	0|2	2	1	2	0|0|0|0|0|0|0|0|0|0|0|0|0|0|0|0|0|0|0|0|0|0|0|0|0|0|0|0|0|0|0|0|0|0|0|0|0|0|0	0.48	0.96	10	0.37
H4	XP_001008201.2	TTHERM_00011220	0|2	2	1	2	0|0|0|0|0|0|0|0|0|0|0|0|0|0|0|0|0|0|0|0|0|0|0|0|0|0|0|0|0|0|0|0|0|0|0|0|0|0|0	0.48	0.96	10	0.37
H4	XP_001019639.1	TTHERM_00133600	0|2	2	1	2	0|0|0|0|0|0|0|0|0|0|0|0|0|0|0|0|0|0|0|0|0|0|0|0|0|0|0|0|0|0|0|0|0|0|0|0|0|0|0	0.48	0.96	10	0.37
H4	XP_001033067.1	TTHERM_00471830	0|2	2	1	2	0|0|0|0|0|0|0|0|0|0|0|0|0|0|0|0|0|0|0|0|0|0|0|0|0|0|0|0|0|0|0|0|0|0|0|0|0|0|0	0.48	0.96	10	0.37
H4	XP_001020846.3	TTHERM_00411520	0|2	2	1	2	0|0|0|0|0|0|0|0|0|0|0|0|0|0|0|0|0|0|0|0|0|0|0|0|0|0|0|0|0|0|0|0|0|0|0|0|0|0|0	0.48	0.96	10	0.37
H4	XP_001016810.2	TTHERM_00488350	0|2	2	1	2	0|0|0|0|0|0|0|0|0|0|0|0|0|0|0|0|0|0|0|0|0|0|0|0|0|0|0|0|0|0|0|0|0|0|0|0|0|0|0	0.48	0.96	10	0.37
H4	XP_001010732.2	TTHERM_00114360	0|2	2	1	2	0|0|0|0|0|0|0|0|0|0|0|0|0|0|0|0|0|0|0|0|0|0|0|0|0|0|0|0|0|0|0|0|0|0|0|0|0|0|0	0.48	0.96	10	0.37
H4	XP_001012199.1	TTHERM_00101500	0|2	2	1	2	0|0|0|0|0|0|0|0|0|0|0|0|0|0|0|0|0|0|0|0|0|0|0|0|0|0|0|0|0|0|0|0|0|0|0|0|0|0|0	0.48	0.96	10	0.37
H4	XP_001018113.1	TTHERM_00277550	0|2	2	1	2	0|0|0|0|0|0|0|0|0|0|0|0|0|0|0|0|0|0|0|0|0|0|0|0|0|0|0|0|0|0|0|0|0|0|0|0|0|0|0	0.48	0.96	10	0.37
H4	XP_001011161.1	TTHERM_00145210	0|2	2	1	2	0|0|0|0|0|0|0|0|0|0|0|0|0|0|0|0|0|0|0|0|0|0|0|0|0|0|0|0|0|0|0|0|0|0|0|0|0|0|0	0.48	0.96	10	0.37
H4	XP_001007811.1	TTHERM_00070730	0|2	2	1	2	0|0|0|0|0|0|0|0|0|0|0|0|0|0|0|0|0|0|0|0|0|0|0|0|0|0|0|0|0|0|0|0|0|0|0|0|0|0|0	0.48	0.96	10	0.37
H4	NP_149375.1	TepyoMp12	0|2	2	1	2	0|0|0|0|0|0|0|0|0|0|0|0|0|0|0|0|0|0|0|0|0|0|0|0|0|0|0|0|0|0|0|0|0|0|0|0|0|0|0	0.48	0.96	10	0.37
H4	XP_001027120.2	TTHERM_00725970	0|16	16	8	2	0|0|0|0|13|0|0|0|0|0|2|0|0|0|0|0|6|0|0|10|0|0|4|0|0|0|3|0|0|0|0|0|0|0|0|0|0|0|0	0.48	0.96	4.21	0.4
H4	XP_001014723.2	TTHERM_00047280	0|12	12	6	2	0|0|0|0|0|0|0|0|0|0|0|0|0|0|0|0|0|0|0|5|3|0|0|0|0|4|8|0|0|0|0|0|0|7|0|0|0|0|0	0.48	0.96	4.44	0.4
H4	XP_001011598.1	TTHERM_00736480	14|94	108	54	2	0|0|0|2|18|0|0|8|0|39|12|7|0|0|20|8|6|0|3|23|47|0|2|9|0|31|51|9|10|10|5|20|42|61|4|3|0|0|0	0.48	0.95	2.48	0.41
H4	XP_001028123.3	TTHERM_00527180	0|42	42	21	2	0|0|0|0|0|0|0|0|0|0|28|0|0|0|0|0|0|0|0|0|0|0|20|27|0|0|0|4|34|19|0|0|0|0|0|0|0|0|0	0.48	0.96	3.18	0.41
H4	XP_001470787.1	TTHERM_00266649	3|34	37	18.5	2	0|0|0|0|25|0|0|22|4|0|36|0|0|0|0|0|0|0|0|0|0|0|0|0|0|0|0|0|0|0|0|0|0|0|4|5|2|0|0	0.48	0.95	3.78	0.41
H4	XP_001020686.1	TTHERM_00221140	0|13	13	6.5	2	0|0|0|0|9|0|0|6|0|0|3|0|0|0|0|0|0|0|0|4|0|0|0|0|0|3|7|0|0|3|0|0|0|0|0|2|0|0|0	0.47	0.95	3.51	0.41
H4	XP_001023373.2	TTHERM_00446090	0|6	6	3	2	0|0|0|0|4|0|0|6|0|0|0|0|0|0|0|0|0|0|0|0|0|0|0|0|0|0|0|0|0|0|0|0|0|0|0|0|0|0|0	0.47	0.95	6	0.41
H4	XP_001007594.1	TTHERM_00058610	0|4	4	2	2	0|0|0|0|0|0|0|0|0|0|0|0|0|0|0|0|0|0|0|0|0|0|0|0|0|0|0|0|0|0|0|0|0|0|6|0|0|0|0	0.47	0.95	6.67	0.41
H4	XP_001018053.1	TTHERM_00954300	0|2	2	1	2	0|0|0|0|0|0|0|0|0|0|0|0|0|0|0|0|0|0|0|2|0|0|0|0|0|0|0|0|0|0|0|0|0|0|0|0|0|0|0	0.48	0.95	10	0.41
H4	XP_001031807.1	TTHERM_00723290	0|2	2	1	2	0|0|0|0|0|0|0|0|0|0|0|0|0|0|0|0|0|0|0|0|0|0|0|0|0|0|0|2|0|0|0|0|0|0|0|0|0|0|0	0.48	0.95	10	0.41
H4	XP_977164.1	TTHERM_00037640	0|2	2	1	2	0|0|0|0|2|0|0|0|0|0|0|0|0|0|0|0|0|0|0|0|0|0|0|0|0|0|0|0|0|0|0|0|0|0|0|0|0|0|0	0.48	0.95	10	0.41
H4	XP_001014472.1	TTHERM_00522940	0|2	2	1	2	0|0|0|0|2|0|0|0|0|0|0|0|0|0|0|0|0|0|0|0|0|0|0|0|0|0|0|0|0|0|0|0|0|0|0|0|0|0|0	0.48	0.95	10	0.41
H4	XP_001018241.2	TTHERM_00283850	0|2	2	1	2	0|0|0|0|2|0|0|0|0|0|0|0|0|0|0|0|0|0|0|0|0|0|0|0|0|0|0|0|0|0|0|0|0|0|0|0|0|0|0	0.48	0.95	10	0.41
H4	NP_149377.1	TepyoMp14	0|2	2	1	2	0|0|0|0|0|0|0|0|0|0|0|0|0|0|0|0|0|0|0|2|0|0|0|0|0|0|0|0|0|0|0|0|0|0|0|0|0|0|0	0.48	0.95	10	0.41
H4	XP_001017359.2	TTHERM_00476510	0|2	2	1	2	0|0|0|0|2|0|0|0|0|0|0|0|0|0|0|0|0|0|0|0|0|0|0|0|0|0|0|0|0|0|0|0|0|0|0|0|0|0|0	0.48	0.95	10	0.41
H4	XP_977222.1	TTHERM_00039210	0|2	2	1	2	0|0|0|0|2|0|0|0|0|0|0|0|0|0|0|0|0|0|0|0|0|0|0|0|0|0|0|0|0|0|0|0|0|0|0|0|0|0|0	0.48	0.95	10	0.41
H4	XP_001023928.1	TTHERM_00474440	0|2	2	1	2	0|0|0|0|0|0|0|0|0|0|0|0|0|0|0|0|0|0|0|0|0|0|0|0|0|0|2|0|0|0|0|0|0|0|0|0|0|0|0	0.48	0.95	10	0.41
H4	XP_001021260.3	TTHERM_00777250	0|44	44	22	2	0|0|0|0|0|0|0|0|0|0|20|0|0|0|0|0|0|0|0|3|0|0|0|73|0|21|5|0|43|11|0|0|0|10|0|0|0|0|0	0.46	0.93	2.37	0.42
H4	XP_001023979.3	TTHERM_00474970	3|36	39	19.5	2	0|0|0|0|43|0|0|11|0|0|7|0|0|0|0|0|0|0|0|7|5|0|0|0|0|8|12|5|2|3|2|0|8|7|11|0|0|0|0	0.47	0.94	2.98	0.42
H4	XP_001032358.2	TTHERM_00636970	0|37	37	18.5	2	0|0|0|0|21|0|0|7|0|0|6|0|0|0|58|0|0|0|0|2|6|0|0|5|0|11|3|2|0|3|3|0|9|6|0|3|0|0|0	0.46	0.93	2.55	0.42
H4	XP_001014855.1	TTHERM_00050590	0|15	15	7.5	2	0|0|0|0|0|0|0|0|0|0|0|0|0|0|0|0|0|0|0|9|5|0|0|0|0|11|0|2|0|0|0|0|10|7|0|0|0|0|0	0.47	0.93	3.41	0.42
H4	XP_001021569.1	TTHERM_00149340	0|7	7	3.5	2	0|0|0|0|8|0|0|7|0|0|0|0|0|0|0|0|0|0|0|0|0|0|0|0|0|0|0|0|0|0|0|0|0|0|0|0|0|0|0	0.47	0.93	4.67	0.42
H4	XP_001013804.2	TTHERM_00426260	5|0	5	2.5	2	0|0|0|0|2|0|0|3|0|0|0|0|0|0|0|0|0|0|0|0|0|0|0|0|0|0|0|0|0|0|0|0|0|0|4|0|0|0|0	0.47	0.94	5.56	0.42
H4	XP_001010608.1	TTHERM_00613630	0|5	5	2.5	2	0|0|0|0|0|0|0|0|4|0|0|0|0|0|0|0|0|0|0|0|0|0|0|4|0|0|0|0|0|0|0|0|0|0|0|0|0|0|0	0.47	0.94	6.25	0.42
H4	NP_149370.1	TepyoMp07	0|4	4	2	2	0|0|0|0|0|0|0|0|0|0|0|0|0|0|0|0|0|0|0|2|0|0|0|0|0|4|0|0|0|0|0|0|0|0|0|0|0|0|0	0.47	0.94	6.67	0.42
H4	XP_001015478.2	TTHERM_00378970	0|4	4	2	2	0|0|0|0|2|0|0|0|0|0|0|0|0|0|0|0|0|0|0|2|0|0|0|0|0|3|0|0|0|0|0|0|0|0|0|0|0|0|0	0.47	0.94	5.71	0.42
H4	XP_001032577.3	TTHERM_00584700	0|4	4	2	2	0|0|0|0|4|0|0|3|0|0|0|0|0|0|0|0|0|0|0|0|0|0|0|0|0|0|0|0|0|0|0|0|0|0|0|0|0|0|0	0.46	0.93	5.71	0.42
H4	XP_001014749.1	TTHERM_00047540	3|0	3	1.5	2	0|0|0|0|0|0|0|0|0|0|0|4|0|0|0|0|0|0|0|0|0|0|0|0|0|0|0|0|0|0|0|0|0|0|0|0|0|0|0	0.47	0.94	7.5	0.42
H4	XP_001027842.1	TTHERM_00918500	3|0	3	1.5	2	0|0|0|0|0|0|0|2|0|0|2|0|0|0|0|0|0|0|0|0|0|0|0|0|0|0|0|0|0|0|0|0|0|0|0|0|0|0|0	0.47	0.94	7.5	0.42
H4	XP_001031623.1	TTHERM_00773700	0|3	3	1.5	2	0|0|0|0|0|0|0|0|0|0|0|0|0|0|0|0|0|0|0|0|0|0|0|0|0|0|0|0|5|0|0|0|0|0|0|0|0|0|0	0.46	0.93	6	0.42
H4	XP_001031817.2	TTHERM_00723390	0|3	3	1.5	2	0|0|0|0|0|0|0|0|0|0|0|0|0|0|0|0|0|0|0|0|0|0|0|0|0|4|0|0|0|0|0|0|0|0|0|0|0|0|0	0.47	0.94	7.5	0.42
H4	XP_001018154.1	TTHERM_00280990	0|3	3	1.5	2	0|0|0|0|0|0|0|0|0|0|0|0|0|0|0|0|0|0|0|0|0|0|0|0|0|5|0|0|0|0|0|0|0|0|0|0|0|0|0	0.46	0.93	6	0.42
H4	XP_001019819.2	TTHERM_00138370	0|2	2	1	2	0|0|0|0|0|0|0|0|0|0|0|0|0|0|0|0|0|0|0|3|0|0|0|0|0|0|0|0|0|0|0|0|0|0|0|0|0|0|0	0.46	0.93	6.67	0.42
H4	XP_001031057.2	TTHERM_00938820	12|36	48	24	2	0|0|0|0|18|0|0|20|2|0|26|0|0|0|4|2|0|0|0|13|2|0|0|11|0|17|18|4|11|6|0|0|3|13|0|5|0|0|0	0.45	0.9	2.74	0.43
H4	XP_001030821.1	TTHERM_01014750	6|20	26	13	2	0|0|0|0|11|0|0|4|2|0|4|0|0|0|0|18|8|22|0|2|0|0|3|0|0|6|0|0|0|0|0|0|0|0|2|2|0|0|0	0.45	0.89	3.1	0.43
H4	XP_001007179.1	TTHERM_00214830	2|17	19	9.5	2	0|0|0|0|0|0|0|0|0|0|0|0|0|0|7|0|0|0|0|10|3|0|0|0|0|20|13|0|0|4|0|0|0|9|0|0|0|0|0	0.45	0.9	2.88	0.43
H4	XP_001023295.1	TTHERM_00444330	2|14	16	8	2	0|0|0|0|0|0|0|0|0|0|0|0|0|0|7|0|0|0|0|0|3|0|0|0|0|10|3|0|0|4|0|0|9|13|0|0|0|0|0	0.45	0.9	3.27	0.43
H4	XP_001014881.1	TTHERM_00051840	2|13	15	7.5	2	0|0|0|0|3|0|0|5|0|0|0|0|0|0|0|0|0|0|0|5|2|0|0|0|0|3|2|0|0|0|0|0|8|14|0|0|0|0|0	0.46	0.91	3.57	0.43
H4	XP_001020377.2	TTHERM_00797930	0|12	12	6	2	0|0|0|0|0|0|0|0|0|0|0|0|0|0|0|0|0|0|0|6|0|0|0|0|0|16|0|0|0|4|0|0|0|11|0|0|0|0|0	0.46	0.91	3.24	0.43
H4	XP_001014520.1	TTHERM_00856520	0|7	7	3.5	2	0|0|0|0|7|0|0|5|0|0|0|0|0|0|0|0|0|0|0|3|0|0|0|0|0|0|0|0|0|0|0|0|0|3|0|0|0|0|0	0.45	0.91	3.89	0.43
H4	XP_001032622.2	TTHERM_00585170	0|7	7	3.5	2	0|0|0|0|0|0|0|0|0|0|0|0|0|0|0|0|0|0|0|0|0|0|0|8|0|0|0|0|9|2|0|0|0|0|0|0|0|0|0	0.45	0.9	3.68	0.43
H4	XP_001023873.1	TTHERM_00248430	0|6	6	3	2	0|0|0|0|0|0|0|0|0|0|0|0|0|0|0|0|0|0|0|0|0|0|0|2|0|0|6|0|3|0|0|0|0|2|0|0|0|0|0	0.46	0.92	4.62	0.43
H4	XP_001021308.2	TTHERM_00316160	0|6	6	3	2	0|0|0|0|0|0|0|0|0|0|0|0|0|0|0|0|0|0|0|2|0|0|2|0|0|8|0|0|0|0|0|0|0|2|0|0|0|0|0	0.46	0.91	4.29	0.43
H4	NP_149382.1	TepyoMp19	0|5	5	2.5	2	0|0|0|0|0|0|0|0|0|0|0|0|0|0|0|0|0|0|0|2|3|0|0|0|0|0|2|0|0|0|0|0|0|4|0|0|0|0|0	0.46	0.92	4.55	0.43
H4	XP_001032305.2	TTHERM_00649110	0|5	5	2.5	2	0|0|0|0|6|0|0|4|0|0|0|0|0|0|0|0|0|0|0|2|0|0|0|0|0|0|0|0|0|0|0|0|0|0|0|0|0|0|0	0.45	0.89	4.17	0.43
H4	XP_001022398.3	TTHERM_00558350	0|5	5	2.5	2	0|0|0|0|0|0|0|0|0|0|0|0|0|0|0|0|0|0|0|0|0|0|0|9|0|0|0|0|4|0|0|0|0|0|0|0|0|0|0	0.45	0.9	3.85	0.43
H4	XP_001024894.2	TTHERM_00241700	0|4	4	2	2	0|0|0|0|0|0|0|0|0|0|2|0|0|0|0|3|0|4|0|0|0|0|0|0|0|0|0|0|0|0|0|0|0|0|0|0|0|0|0	0.45	0.89	4.44	0.43
H4	XP_001025134.2	TTHERM_00469380	0|4	4	2	2	0|0|0|0|4|0|0|3|0|0|0|0|0|0|0|0|0|0|0|0|0|0|0|0|0|0|0|0|0|0|0|0|0|2|0|0|0|0|0	0.45	0.89	4.44	0.43
H4	XP_001032359.3	TTHERM_00636980	0|4	4	2	2	0|0|0|0|2|0|0|0|0|0|0|0|0|0|0|0|0|0|0|3|0|0|0|0|0|0|0|0|0|0|0|0|2|2|0|0|0|0|0	0.45	0.91	4.44	0.43
H4	XP_001008415.2	TTHERM_00016360	0|3	3	1.5	2	0|0|0|0|3|0|0|2|0|0|0|0|0|0|0|0|0|0|0|0|0|0|0|0|0|0|0|0|0|0|0|0|0|0|0|0|0|0|0	0.46	0.92	6	0.43
H4	XP_001032697.1	TTHERM_00529860	8|34	42	21	2	0|0|0|0|13|0|3|13|0|0|29|0|0|0|0|7|9|6|0|15|7|0|4|5|0|14|12|2|6|6|0|0|0|10|0|2|0|3|16	0.44	0.87	2.31	0.44
H4	XP_001007209.2	TTHERM_00414440	4|38	42	21	2	0|0|0|0|5|0|0|0|0|0|0|0|0|0|6|0|0|0|0|29|14|0|0|0|0|48|29|0|3|7|0|0|7|30|0|0|0|0|0	0.44	0.87	2.36	0.44
H4	XP_001017625.1	TTHERM_00339610	0|12	12	6	2	0|0|0|0|13|0|0|12|0|0|5|0|0|0|0|0|0|0|0|7|0|0|0|0|0|0|3|0|6|0|0|0|0|0|0|0|0|0|0	0.44	0.88	2.61	0.44
H4	XP_001032752.1	TTHERM_00530470	0|10	10	5	2	0|0|0|0|21|0|0|0|0|0|18|0|0|0|0|0|0|0|0|0|0|0|0|0|0|0|0|2|0|0|0|0|0|0|0|0|0|0|0	0.44	0.88	2.44	0.44
H4	XP_001022368.1	TTHERM_00558040	0|9	9	4.5	2	0|0|0|0|9|0|0|5|0|0|0|0|0|0|0|0|0|0|0|5|0|0|0|0|0|4|4|0|0|0|0|0|2|5|0|0|0|0|0	0.43	0.86	2.65	0.44
H4	XP_001032154.1	TTHERM_00691890	0|6	6	3	2	0|0|0|0|4|0|0|7|0|0|0|0|0|0|0|0|0|0|0|0|0|0|0|0|0|2|2|0|0|0|0|0|0|2|0|0|0|0|0	0.44	0.88	3.53	0.44
H4	XP_001013810.1	TTHERM_00426320	0|6	6	3	2	0|0|0|0|3|0|0|2|8|0|0|0|0|0|0|0|0|0|0|0|0|0|0|4|0|0|0|0|0|0|0|0|0|0|0|0|0|0|0	0.44	0.88	3.53	0.44
H4	XP_001033134.1	TTHERM_00442210	0|5	5	2.5	2	0|0|0|0|4|0|0|4|0|0|0|0|0|0|0|0|0|0|0|0|0|0|0|0|0|5|0|0|0|0|0|0|0|0|0|0|0|0|0	0.44	0.88	3.85	0.44
H4	XP_001009805.1	TTHERM_00160750	0|4	4	2	2	0|0|0|0|0|0|0|0|0|0|0|0|0|0|0|0|0|0|0|4|0|0|0|0|0|7|0|0|0|0|0|0|0|0|0|0|0|0|0	0.44	0.88	3.64	0.44
H4	XP_001016016.1	TTHERM_00275750	0|4	4	2	2	0|0|0|0|2|0|0|5|0|0|0|0|0|0|0|0|0|0|0|2|0|0|0|0|0|0|0|0|0|0|0|0|0|0|0|0|0|0|0	0.45	0.89	4.44	0.44
H4	XP_001019348.2	TTHERM_00388440	0|4	4	2	2	0|0|0|0|4|0|0|6|0|0|0|0|0|0|0|0|0|0|0|0|0|0|0|0|0|0|0|0|0|0|0|0|0|0|0|0|0|0|0	0.44	0.89	4	0.44
H4	XP_001026420.2	TTHERM_00325580	0|3	3	1.5	2	0|0|0|0|4|0|0|3|0|0|0|0|0|0|0|0|0|0|0|0|0|0|0|0|0|0|0|0|0|0|0|0|0|0|0|0|0|0|0	0.44	0.88	4.29	0.44
H4	XP_001010326.3	TTHERM_01005060	0|2	2	1	2	0|0|0|0|0|0|0|0|0|0|0|0|0|0|0|0|0|0|0|0|0|0|0|0|0|0|0|0|4|0|0|0|0|0|0|0|0|0|0	0.44	0.88	5	0.44
H4	XP_001012973.1	TTHERM_00321730	0|2	2	1	2	0|0|0|0|0|0|0|0|0|0|0|0|0|0|0|0|0|0|0|0|0|0|0|0|0|0|0|0|4|0|0|0|0|0|0|0|0|0|0	0.44	0.88	5	0.44
H4	XP_001019036.2	TTHERM_00249870	0|2	2	1	2	0|0|0|0|4|0|0|0|0|0|0|0|0|0|0|0|0|0|0|0|0|0|0|0|0|0|0|0|0|0|0|0|0|0|0|0|0|0|0	0.44	0.88	5	0.44
H4	XP_001031387.2	TTHERM_00825190	0|2	2	1	2	0|0|0|0|0|0|0|0|0|0|0|0|0|0|0|0|0|0|0|4|0|0|0|0|0|0|0|0|0|0|0|0|0|0|0|0|0|0|0	0.44	0.88	5	0.44
H4	XP_001021792.2	TTHERM_00899460	0|11	11	5.5	2	0|0|0|0|6|0|0|3|0|0|19|0|0|0|0|0|0|0|0|3|0|0|0|5|0|5|2|0|2|2|0|0|0|2|0|0|0|0|0	0.42	0.84	2.24	0.45
H4	XP_001032914.1	TTHERM_00487020	0|7	7	3.5	2	0|0|0|0|8|0|0|3|0|0|5|0|0|0|0|0|0|0|0|0|0|0|0|4|0|5|0|0|0|0|0|0|0|0|0|0|0|0|0	0.42	0.85	2.8	0.45
H4	XP_001011163.2	TTHERM_00145230	0|7	7	3.5	2	0|0|0|0|10|0|0|2|0|0|4|0|0|0|0|0|0|0|0|4|0|0|0|0|0|2|0|0|0|0|0|0|0|2|0|0|0|0|0	0.43	0.86	2.92	0.45
H4	XP_001030655.1	TTHERM_01043090	0|7	7	3.5	2	0|0|0|0|3|0|0|2|0|0|0|0|0|0|0|0|0|0|0|2|0|0|0|0|0|9|7|0|2|0|0|0|0|2|0|0|0|0|0	0.42	0.83	2.59	0.45
H4	XP_001025722.1	TTHERM_00929590	0|6	6	3	2	0|0|0|0|0|0|0|0|0|0|0|0|0|0|0|0|0|10|0|3|0|0|0|0|0|0|4|0|0|0|0|0|0|3|0|0|0|0|0	0.43	0.85	3	0.45
H4	XP_001011805.3	TTHERM_00391300	0|5	5	2.5	2	0|0|0|0|6|0|0|3|0|0|0|0|0|0|0|0|0|0|0|4|0|0|0|0|0|0|0|0|0|0|0|0|2|0|0|0|0|0|0	0.43	0.86	3.33	0.45
H4	XP_001017076.2	TTHERM_00193230	0|5	5	2.5	2	0|0|0|0|0|0|0|0|0|0|0|0|0|0|0|9|0|2|0|0|0|0|0|0|0|0|0|2|0|0|0|0|0|0|0|4|0|0|0	0.42	0.84	2.94	0.45
H4	XP_001029853.1	TTHERM_01276420	4|0	4	2	2	0|0|0|0|5|0|0|4|0|0|0|0|0|0|0|0|3|0|0|0|0|0|0|0|0|0|0|0|0|0|0|0|0|0|0|0|0|0|0	0.42	0.84	3.33	0.45
H4	XP_977106.2	TTHERM_00037050	0|4	4	2	2	0|0|0|0|4|0|0|7|0|0|0|0|0|0|0|0|0|0|0|0|0|0|0|0|0|3|0|0|0|0|0|0|0|0|0|0|0|0|0	0.41	0.82	2.86	0.45
H4	XP_001030812.2	TTHERM_01014660	0|4	4	2	2	0|0|0|0|3|0|0|2|0|0|0|0|0|0|0|0|0|0|0|6|0|0|0|0|0|0|2|0|0|0|0|0|0|0|0|0|0|0|0	0.41	0.82	3.08	0.45
H4	XP_001021425.1	TTHERM_00317440	0|3	3	1.5	2	0|0|0|0|0|0|0|2|0|0|0|0|0|0|0|0|0|0|0|0|0|0|0|6|0|0|0|0|0|0|0|0|0|0|0|0|0|0|0	0.43	0.85	3.75	0.45
H4	XP_001023350.1	TTHERM_00444870	0|3	3	1.5	2	0|0|0|0|0|0|0|2|0|0|6|0|0|0|0|0|0|0|0|0|0|0|0|0|0|0|0|0|0|0|0|0|0|0|0|0|0|0|0	0.43	0.85	3.75	0.45
H4	XP_001011573.1	TTHERM_00735240	0|3	3	1.5	2	0|0|0|0|3|0|0|0|0|0|6|0|0|0|0|0|0|0|0|0|0|0|0|0|0|0|0|0|0|0|0|0|0|0|0|0|0|0|0	0.42	0.84	3.33	0.45
H4	XP_001009780.1	TTHERM_00158520	30|81	111	55.5	2	0|0|37|3|43|0|14|31|4|0|57|0|0|0|4|25|17|25|13|14|4|0|8|28|0|23|18|3|17|15|0|0|0|12|3|8|7|6|22	0.4	0.8	2.56	0.46
H4	XP_001007721.1	TTHERM_00066830	40|0	40	20	2	0|0|0|0|21|0|41|0|36|0|13|0|0|0|0|0|8|9|46|0|0|0|0|0|0|0|0|0|0|0|0|0|0|0|0|12|0|0|16	0.39	0.79	1.98	0.46
H4	XP_001011105.2	TTHERM_00143660	0|27	27	13.5	2	0|0|0|0|0|19|0|0|0|0|0|0|0|0|0|0|0|0|0|0|0|0|3|0|0|13|22|0|9|8|0|0|24|41|0|0|0|0|0	0.39	0.78	1.94	0.46
H4	XP_001008287.1	TTHERM_00013070	0|16	16	8	2	0|0|0|0|0|0|0|0|0|0|0|0|0|0|4|0|0|0|0|7|7|0|0|0|0|29|11|0|0|5|0|0|11|8|0|0|0|0|0	0.4	0.79	1.95	0.46
H4	XP_001032421.1	TTHERM_00637600	0|6	6	3	2	0|0|0|0|0|0|0|0|0|0|0|0|0|0|11|0|0|0|0|2|0|0|0|0|0|10|2|0|0|0|0|0|0|2|0|0|0|0|0	0.4	0.8	2.22	0.46
H4	XP_001023885.3	TTHERM_00473020	0|5	5	2.5	2	0|0|0|0|0|0|0|0|0|0|0|0|0|0|0|0|0|0|0|0|0|0|0|5|0|0|0|0|11|6|0|0|0|0|0|0|0|0|0	0.4	0.8	2.27	0.46
H4	XP_001031249.1	TTHERM_00896100	0|5	5	2.5	2	0|0|0|0|2|0|0|0|0|0|0|0|0|0|0|0|0|0|0|7|0|0|0|0|0|0|0|0|3|2|0|0|0|6|0|0|0|0|0	0.39	0.79	2.5	0.46
H4	XP_001020033.1	TTHERM_00666640	0|5	5	2.5	2	0|0|0|0|0|0|0|0|0|0|0|0|0|0|0|0|0|0|0|3|0|0|0|5|0|9|2|0|0|0|0|0|0|0|3|0|0|0|0	0.39	0.77	2.27	0.46
H4	XP_001030905.1	TTHERM_00998940	0|5	5	2.5	2	0|0|0|0|0|0|0|0|0|0|3|0|0|0|0|0|0|0|0|0|0|0|0|13|0|0|0|0|3|2|0|0|0|0|0|0|0|0|0	0.41	0.82	2.38	0.46
H4	XP_001014438.3	TTHERM_00522600	0|5	5	2.5	2	0|0|0|0|0|0|0|0|0|0|4|0|0|0|0|0|0|0|0|0|0|0|11|7|0|0|0|0|2|0|0|0|0|0|0|0|0|0|0	0.39	0.77	2.08	0.46
H4	XP_001033245.1	TTHERM_00419850	0|5	5	2.5	2	0|0|0|0|0|0|0|0|0|0|0|0|0|0|0|0|0|0|0|3|0|0|0|0|0|12|0|0|0|2|0|0|0|4|0|0|0|0|0	0.4	0.81	2.38	0.46
H4	XP_001020631.2	TTHERM_00220590	0|4	4	2	2	0|0|0|0|0|0|0|0|0|0|0|0|0|0|0|0|0|0|0|0|0|0|0|0|0|15|2|0|0|0|0|0|0|4|0|0|0|0|0	0.39	0.78	1.9	0.46
H4	XP_001011682.1	TTHERM_00594220	0|3	3	1.5	2	0|0|0|0|0|0|0|0|0|0|0|0|0|0|4|0|0|0|0|0|0|0|0|0|0|4|0|0|0|0|0|0|0|3|0|0|0|0|0	0.39	0.77	2.73	0.46
H4	XP_001021966.1	TTHERM_00859260	0|2	2	1	2	0|0|0|0|2|0|0|5|0|0|0|0|0|0|0|0|0|0|0|0|0|0|0|0|0|0|0|0|0|0|0|0|0|0|0|0|0|0|0	0.39	0.78	2.86	0.46
H4	XP_001025576.1	TTHERM_00695650	0|2	2	1	2	0|0|0|0|0|0|0|0|0|0|0|0|0|0|0|0|0|0|0|0|0|0|0|8|0|0|0|0|0|0|0|0|0|0|0|0|0|0|0	0.4	0.8	2.5	0.46
H4	XP_001019409.1	TTHERM_00390040	0|2	2	1	2	0|0|0|0|4|0|0|2|0|0|0|0|0|0|0|0|0|0|0|0|0|0|0|0|0|0|0|0|0|0|0|0|0|0|0|0|0|0|0	0.4	0.8	3.33	0.46
H4	XP_001030936.2	TTHERM_00992730	0|45	45	22.5	2	0|0|2|0|9|0|0|5|0|0|10|0|4|0|0|9|3|0|0|0|26|0|3|8|0|45|27|5|16|12|4|22|12|16|0|2|0|0|0	0.36	0.72	1.88	0.47
H4	XP_001028056.2	TTHERM_00526450	3|28	31	15.5	2	0|0|0|0|6|0|0|6|0|0|0|0|0|0|0|0|0|0|0|12|5|0|2|0|0|18|14|2|2|11|0|0|56|12|0|0|0|0|0	0.38	0.77	2.12	0.47
H4	XP_001033201.1	TTHERM_00442880	0|8	8	4	2	0|0|0|0|5|0|0|0|0|0|5|0|0|0|0|0|0|0|0|4|2|0|3|0|0|0|0|0|6|0|0|0|4|2|0|0|0|0|11	0.37	0.73	1.9	0.47
H4	XP_001471263.1	TTHERM_00106969	0|7	7	3.5	2	0|0|0|0|0|0|0|0|0|0|0|0|0|0|4|0|0|0|0|4|3|0|0|0|0|14|0|0|2|2|0|0|0|9|0|0|0|0|0	0.36	0.72	1.84	0.47
H4	XP_001019705.1	TTHERM_00136240	0|5	5	2.5	2	0|0|0|0|0|0|0|0|0|0|0|0|0|0|5|0|0|0|0|0|0|0|0|0|0|14|0|0|2|0|0|0|0|5|0|0|0|0|0	0.38	0.76	1.92	0.47
H4	XP_001031976.1	TTHERM_00716190	0|4	4	2	2	0|0|0|0|0|0|0|0|0|0|0|0|0|0|0|0|0|0|0|0|2|0|2|0|0|14|0|0|0|0|0|0|0|4|0|0|0|0|0	0.37	0.74	1.82	0.47
H4	XP_001018127.2	TTHERM_00279670	0|4	4	2	2	0|0|0|0|5|0|0|6|0|0|0|0|0|0|0|0|0|0|0|5|0|0|0|0|0|0|0|0|0|0|0|0|0|3|0|0|0|0|0	0.36	0.73	2.11	0.47
H4	XP_001024056.1	TTHERM_00657560	3|0	3	1.5	2	0|0|0|0|3|0|0|2|5|0|2|0|0|0|0|0|0|0|0|0|0|0|0|0|0|0|0|0|0|0|0|0|0|0|0|0|0|0|0	0.36	0.72	2.5	0.47
H4	XP_001024853.2	TTHERM_00239290	0|3	3	1.5	2	0|0|0|0|5|0|0|6|0|0|0|0|0|0|0|0|0|0|0|2|0|0|0|0|0|0|0|0|0|0|0|0|0|0|0|0|0|0|0	0.37	0.74	2.31	0.47
H4	XP_001015624.1	TTHERM_00075840	0|2	2	1	2	0|0|0|0|2|0|0|2|0|0|2|0|0|0|0|0|0|0|0|0|0|0|0|0|0|0|0|0|0|0|0|0|0|0|0|0|0|0|0	0.38	0.76	3.33	0.47
H4	XP_001017179.2	TTHERM_00194260	0|2	2	1	2	0|0|0|0|0|0|0|0|0|0|0|0|0|0|0|0|6|0|0|0|0|0|0|0|0|0|0|0|0|0|0|0|0|0|0|2|0|0|0	0.37	0.74	2.5	0.47
H4	XP_001022598.3	TTHERM_00624720	0|33	33	16.5	2	0|0|0|0|0|0|0|0|0|0|31|0|0|0|0|0|0|0|0|0|0|0|28|63|0|0|2|2|39|10|0|0|0|3|0|0|0|0|0	0.35	0.7	1.85	0.48
H4	XP_001007665.1	TTHERM_00059330	9|15	24	12	2	0|0|0|0|9|0|0|4|0|0|28|0|0|0|0|0|0|0|0|11|0|0|0|5|0|9|0|0|6|5|0|0|0|8|0|2|0|0|0	0.34	0.64	2.76	0.48
H4	XP_001032401.3	TTHERM_00637400	0|10	10	5	2	0|0|0|0|0|0|0|0|0|0|0|0|0|0|2|0|0|0|0|8|5|0|0|0|0|23|5|0|3|3|0|0|2|6|0|0|0|0|0	0.35	0.7	1.75	0.48
H4	XP_001027526.3	TTHERM_01055600	0|10	10	5	2	0|0|0|0|0|0|0|0|0|0|15|0|0|0|0|0|0|0|0|0|0|0|26|8|0|0|3|0|7|2|0|0|0|0|0|0|0|0|0	0.33	0.66	1.64	0.48
H4	XP_001019790.1	TTHERM_00138080	0|8	8	4	2	0|0|2|0|4|0|0|4|0|0|0|0|0|0|0|4|4|0|0|3|5|0|0|0|0|7|0|0|0|3|0|0|4|6|0|2|0|0|0	0.33	0.66	1.67	0.48
H4	XP_001026315.2	TTHERM_00853090	0|6	6	3	2	0|0|0|0|0|0|0|0|0|0|0|0|0|0|2|0|0|0|0|4|6|0|0|0|0|13|4|0|0|0|0|0|0|6|0|0|0|0|0	0.33	0.67	1.71	0.48
H4	XP_001018967.1	TTHERM_00582280	0|6	6	3	2	0|0|0|0|4|0|0|6|0|0|4|0|0|0|0|0|8|13|0|0|0|0|0|0|0|0|0|0|0|0|0|0|0|0|0|0|0|0|0	0.34	0.68	1.71	0.48
H4	XP_001031614.2	TTHERM_00773610	2|3	5	2.5	2	0|0|0|0|0|0|0|0|0|0|6|0|0|0|0|0|0|0|0|2|0|0|3|0|0|2|3|0|0|2|0|0|0|3|0|0|0|0|0	0.35	0.47	2.38	0.48
H4	XP_001032037.1	TTHERM_00703660	0|5	5	2.5	2	0|0|0|0|0|0|0|0|0|0|0|0|0|0|0|0|0|0|0|2|5|0|0|0|0|7|6|0|0|0|0|0|0|9|0|0|0|0|0	0.33	0.66	1.72	0.48
H4	XP_001010301.1	TTHERM_01018540	0|4	4	2	2	0|0|0|0|0|0|0|0|0|0|7|0|0|0|0|0|0|0|0|0|0|0|7|8|0|0|0|0|0|0|0|0|0|0|0|0|0|0|0	0.35	0.71	1.82	0.48
H4	XP_001020689.2	TTHERM_00221170	0|4	4	2	2	0|0|0|0|0|0|0|0|0|0|0|0|0|0|0|0|0|0|0|3|3|0|0|0|0|5|5|0|0|0|0|0|0|5|0|0|0|0|0	0.34	0.68	1.9	0.48
H4	XP_001019010.3	TTHERM_00249600	0|3	3	1.5	2	0|0|0|0|0|0|0|4|0|0|9|0|0|0|0|0|0|0|0|0|0|0|0|0|0|0|0|0|0|0|0|0|0|0|3|0|0|0|0	0.36	0.71	1.88	0.48
H4	XP_001016306.1	TTHERM_00127260	0|3	3	1.5	2	0|0|0|0|0|0|0|2|0|0|0|0|0|0|0|0|0|0|0|0|0|0|0|13|0|0|0|0|5|0|0|0|0|0|0|0|0|0|0	0.33	0.66	1.5	0.48
H4	XP_001014703.2	TTHERM_00047080	6|23	29	14.5	2	0|0|15|0|8|0|0|6|0|0|7|0|0|0|0|15|12|14|5|5|0|0|4|0|0|13|7|0|7|8|0|0|0|2|0|0|2|0|13	0.27	0.55	2.03	0.49
H4	XP_001027692.2	TTHERM_00571860	0|8	8	4	2	0|0|0|0|5|0|0|4|5|0|8|0|0|0|0|9|0|0|0|0|0|0|2|4|0|0|3|0|2|2|0|0|0|4|0|0|0|0|0	0.31	0.62	1.67	0.49
H4	XP_001022907.1	TTHERM_00579060	2|5	7	3.5	2	0|0|0|0|7|0|0|7|0|0|13|0|0|0|0|0|0|0|0|2|0|0|0|0|0|0|4|0|0|0|0|0|0|0|0|0|0|0|0	0.33	0.59	2.12	0.49
H4	XP_001014650.1	TTHERM_00046550	0|6	6	3	2	0|0|0|0|0|0|0|0|0|0|0|0|0|0|0|0|0|0|0|7|2|0|0|0|0|12|6|2|2|0|0|0|0|6|0|0|0|0|0	0.31	0.62	1.62	0.49
H4	XP_001032921.1	TTHERM_00487090	0|4	4	2	2	0|0|0|0|3|0|0|0|0|0|7|0|0|0|0|0|0|0|0|0|0|0|0|0|0|0|0|0|0|0|0|0|0|0|4|3|8|0|0	0.3	0.61	1.6	0.49
H4	XP_001022125.1	TTHERM_00785870	0|4	4	2	2	0|0|0|0|0|0|0|0|0|0|0|0|0|0|10|0|0|0|0|0|0|0|0|0|0|0|4|0|0|0|0|0|5|6|0|0|0|0|0	0.32	0.63	1.6	0.49
H4	XP_001030939.1	TTHERM_00992760	0|3	3	1.5	2	0|0|0|0|16|0|0|0|0|0|0|0|0|0|0|0|0|0|0|0|0|0|0|0|0|0|0|0|2|4|0|0|0|0|0|0|0|0|0	0.31	0.63	1.36	0.49
H4	XP_001017756.1	TTHERM_00437600	0|2	2	1	2	0|0|0|0|3|0|0|0|0|0|4|0|0|0|0|0|0|0|0|2|0|0|0|0|0|2|0|0|0|0|0|0|0|0|0|0|0|0|0	0.29	0.59	1.82	0.49
H4	XP_001029695.1	TTHERM_01345770	0|2	2	1	2	0|0|0|0|5|0|0|0|0|0|0|0|0|0|0|0|0|0|0|0|0|0|0|0|0|8|0|0|0|0|0|0|0|0|0|0|0|0|0	0.32	0.64	1.54	0.49
H4	NP_149367.1	TepyoMp04	0|2	2	1	2	0|0|0|0|0|0|0|0|0|0|0|0|0|0|0|0|0|0|0|4|0|0|0|0|0|3|0|0|0|0|0|0|0|3|0|0|0|0|0	0.32	0.64	2	0.49
H4	XP_001026650.1	TTHERM_01128560	14|8	22	11	2	0|0|0|0|8|0|0|5|5|0|7|0|0|0|5|0|0|0|0|8|2|0|0|3|0|11|9|0|5|3|2|0|8|7|2|2|3|0|0	0.26	0.52	2.32	0.5
H4	XP_001026338.2	TTHERM_00670170	0|17	17	8.5	2	0|0|0|0|0|0|0|0|0|0|0|0|0|0|4|0|0|0|0|24|7|0|0|0|0|14|23|0|5|0|0|0|0|27|0|0|0|0|0	0.27	0.54	1.63	0.5
H4	XP_001023540.1	TTHERM_00537300	3|7	10	5	2	0|0|0|0|6|0|0|5|0|0|6|0|0|0|0|0|0|0|0|2|3|0|2|5|0|6|4|0|2|0|0|0|0|4|0|0|2|0|0	0.25	0.49	2.13	0.5
H4	XP_001012463.1	TTHERM_01034460	0|5	5	2.5	2	0|0|0|0|0|0|0|0|0|0|0|0|0|0|11|0|0|0|0|5|4|0|0|0|0|2|4|0|2|0|0|0|0|7|0|0|0|0|0	0.25	0.5	1.43	0.5
H4	XP_001030884.3	TTHERM_01002860	0|4	4	2	2	0|0|0|0|0|0|0|0|0|0|0|0|0|0|0|0|0|0|0|0|0|0|3|8|0|0|0|0|18|2|0|0|0|0|0|0|0|0|0	0.27	0.53	1.29	0.5
H4	XP_001032336.1	TTHERM_00649420	0|4	4	2	2	0|0|0|0|2|0|0|0|0|0|0|0|0|0|4|0|0|0|0|0|0|0|0|0|0|15|4|0|0|0|0|0|0|6|0|0|0|0|0	0.24	0.49	1.29	0.5
H4	XP_001030600.2	TTHERM_01054220	0|3	3	1.5	2	0|0|0|0|0|0|0|0|0|0|0|0|0|0|4|0|0|0|0|0|2|0|0|0|0|9|3|0|0|0|0|0|0|5|0|0|0|0|0	0.24	0.48	1.3	0.5
H4	XP_001024637.1	TTHERM_00614680	0|3	3	1.5	2	0|0|0|0|0|0|0|0|0|0|0|0|0|0|0|0|0|0|0|2|0|0|0|0|0|5|6|0|0|2|0|0|0|7|0|0|0|0|0	0.25	0.5	1.36	0.5
H4	XP_001024973.1	TTHERM_00242500	0|2	2	1	2	0|0|0|0|0|0|0|0|0|0|0|0|0|0|0|0|0|0|0|4|0|0|0|0|0|0|3|0|0|0|0|0|2|6|0|0|0|0|0	0.25	0.49	1.33	0.5
H4	XP_001032312.3	TTHERM_00649180	0|2	2	1	2	0|0|0|0|0|0|0|0|0|0|0|0|0|0|0|0|0|0|0|0|0|0|0|0|0|0|0|0|15|4|0|0|0|0|0|0|0|0|0	0.25	0.5	1.05	0.5
H4	XP_001030557.1	TTHERM_01075780	34|49	83	41.5	2	0|0|0|0|27|0|14|21|29|0|60|4|0|0|0|0|27|8|26|0|0|0|0|0|0|0|3|0|0|0|0|0|0|0|14|9|5|0|25	0.24	0.47	3.05	0.51
H4	XP_001030102.1	TTHERM_01142730	25|42	67	33.5	2	0|0|0|5|13|0|0|9|8|0|18|0|0|0|14|0|0|0|0|13|14|0|5|8|0|42|27|5|13|8|4|0|0|24|8|4|7|2|0	0.2	0.39	2.69	0.51
H4	XP_001023703.2	TTHERM_00243730	8|6	14	7	2	0|0|0|0|17|0|0|4|26|0|15|0|0|0|0|0|0|0|0|0|0|0|0|0|0|0|0|0|0|0|0|0|0|0|0|0|0|0|0	0.23	0.37	2.26	0.51
H4	XP_001020632.1	TTHERM_00220600	0|10	10	5	2	0|0|0|0|0|0|0|0|0|0|0|0|0|0|11|0|0|0|0|9|0|0|0|0|0|25|10|0|2|2|0|0|0|10|0|0|0|0|0	0.22	0.45	1.45	0.51
H4	XP_001022450.2	TTHERM_00989460	0|4	4	2	2	0|0|0|0|0|0|0|0|0|0|0|0|0|0|13|0|0|0|0|3|2|0|0|0|0|4|5|0|0|0|0|0|0|5|0|0|0|0|0	0.21	0.42	1.25	0.51
H4	XP_001007447.1	TTHERM_00365340	0|4	4	2	2	0|0|0|0|5|0|0|3|0|0|0|0|0|0|0|4|0|0|0|4|0|0|0|0|0|0|0|0|0|0|0|0|0|3|0|0|0|0|11	0.23	0.46	1.33	0.51
H4	XP_001011313.3	TTHERM_00429890	3|0	3	1.5	2	0|0|0|0|0|0|0|0|0|0|0|0|0|0|0|12|8|0|0|0|0|0|0|2|0|3|0|0|0|0|0|0|0|0|0|0|0|0|0	0.23	0.47	1.2	0.51
H4	XP_001027671.1	TTHERM_00571650	0|2	2	1	2	0|0|0|0|3|0|0|6|0|0|4|0|0|0|0|0|0|0|0|0|0|0|0|0|0|3|0|0|0|0|0|0|0|0|0|0|0|0|0	0.23	0.45	1.25	0.51
H4	XP_001023464.1	TTHERM_00535550	0|2	2	1	2	0|0|0|0|0|0|0|0|0|0|0|0|0|0|10|0|0|0|0|0|0|0|0|0|0|5|0|0|0|0|0|0|0|3|0|0|0|0|0	0.23	0.46	1.11	0.51
H4	XP_001019588.1	TTHERM_00131110	15|18	33	16.5	2	0|0|0|0|12|0|0|7|5|0|6|0|0|0|0|0|0|0|0|9|4|0|2|5|2|10|11|4|7|4|4|0|15|10|5|3|5|0|0	0.18	0.33	2.54	0.52
H4	XP_001471063.1	TTHERM_00647339	5|26	31	15.5	2	0|0|0|0|3|0|0|2|0|0|0|0|0|0|16|0|0|0|0|24|10|0|0|0|0|52|19|0|0|3|0|0|3|29|0|0|0|0|0	0.19	0.37	1.93	0.52
H4	XP_001012392.2	TTHERM_00802450	6|11	17	8.5	2	0|0|0|0|8|0|0|4|0|0|6|0|0|0|0|11|0|0|0|3|0|0|2|11|0|3|0|0|0|0|0|0|0|3|2|6|0|0|18	0.18	0.34	2.21	0.52
H4	XP_977107.2	TTHERM_00037060	2|7	9	4.5	2	0|0|0|0|10|0|0|9|0|0|4|0|0|0|0|2|0|0|8|4|0|0|0|0|0|0|3|0|0|2|0|0|0|0|0|0|0|0|11	0.17	0.33	1.7	0.52
H4	XP_001030321.1	TTHERM_01099050	0|5	5	2.5	2	0|0|0|0|0|0|0|0|0|0|0|0|0|0|0|0|0|0|0|6|3|0|0|0|0|7|11|0|2|2|0|0|0|11|0|0|0|0|0	0.15	0.31	1.19	0.52
H4	XP_001027015.1	TTHERM_01212860	0|3	3	1.5	2	0|0|0|0|0|0|0|0|0|0|0|0|0|0|0|0|0|0|0|3|3|0|0|0|0|11|5|0|0|0|0|0|0|4|0|0|0|0|0	0.2	0.39	1.15	0.52
H4	XP_001016756.1	TTHERM_00191800	2|0	2	1	2	0|0|0|0|4|0|0|0|0|0|0|2|0|0|0|4|0|2|0|2|0|0|0|0|2|0|0|0|0|0|0|0|0|0|0|0|0|0|0	0.19	0.39	1.25	0.52
H4	XP_001012875.2	TTHERM_00094210	16|17	33	16.5	2	0|0|0|0|7|0|13|5|16|0|26|4|0|0|0|0|17|5|14|0|0|0|0|0|0|0|0|0|0|0|0|0|0|0|4|2|0|0|9	0.13	0.16	2.7	0.53
H4	XP_001017207.1	TTHERM_00194540	5|17	22	11	2	0|0|5|0|39|0|0|14|0|0|25|0|0|0|0|0|7|0|0|5|0|0|0|0|0|8|3|2|0|5|0|0|0|0|0|3|2|0|0	0.13	0.25	1.86	0.53
H4	XP_001010203.1	TTHERM_00561490	0|11	11	5.5	2	0|0|0|0|0|0|0|0|0|0|0|0|0|0|7|6|0|0|0|13|6|0|0|0|0|14|11|0|0|0|0|0|0|25|0|0|0|0|0	0.13	0.27	1.34	0.53
H4	XP_001026083.2	TTHERM_00969640	6|0	6	3	2	0|0|0|0|12|0|0|0|17|0|18|0|0|0|0|0|0|0|0|0|0|0|0|0|0|0|0|0|0|0|0|0|0|0|4|2|0|0|0	0.12	0.25	1.13	0.53
H4	XP_001019178.1	TTHERM_00257230	0|4	4	2	2	0|0|0|0|6|0|0|6|0|0|0|0|0|0|0|0|5|0|0|0|0|0|0|0|0|15|0|0|0|2|2|0|0|2|0|0|0|0|0	0.12	0.25	1.05	0.53
H4	XP_001008484.2	TTHERM_00023980	0|4	4	2	2	0|0|0|0|6|0|0|2|0|0|11|0|0|0|0|0|0|0|0|4|0|0|0|0|0|3|5|0|0|0|0|0|0|5|0|0|0|0|0	0.13	0.27	1.11	0.53
H4	XP_001009203.1	TTHERM_00551160	19|75	94	47	2	0|0|2|4|137|0|0|29|0|0|27|11|0|0|0|18|10|8|5|17|9|0|11|7|4|32|11|3|16|14|0|0|3|23|3|16|9|9|3	0.1	0.2	2.24	0.54
H4	XP_001011035.2	TTHERM_00140980	0|7	7	3.5	2	0|0|0|0|0|0|0|0|0|0|0|0|0|0|8|0|0|0|0|9|6|0|0|0|0|19|5|0|0|2|0|0|0|12|0|0|0|0|0	0.09	0.18	1.15	0.54
H4	XP_001022027.2	TTHERM_00564280	0|3	3	1.5	2	0|0|0|0|0|0|0|0|0|0|0|0|0|0|4|0|0|0|0|0|2|0|2|0|0|12|3|0|0|0|0|0|2|7|0|0|0|0|0	0.1	0.2	0.94	0.54
H4	XP_001024675.1	TTHERM_00616050	0|3	3	1.5	2	0|0|0|0|4|0|0|6|0|0|6|0|0|0|0|0|0|0|0|3|0|0|2|7|0|0|0|0|0|0|0|0|0|2|0|0|0|0|0	0.11	0.22	1	0.54
H4	XP_001013140.2	TTHERM_00295080	0|2	2	1	2	0|0|0|2|2|0|0|3|0|0|6|0|0|0|0|0|0|0|0|0|0|0|0|4|0|0|0|0|0|0|0|0|0|0|0|4|0|0|0	0.12	0.25	0.95	0.54
H4	XP_001025649.1	TTHERM_00697420	0|2	2	1	2	0|0|0|0|0|0|0|0|0|0|0|0|0|0|0|0|0|0|0|3|0|0|0|0|0|18|0|0|0|0|0|0|0|5|0|0|0|0|0	0.12	0.23	0.77	0.54
H4	XP_001015517.2	TTHERM_00382330	6|13	19	9.5	2	0|0|5|0|10|0|0|13|0|0|17|4|0|0|0|9|3|8|0|0|0|0|0|4|0|2|0|0|0|0|0|0|0|4|0|9|2|0|9	0.07	0.14	1.92	0.55
H4	XP_001032631.2	TTHERM_00585260	0|16	16	8	2	0|0|0|0|9|0|0|12|3|0|13|0|0|0|6|0|0|0|0|15|2|0|0|18|0|8|12|0|3|7|0|0|0|10|0|0|0|0|0	0.07	0.13	1.36	0.55
H4	XP_001022599.2	TTHERM_00624730	0|8	8	4	2	0|0|0|0|2|0|0|0|0|0|11|0|0|0|0|0|0|0|0|0|0|0|24|10|0|0|0|0|15|6|0|0|0|3|0|0|0|0|0	0.07	0.14	1.13	0.55
H4	XP_001022164.1	TTHERM_00787250	0|7	7	3.5	2	0|0|9|0|5|0|0|5|0|0|12|0|0|0|0|6|7|0|0|4|0|0|0|0|0|3|5|0|0|0|0|0|0|5|0|0|0|0|0	0.07	0.14	1.15	0.55
H4	XP_001013247.2	TTHERM_00297140	0|4	4	2	2	0|0|0|0|2|0|0|0|0|0|0|0|0|0|0|0|5|0|4|6|0|0|2|0|0|5|0|0|4|2|0|0|0|0|2|0|0|0|7	0.08	0.15	1.03	0.55
H4	XP_001020787.1	TTHERM_00408950	0|3	3	1.5	2	0|0|0|0|0|0|0|0|0|0|0|0|0|0|0|0|0|0|0|2|2|0|0|0|0|22|0|0|4|4|0|0|0|5|0|0|0|0|0	0.05	0.11	0.77	0.55
H4	XP_001026991.2	TTHERM_00689880	2|0	2	1	2	0|0|0|0|4|0|10|0|0|0|6|2|0|0|0|0|0|0|4|0|0|0|0|0|0|0|0|0|0|0|0|0|0|0|0|0|0|0|0	0.08	0.16	0.77	0.55
H4	XP_001013641.1	TTHERM_00829380	7|11	18	9	2	0|0|0|2|4|0|0|2|5|0|4|5|0|0|7|0|0|0|0|6|10|0|0|3|0|11|6|0|7|5|0|0|2|10|4|0|0|0|0	0.04	0.08	1.94	0.56
H4	XP_001014947.1	TTHERM_00052510	0|8	8	4	2	0|0|0|0|4|0|0|0|0|0|0|0|0|0|5|0|0|0|0|6|4|0|3|0|0|27|0|4|3|4|0|0|4|9|0|0|0|0|0	0.05	0.1	1.1	0.56
H4	XP_001033284.1	TTHERM_00420290	0|4	4	2	2	0|0|0|0|0|0|0|0|0|0|0|0|0|0|7|0|0|0|0|0|2|0|0|0|0|30|2|0|0|0|0|0|0|7|0|0|0|0|0	0.05	0.1	0.83	0.56
H4	XP_001022417.1	TTHERM_00558550	2|0	2	1	2	0|0|0|0|0|0|0|0|0|0|0|0|0|0|2|0|0|0|0|5|3|0|0|0|0|12|0|0|0|0|0|0|0|9|0|0|0|0|0	0.04	0.08	0.65	0.56
H4	XP_001019013.1	TTHERM_00249630	22|21	43	21.5	2	0|0|15|0|25|0|0|10|4|0|32|0|0|0|0|0|29|24|0|0|0|0|0|0|0|0|0|0|0|0|0|0|0|0|20|2|9|0|0	0.02	0.03	2.53	0.57
H4	XP_001031042.1	TTHERM_00943010	6|17	23	11.5	2	0|0|0|0|5|0|0|8|0|0|15|0|0|0|3|9|5|9|0|15|4|0|5|2|0|13|12|0|0|5|2|0|0|11|0|2|0|0|11	0.02	0.04	1.69	0.57
H4	XP_001027934.1	TTHERM_00497450	0|5	5	2.5	2	0|0|0|0|2|0|0|0|0|0|0|0|0|0|2|0|0|0|0|11|4|0|0|0|0|6|14|0|0|3|0|0|0|18|0|0|0|0|0	0.02	0.04	0.83	0.57
H4	XP_001020684.2	TTHERM_00221120	0|3	3	1.5	2	0|0|0|0|0|0|0|0|0|0|0|0|0|0|0|0|0|0|0|0|0|0|0|19|0|0|0|0|18|7|0|0|0|2|0|0|0|0|0	0.02	0.04	0.65	0.57
H4	XP_001016672.1	TTHERM_00190950	10|32	42	21	2	0|0|0|0|36|0|9|7|3|5|16|13|7|0|0|0|0|0|0|23|11|0|4|7|0|12|12|5|7|6|0|0|3|19|5|7|5|2|21	0.01	0.02	1.8	0.58
H4	XP_001021565.1	TTHERM_00149300	5|24	29	14.5	2	0|0|0|0|9|0|0|7|0|0|5|0|0|0|29|0|0|0|0|3|4|0|6|10|0|28|27|0|3|5|5|0|24|15|0|0|0|3|0	0.01	0.02	1.58	0.58
H4	XP_001009414.2	TTHERM_00577240	0|12	12	6	2	0|0|0|0|7|0|0|2|0|0|0|0|0|0|22|0|0|0|0|3|10|0|0|0|0|13|0|5|0|0|0|0|0|51|2|0|0|0|0	0.01	0.02	1.04	0.58
H4	XP_001027843.2	TTHERM_00918510	0|10	10	5	2	0|0|0|0|9|0|0|3|0|0|0|0|0|0|0|0|0|0|0|6|6|0|0|0|0|23|18|4|6|5|0|0|0|15|0|0|0|0|0	0.02	0.03	1.05	0.58
H4	XP_001014461.1	TTHERM_00522830	6|8	14	7	2	0|0|12|0|10|0|0|11|0|0|25|0|0|0|0|0|7|22|0|0|0|0|0|0|0|0|0|0|0|0|0|0|0|0|0|0|4|0|0	0.01	0.01	1.54	0.59
H4	XP_001017206.1	TTHERM_00194530	0|14	14	7	2	0|0|0|0|2|0|0|0|0|0|0|0|0|0|7|0|0|0|0|15|8|0|2|0|0|48|25|0|0|5|0|0|0|19|0|0|0|0|0	0.01	0.01	1.07	0.59
H4	XP_001025242.2	TTHERM_00836690	9|4	13	6.5	2	0|0|0|0|12|0|0|12|0|0|12|0|0|0|0|9|4|6|0|3|0|0|2|7|0|12|0|0|0|4|0|0|0|3|2|8|0|0|0	0	0.01	1.35	0.59
H4	XP_001009826.1	TTHERM_00160960	0|6	6	3	2	0|0|0|0|2|0|0|0|0|0|0|0|0|0|10|0|0|0|0|9|6|0|3|0|0|26|7|0|0|0|0|0|0|11|0|0|0|0|0	0.01	0.01	0.81	0.59
H4	XP_001025217.1	TTHERM_00686150	0|6	6	3	2	0|0|0|0|0|0|0|0|0|0|0|0|0|0|47|0|0|0|0|3|0|0|0|0|0|8|0|0|3|3|0|0|0|13|0|0|0|0|0	0.01	0.01	0.78	0.59
H4	XP_001011141.1	TTHERM_00145010	3|38	41	20.5	2	0|0|0|0|10|0|0|7|0|5|0|0|0|0|8|0|0|0|0|43|22|0|2|0|0|49|47|3|8|13|0|0|24|36|2|0|0|0|0	0	0	1.47	0.6
H4	XP_001025389.2	TTHERM_00765300	14|23	37	18.5	2	0|0|0|2|12|0|0|5|0|0|8|0|0|0|0|0|33|0|22|18|9|0|5|6|0|12|13|4|4|4|3|0|12|8|5|5|2|0|0	0	0	1.95	0.6
H4	XP_001013407.1	TTHERM_00454080	10|19	29	14.5	2	0|0|0|0|2|0|0|0|0|3|13|0|0|0|0|0|0|0|0|14|7|0|0|15|0|15|8|2|8|5|4|0|0|71|0|2|0|0|0	0	0	1.72	0.6
H4	XP_001031469.1	TTHERM_00823670	9|16	25	12.5	2	0|0|0|0|13|0|0|8|2|0|9|0|0|0|45|0|0|0|0|8|5|0|3|5|0|7|13|2|4|3|2|0|0|14|2|2|3|0|0	0	0	1.67	0.6
H4	XP_001025347.1	TTHERM_00762890	9|11	20	10	2	0|0|0|0|7|0|2|5|0|0|5|0|0|0|11|0|0|0|0|5|3|0|5|7|0|19|5|0|7|4|3|0|3|6|5|6|3|2|0	0	0	1.77	0.6
H4	XP_001019781.2	TTHERM_00137990	6|14	20	10	2	0|0|2|0|5|0|0|2|2|0|18|7|0|0|3|0|0|0|0|12|3|0|0|6|0|29|15|0|7|7|0|0|0|13|0|4|2|0|0	0	0	1.46	0.6
H4	XP_001017291.2	TTHERM_00196370	10|20	30	15	2	0|0|4|0|19|0|13|15|27|0|29|0|0|0|0|22|15|0|12|3|0|0|3|0|0|0|0|0|0|0|0|0|0|2|4|6|0|0|6	0	0	1.67	0.61
H4	XP_001023483.1	TTHERM_00535740	12|13	25	12.5	2	0|0|0|4|17|0|8|4|0|0|22|0|0|0|0|0|12|8|0|2|2|0|2|3|0|9|3|0|5|8|0|0|0|5|3|9|5|3|0	0	0	1.87	0.61
H4	XP_001032999.2	TTHERM_00471090	11|10	21	10.5	2	0|0|0|2|6|0|0|3|0|11|0|0|0|0|5|0|0|0|0|9|6|0|2|11|0|11|6|0|3|3|0|0|0|33|3|3|2|2|0	0	0	1.74	0.61
H4	XP_001021262.1	TTHERM_00777270	0|3	3	1.5	2	0|0|0|0|0|0|0|0|0|0|11|0|0|0|0|0|0|0|0|0|0|0|0|41|0|0|0|0|9|3|0|0|0|0|0|0|0|0|0	0	0	0.47	0.61
H4	XP_001007918.1	TTHERM_00538940	2|0	2	1	2	0|0|0|0|2|0|0|14|0|0|34|0|0|0|0|0|0|0|2|0|0|0|0|0|0|0|0|0|0|0|0|0|0|0|0|3|0|0|0	0	0	0.36	0.61
H4	XP_001025506.1	TTHERM_01048110	0|2	2	1	2	0|0|0|0|7|0|0|2|0|0|13|0|0|0|0|0|0|0|0|7|0|0|0|4|0|4|6|0|0|0|0|0|0|7|0|0|0|0|0	0	0	0.4	0.61
H4	XP_001022424.1	TTHERM_00558620	41|122	163	81.5	2	0|0|0|6|202|0|0|101|12|28|55|15|0|0|43|0|0|0|0|38|12|0|10|33|4|22|30|7|11|11|0|0|0|76|8|16|10|2|0	0	0	2.2	0.62
H4	XP_001014258.3	TTHERM_00227270	4|37	41	20.5	2	0|0|0|0|50|0|0|15|0|28|10|0|0|0|0|0|0|0|0|21|14|0|4|14|0|21|28|5|6|6|0|0|5|52|4|3|0|2|0	0	0	1.42	0.62
H4	XP_001021917.1	TTHERM_01207720	0|17	17	8.5	2	0|0|0|0|3|0|0|3|0|0|0|0|0|0|10|0|0|0|0|31|20|0|3|0|0|49|13|4|6|8|0|0|2|27|0|0|0|0|0	0	0	0.95	0.62
H4	XP_001019677.2	TTHERM_00134970	5|10	15	7.5	2	0|0|11|0|9|0|5|10|0|0|5|0|0|0|0|14|10|15|9|6|0|0|3|0|0|4|0|0|0|2|0|0|0|2|0|0|0|2|19	0	0	1.19	0.62
H4	XP_001014441.2	TTHERM_00522630	3|3	6	3	2	0|0|0|0|5|0|0|4|4|0|5|0|0|0|0|32|5|16|0|0|0|0|3|0|0|0|0|0|0|0|0|0|0|0|0|2|2|0|0	0	0	0.77	0.62
H4	XP_001021655.2	TTHERM_00151190	0|2	2	1	2	0|0|10|0|11|0|0|2|4|0|31|0|0|0|0|0|0|3|0|0|0|0|0|0|0|0|0|0|0|0|0|0|0|0|0|0|0|0|0	0	0	0.33	0.62
H4	XP_001019060.1	TTHERM_00251100	3|5	8	4	2	0|0|8|0|9|0|0|17|9|0|40|0|0|0|0|0|0|0|0|0|0|0|0|0|0|0|0|0|0|0|0|0|0|0|8|0|8|0|0	0	0	0.81	0.63
H4	XP_001031107.1	TTHERM_00926980	2|6	8	4	2	0|0|0|0|4|0|0|7|0|0|7|0|0|0|0|2|0|0|0|14|2|0|0|21|0|14|3|0|0|7|0|0|0|18|0|2|0|0|0	0	0	0.79	0.63
H4	XP_001009172.1	TTHERM_00550810	5|30	35	17.5	2	0|0|0|0|11|0|0|10|0|0|0|0|0|0|22|0|0|0|0|41|25|0|8|0|0|57|49|2|9|12|0|0|12|38|0|0|0|0|0	0	0	1.18	0.64
H4	XP_001024193.1	TTHERM_00456860	15|16	31	15.5	2	0|0|0|0|8|0|0|6|49|0|44|14|0|0|0|0|0|33|0|0|0|0|0|0|0|0|0|0|0|0|0|0|0|0|24|7|16|0|0	0	0	1.54	0.64
H4	XP_001032926.1	TTHERM_00487140	8|10	18	9	2	0|0|0|0|11|0|14|3|0|0|9|0|0|0|17|0|0|0|0|5|6|0|3|13|3|18|12|2|7|3|2|0|6|9|0|0|0|2|0	0	0	1.24	0.64
H4	XP_976870.2	TTHERM_00028740	0|14	14	7	2	0|0|0|0|3|0|0|3|0|0|0|0|0|0|57|6|0|0|0|11|12|0|2|0|0|7|23|6|4|6|6|0|18|17|3|0|0|2|0	0	0	0.75	0.64
H4	XP_001025898.2	TTHERM_00713470	0|3	3	1.5	2	0|0|7|0|7|0|2|6|0|0|7|0|0|0|0|4|3|11|0|0|2|0|0|8|0|3|0|0|3|0|3|0|0|3|0|4|0|0|10	0	0	0.36	0.64
H4	XP_001032213.1	TTHERM_00655820	27|41	68	34	2	0|0|0|2|49|0|16|24|18|0|24|0|0|0|3|0|35|0|37|18|7|0|3|12|0|28|25|4|13|6|7|0|26|24|12|6|5|2|0	0	0	1.73	0.65
H4	XP_001019674.1	TTHERM_00134940	6|15	21	10.5	2	0|0|0|0|5|20|0|3|0|0|0|0|0|0|84|0|0|0|0|6|6|0|5|0|0|20|7|8|12|5|3|0|20|24|0|0|0|0|0	0	0	0.92	0.65
H4	XP_001025224.2	TTHERM_00686220	7|11	18	9	2	0|0|0|0|15|0|0|8|0|12|0|0|0|0|55|2|0|0|0|5|9|0|5|0|0|23|11|2|5|3|2|0|20|13|0|0|0|0|0	0	0	0.95	0.65
H4	XP_976709.1	TTHERM_00549610	0|5	5	2.5	2	0|0|7|0|4|0|0|6|7|0|6|0|0|0|0|0|20|30|22|0|0|0|0|0|0|0|0|0|0|0|0|0|0|0|0|7|0|0|15	0	0	0.4	0.65
H4	XP_001030083.3	TTHERM_01151500	35|117	152	76	2	0|0|0|3|42|5|0|19|13|48|26|0|0|0|205|0|0|0|0|99|31|0|6|12|0|59|81|14|13|10|6|0|40|131|12|7|5|2|0	0	0	1.74	0.66
H4	XP_001017127.3	TTHERM_00193740	20|70	90	45	2	0|0|40|2|26|0|15|9|13|40|28|0|0|0|45|20|17|19|9|53|28|0|3|27|0|34|34|13|31|16|5|0|12|68|5|11|7|4|34	0	0	1.5	0.66
H4	XP_001020023.3	TTHERM_00666540	6|63	69	34.5	2	0|0|0|0|0|0|0|2|0|51|5|0|0|0|196|0|0|0|0|55|17|0|2|4|0|95|33|3|5|7|0|0|31|39|2|0|0|0|0	0	0	1.26	0.66
H4	XP_001009990.1	TTHERM_01386050	14|42	56	28	2	0|0|0|2|40|0|13|16|9|32|18|0|0|0|31|0|0|0|11|33|16|0|6|16|0|19|17|11|17|9|5|0|73|44|6|8|4|2|16	0	0	1.25	0.66
H4	XP_001015874.1	TTHERM_00266390	12|32	44	22	2	0|0|0|0|62|0|0|12|0|0|6|0|0|0|124|0|0|0|0|17|17|0|0|7|0|19|14|2|4|3|3|0|0|59|2|2|0|0|0	0	0	1.25	0.66
H4	XP_001011432.2	TTHERM_00434070	16|27	43	21.5	2	0|0|0|3|13|0|0|9|0|15|21|0|0|0|29|0|0|0|0|21|17|0|5|13|0|26|25|10|17|10|4|0|16|43|6|8|0|6|0	0	0	1.37	0.66
H4	XP_001025515.1	TTHERM_01049200	0|21	21	10.5	2	0|0|4|0|42|0|0|36|0|0|45|0|0|0|0|5|6|4|0|15|2|0|8|12|0|18|31|0|0|6|2|0|0|11|5|6|0|0|18	0	0	0.76	0.66
H4	XP_001026661.1	TTHERM_01129660	8|10	18	9	2	0|0|0|0|2|12|0|2|0|10|0|0|0|0|93|0|0|0|0|4|7|0|0|0|0|27|0|2|3|3|0|0|30|14|0|0|0|0|0	0	0	0.86	0.66
H4	XP_001016809.2	TTHERM_00488340	9|9	18	9	2	0|0|0|0|5|0|0|5|0|0|0|0|0|0|0|0|0|0|0|12|11|0|0|0|0|22|14|4|7|10|2|0|102|16|4|0|0|0|0	0	0	0.84	0.66
H4	XP_001021598.1	TTHERM_00149630	7|4	11	5.5	2	0|0|0|0|4|0|0|3|0|47|0|0|0|0|41|0|0|0|0|9|7|0|0|0|0|22|17|0|0|0|0|0|0|35|0|0|0|0|0	0	0	0.59	0.66
H4	XP_001014750.1	TTHERM_00047550	84|124	208	104	2	0|0|78|0|107|0|50|60|65|0|130|29|0|2|0|43|81|86|77|4|0|0|0|0|0|0|8|2|0|0|0|0|0|0|53|34|20|0|49	0	0	2.13	0.67
H4	XP_001022200.2	TTHERM_00499420	30|77	107	53.5	2	0|0|0|0|24|0|0|14|0|24|4|0|96|0|217|23|16|0|0|55|28|0|3|0|0|73|13|14|11|11|0|0|38|53|0|2|0|0|0	0	0	1.49	0.67
H4	XP_001012497.1	TTHERM_01053000	11|46	57	28.5	2	0|0|0|0|30|0|0|7|0|30|6|0|0|0|80|0|0|0|0|57|30|0|3|11|0|30|28|5|6|6|2|8|3|131|6|0|0|0|0	0	0	1.19	0.67
H4	XP_001014476.1	TTHERM_00522980	5|28	33	16.5	2	0|0|42|0|20|0|0|11|0|0|11|0|0|0|6|27|55|51|0|18|8|0|0|20|2|36|18|8|11|13|2|0|0|19|6|5|2|2|8	0	0	0.84	0.67
H4	XP_001025656.2	TTHERM_00697490	9|21	30	15	2	0|0|0|0|5|0|0|3|0|6|6|0|0|0|18|0|5|0|0|54|18|0|4|10|0|27|54|6|6|8|2|0|26|93|2|0|0|0|0	0	0	0.85	0.67
H4	XP_001026252.1	TTHERM_00780960	6|20	26	13	2	0|0|0|0|5|0|0|7|0|52|0|0|0|0|55|0|0|0|0|14|14|0|0|3|0|43|15|6|13|5|4|0|22|46|0|0|0|0|0	0	0	0.86	0.67
H4	XP_001011429.2	TTHERM_00434040	7|18	25	12.5	2	0|0|0|0|0|0|0|4|0|0|0|0|56|0|0|0|0|0|0|20|11|0|0|0|0|13|6|4|11|10|2|0|117|42|0|0|0|0|0	0	0	0.84	0.67
H4	XP_001023177.1	TTHERM_00492850	7|3	10	5	2	0|0|0|0|39|0|15|21|16|0|48|2|0|0|0|7|10|14|8|0|0|0|0|0|0|15|0|4|0|0|0|0|0|0|0|0|0|0|3	0	0	0.5	0.67
H4	XP_001010053.1	TTHERM_00633150	0|6	6	3	2	0|0|0|0|11|0|0|0|0|0|0|0|0|0|0|0|0|0|0|65|9|0|0|0|0|0|36|4|4|6|0|0|0|75|2|0|0|0|0	0	0	0.28	0.67
H4	XP_001019292.1	TTHERM_00384910	30|33	63	31.5	2	0|0|0|0|102|0|40|58|8|12|55|0|0|0|0|2|39|24|41|0|0|0|0|5|0|0|2|0|0|0|0|0|0|0|29|13|10|0|58	0	0	1.27	0.68
H4	XP_001031587.1	TTHERM_00773340	18|35	53	26.5	2	0|0|0|0|7|2|0|7|0|0|5|0|49|0|22|0|3|0|0|20|23|0|2|0|0|65|23|8|16|14|4|20|204|38|4|0|0|0|0	0	0	0.99	0.68
H4	XP_001017375.2	TTHERM_00476670	17|31	48	24	2	0|0|0|3|7|0|0|7|2|0|12|3|62|0|122|25|9|0|0|30|14|0|6|12|3|33|28|5|5|6|2|9|20|30|5|0|0|2|0	0	0	1.07	0.68
H4	XP_001015519.2	TTHERM_00382350	7|36	43	21.5	2	0|0|0|0|14|4|0|10|0|0|4|0|70|0|128|4|3|0|0|17|29|0|4|0|0|29|29|10|8|12|2|8|113|35|3|0|0|0|0	0	0	0.81	0.68
H4	XP_001030186.1	TTHERM_01109770	17|23	40	20	2	0|0|0|0|14|6|0|5|0|0|16|0|69|0|114|0|0|0|0|23|9|0|2|6|0|8|16|5|7|7|0|0|92|40|3|2|0|0|0	0	0	0.9	0.68
H4	XP_001014927.1	TTHERM_00052310	11|21	32	16	2	0|0|33|4|31|0|7|17|15|0|27|26|0|0|0|38|12|33|29|8|0|0|5|10|0|12|10|2|2|2|4|6|0|5|4|5|4|0|37	0	0	0.87	0.68
H4	XP_001023662.2	TTHERM_00732640	5|25	30	15	2	0|0|0|0|25|0|0|12|0|21|10|2|4|0|22|0|0|0|0|19|11|0|2|12|0|54|82|8|6|8|4|21|48|29|5|4|0|0|7	0	0	0.74	0.68
H4	XP_001017372.1	TTHERM_00476640	0|29	29	14.5	2	0|0|0|0|12|0|0|5|0|58|0|0|0|0|76|0|0|0|0|82|31|0|2|5|0|5|62|2|4|0|3|0|0|86|0|0|0|0|0	0	0	0.67	0.68
H4	XP_001010221.2	TTHERM_00561680	8|15	23	11.5	2	0|0|0|0|11|23|0|6|0|0|5|0|0|0|114|0|0|0|0|14|11|0|4|5|0|27|25|6|4|4|2|0|39|35|4|0|0|0|0	0	0	0.68	0.68
H4	XP_001017488.2	TTHERM_00333210	41|135	176	88	2	0|0|2|0|24|9|0|15|0|54|25|0|0|0|230|8|0|0|0|76|75|0|12|36|0|121|108|22|32|27|9|12|234|198|15|5|2|2|0	0	0	1.32	0.69
H4	XP_001014743.2	TTHERM_00047480	19|38	57	28.5	2	0|0|0|0|16|14|34|11|6|29|21|0|119|0|107|0|0|0|0|20|27|0|7|15|0|48|47|6|12|12|9|0|48|36|6|5|4|3|0	0	0	0.89	0.69
H4	XP_001029813.1	TTHERM_01289110	14|39	53	26.5	2	0|0|0|0|17|0|0|12|0|108|3|0|0|0|11|0|0|0|0|58|24|0|6|8|0|84|68|11|11|12|5|0|10|173|5|0|0|0|0	0	0	0.85	0.69
H4	XP_001017645.2	TTHERM_00339810	11|40	51	25.5	2	0|0|0|0|64|0|0|11|0|51|8|5|13|0|149|12|11|0|0|41|28|0|3|9|0|12|35|2|12|3|3|0|11|111|4|3|0|0|0	0	0	0.86	0.69
H4	XP_001010960.2	TTHERM_00706300	19|28	47	23.5	2	0|0|0|0|14|4|20|12|3|4|16|0|173|0|34|0|47|0|52|21|17|0|6|11|0|23|24|8|7|7|2|0|11|24|6|3|2|0|65	0	0	0.79	0.69
H4	XP_001015521.2	TTHERM_00382370	29|15	44	22	2	0|0|59|0|34|0|32|25|85|0|107|0|0|0|0|0|34|64|15|0|0|0|0|0|0|0|0|0|0|0|0|0|0|0|30|10|28|0|6	0	0	0.83	0.69
H4	XP_001031586.2	TTHERM_00773330	9|32	41	20.5	2	0|0|0|0|12|12|0|5|0|62|0|0|0|0|115|0|0|0|0|49|18|0|3|7|0|43|36|4|8|5|4|0|21|118|4|0|0|0|0	0	0	0.78	0.69
H4	XP_001023313.2	TTHERM_00444510	11|29	40	20	2	0|0|0|0|9|0|0|5|0|62|0|0|0|0|34|0|0|0|0|78|24|0|3|8|0|89|69|5|10|7|2|7|104|165|3|0|0|0|0	0	0	0.58	0.69
H4	XP_001025062.2	TTHERM_00467660	7|26	33	16.5	2	0|0|14|0|8|0|0|9|2|7|10|0|249|0|36|20|10|0|6|10|17|0|9|10|0|23|24|8|11|10|9|0|7|24|2|0|0|2|20	0	0	0.62	0.69
H4	XP_001031981.2	TTHERM_00716240	10|22	32	16	2	0|0|0|0|10|0|0|3|3|132|5|0|0|2|75|0|14|0|0|13|10|0|3|4|0|58|26|4|5|11|5|0|21|70|3|0|0|0|0	0	0	0.67	0.69
H4	XP_001031588.1	TTHERM_00773350	5|16	21	10.5	2	0|0|0|0|8|16|0|7|0|0|6|0|33|0|162|0|6|0|0|21|9|0|3|5|0|50|13|6|11|4|3|0|81|34|3|0|0|0|0	0	0	0.44	0.69
H4	XP_001023006.1	TTHERM_00348510	59|200	259	129.5	2	0|0|0|4|347|0|0|120|13|369|95|0|0|0|123|0|0|0|0|261|73|0|28|68|10|71|125|33|40|19|2|0|3|318|30|32|24|5|0	0	0	1.18	0.7
H4	XP_001022864.1	TTHERM_00578640	33|129	162	81	2	0|0|0|0|48|8|0|9|0|35|6|0|128|3|660|0|0|0|0|126|82|0|4|25|0|77|112|6|14|9|3|0|328|243|7|0|0|0|0	0	0	0.84	0.7
H4	XP_001027976.1	TTHERM_00497880	27|129	156	78	2	0|0|0|0|78|0|0|15|0|94|5|0|191|0|133|32|38|0|0|169|99|0|6|4|0|147|156|25|25|35|6|32|130|223|16|2|0|0|7	0	0	0.94	0.7
H4	XP_001470942.1	TTHERM_00149798	17|46	63	31.5	2	0|0|0|0|17|0|0|7|0|51|8|0|86|0|219|0|0|0|0|42|26|0|3|14|0|61|30|7|12|15|4|0|95|136|7|0|0|0|0	0	0	0.75	0.7
H4	XP_001031847.1	TTHERM_00721150	17|32	49	24.5	2	0|0|0|0|9|11|0|9|0|51|11|0|358|0|24|0|0|0|0|26|23|0|3|2|0|32|17|10|15|14|2|0|230|33|0|0|0|0|0	0	0	0.56	0.7
H4	XP_001015607.1	TTHERM_00075670	10|22	32	16	2	0|0|0|0|16|0|0|3|0|89|0|0|0|0|385|0|0|0|0|23|17|0|4|0|0|56|22|4|4|4|0|0|23|181|3|0|0|0|0	0	0	0.38	0.7
H4	XP_001030092.1	TTHERM_01151600	11|17	28	14	2	0|0|0|0|11|0|0|6|0|61|5|0|459|0|48|0|0|0|0|33|17|0|5|5|0|41|43|8|8|8|5|0|229|84|8|3|0|0|0	0	0	0.26	0.7
H4	XP_001012665.1	TTHERM_00085180	13|14	27	13.5	2	0|0|0|0|8|0|0|4|0|0|7|0|289|0|14|0|0|0|0|14|13|0|0|4|0|33|14|4|5|2|0|0|126|65|3|0|0|0|0	0	0	0.45	0.7
H4	XP_001019693.2	TTHERM_00136120	0|13	13	6.5	2	0|0|0|0|7|0|0|3|2|7|0|0|313|0|90|0|0|0|0|5|5|0|5|6|0|30|7|9|7|7|3|0|262|65|0|2|0|0|0	0	0	0.16	0.7
H4	XP_001014912.2	TTHERM_00052160	7|0	7	3.5	2	0|0|92|0|30|0|24|47|31|0|61|0|0|0|0|19|49|42|63|0|0|0|0|0|0|0|0|0|0|0|0|0|0|0|15|2|10|0|80	0	0	0.12	0.7
H4	XP_001023087.1	TTHERM_00353280	3|0	3	1.5	2	0|0|0|0|9|0|8|19|0|0|0|0|0|0|0|13|22|0|13|6|0|0|4|0|0|8|0|5|0|4|0|0|0|2|4|7|0|0|0	0	0	0.24	0.7

## Sheet: TableS2- Veg RebL1 APMS
Bait	Prey	Prey Locus Tag	Spec	SpecSum	AvgSpec	NumReplicates	ctrlCounts	AvgP	MaxP	FoldChange	BFDR	Annotation	Notes
RebL1	XP_001026968.2	TTHERM_00688660	636|158	794	397	2	0|0|0|0|0|0|0|0|0|0|0|0|0|0|0|0|0|0|0|0|0|0|0|0|0|0|0|0|0|0|0|0|0|0|0|0|0|0|0	1	1	3970	0	RebL1	RBBP4/7 homologue
RebL1	XP_001013391.1	TTHERM_00450950	205|99	304	152	2	0|0|0|0|0|0|0|0|0|0|0|0|0|0|0|0|0|0|0|0|0|0|0|0|0|0|0|0|0|0|0|0|0|0|0|0|0|0|0	1	1	1520	0	Sin3
RebL1	XP_001027442.2	TTHERM_00647330	94|28	122	61	2	0|0|0|0|0|0|0|0|0|0|0|0|0|0|0|0|0|0|0|0|0|0|0|0|0|0|0|0|0|0|0|0|0|0|0|0|0|0|0	1	1	610	0	Thd1
RebL1	XP_001030946.1	TTHERM_00992830	80|33	113	56.5	2	0|0|0|0|0|0|0|0|0|0|0|0|0|0|0|0|0|0|0|0|0|0|0|0|0|0|0|0|0|0|0|0|0|0|0|0|0|0|0	1	1	565	0	Rxt3
RebL1	XP_001014671.1	TTHERM_00046760	69|37	106	53	2	0|0|0|0|0|0|0|0|0|0|0|0|0|0|0|0|0|0|0|0|0|0|0|0|0|0|0|0|0|0|0|0|0|0|0|0|0|0|0	1	1	530	0	Hat1
RebL1	XP_001019965.2	TTHERM_00591560	48|29	77	38.5	2	0|0|0|0|0|0|0|0|0|0|0|0|0|0|0|0|0|0|0|0|0|0|0|0|0|0|0|0|0|0|0|0|0|0|0|0|0|0|0	1	1	385	0	Lin9
RebL1	XP_001017373.1	TTHERM_00476650	39|21	60	30	2	0|0|0|0|0|0|0|0|0|0|0|0|0|0|0|0|0|0|0|0|0|0|0|0|0|0|0|0|0|0|0|0|0|0|0|0|0|0|0	1	1	300	0	Pho23
RebL1	XP_001014238.3	TTHERM_00227070	22|27	49	24.5	2	0|0|0|0|0|0|0|0|0|0|0|0|0|0|0|0|0|0|0|0|0|0|0|0|0|0|0|0|0|0|0|0|0|0|0|0|0|0|0	1	1	245	0	Jinn1	Hypothetical Ciliate-specific, possible divergent component of putative MuvB in Tetrahymena
RebL1	XP_001021065.1	TTHERM_00309890	29|13	42	21	2	0|0|0|0|0|0|0|0|0|0|0|0|0|0|0|0|0|0|0|0|0|0|0|0|0|0|0|0|0|0|0|0|0|0|0|0|0|0|0	1	1	210	0	Cac1
RebL1	XP_001020000.1	TTHERM_00666310	15|16	31	15.5	2	0|0|0|0|0|0|0|0|0|0|0|0|0|0|0|0|0|0|0|0|0|0|0|0|0|0|0|0|0|0|0|0|0|0|0|0|0|0|0	1	1	155	0	PHD-finger protein 1
RebL1	XP_001025406.2	TTHERM_00766460	21|7	28	14	2	0|0|0|0|0|0|0|0|0|0|0|0|0|0|0|0|0|0|0|0|0|0|0|0|0|0|0|0|0|0|0|0|0|0|0|0|0|0|0	1	1	140	0	Lin54
RebL1	XP_001020614.1	TTHERM_00219420	15|6	21	10.5	2	0|0|0|0|0|0|0|0|0|0|0|0|0|0|0|0|0|0|0|0|0|0|0|0|0|0|0|0|0|0|0|0|0|0|0|0|0|0|0	1	1	105	0	Cac2
RebL1	XP_001011874.2	TTHERM_00392980	13|7	20	10	2	0|0|0|0|0|0|0|0|0|0|0|0|0|0|0|0|0|0|0|0|0|0|0|0|0|0|0|0|0|0|0|0|0|0|0|0|0|0|0	1	1	100	0	Sap30
RebL1	XP_001021484.1	TTHERM_00147500	9|9	18	9	2	0|0|0|0|0|0|0|0|0|0|0|0|0|0|0|0|0|0|0|0|0|0|0|0|0|0|0|0|0|0|0|0|0|0|0|0|0|0|0	1	1	90	0	Jinn 2	Hypothetical Ciliate-specific, possible divergent component of putative MuvB in Tetrahymena
RebL1	XP_001033347.1	TTHERM_00420920	8|4	12	6	2	0|0|0|0|0|0|0|0|0|0|0|0|0|0|0|0|0|0|0|0|0|0|0|0|0|0|0|0|0|0|0|0|0|0|0|0|0|0|0	1	1	60	0	PHD finger protein 2
RebL1	XP_001010825.2	TTHERM_00122290	13|4	17	8.5	2	0|0|0|0|7|0|4|5|0|0|7|0|0|0|0|0|0|0|0|0|0|0|0|0|0|0|4|0|2|0|0|0|0|3|0|3|0|0|6	0.54	0.95	4.15	0.12
RebL1	XP_001026892.2	TTHERM_00940320	7|0	7	3.5	2	0|0|0|0|0|0|0|0|0|0|0|0|0|0|0|0|0|0|0|0|0|0|0|0|0|0|0|0|0|0|0|0|0|0|0|0|0|0|0	0.5	1	35	0.2
RebL1	XP_001027254.1	TTHERM_00842380	0|4	4	2	2	0|0|0|0|0|0|0|0|0|0|0|0|0|0|0|0|0|0|0|0|0|0|0|0|0|0|0|0|0|0|0|0|0|0|0|0|0|0|0	0.5	1	20	0.26	c-Myb
RebL1	XP_001021426.1	TTHERM_00317450	0|4	4	2	2	0|0|0|0|0|0|0|0|0|0|0|0|0|0|0|0|0|0|0|0|0|0|0|0|0|0|0|0|0|0|0|0|0|0|0|0|0|0|0	0.5	1	20	0.26
RebL1	XP_001016756.1	TTHERM_00191800	13|0	13	6.5	2	0|0|0|0|4|0|0|0|0|0|0|2|0|0|0|4|0|2|0|2|0|0|0|0|2|0|0|0|0|0|0|0|0|0|0|0|0|0|0	0.5	1	8.12	0.29
RebL1	XP_001026371.1	TTHERM_00670500	4|0	4	2	2	0|0|0|0|0|0|0|0|0|0|2|0|0|0|0|0|0|0|0|0|0|0|0|0|0|0|0|0|0|0|0|0|0|0|0|0|0|0|0	0.5	0.99	20	0.34
RebL1	XP_001027984.2	TTHERM_00497960	3|0	3	1.5	2	0|0|0|0|2|0|0|0|0|0|0|0|0|0|0|0|0|0|0|0|0|0|0|0|0|0|0|0|0|0|0|0|0|0|0|0|0|0|0	0.49	0.98	15	0.35
RebL1	XP_001019966.1	TTHERM_00591570	2|0	2	1	2	0|0|0|0|0|0|0|0|0|0|0|0|0|0|0|0|0|0|0|0|0|0|0|0|0|0|0|0|0|0|0|0|0|0|0|0|0|0|0	0.48	0.96	10	0.37
RebL1	XP_001021407.1	TTHERM_00317260	2|0	2	1	2	0|0|0|0|0|0|0|0|0|0|0|0|0|0|0|0|0|0|0|0|0|0|0|0|0|0|0|0|0|0|0|0|0|0|0|0|0|0|0	0.48	0.96	10	0.37
RebL1	XP_001011515.2	TTHERM_00784570	2|0	2	1	2	0|0|0|0|0|0|0|0|0|0|0|0|0|0|0|0|0|0|0|0|0|0|0|0|0|0|0|0|0|0|0|0|0|0|0|0|0|0|0	0.48	0.96	10	0.37
RebL1	XP_001007530.1	TTHERM_00055990	2|0	2	1	2	0|0|0|0|0|0|0|0|0|0|0|0|0|0|0|0|0|0|0|0|0|0|0|0|0|0|0|0|0|0|0|0|0|0|0|0|0|0|0	0.48	0.96	10	0.37
RebL1	XP_001022063.1	TTHERM_00565630	2|0	2	1	2	0|0|0|0|0|0|0|0|0|0|0|0|0|0|0|0|0|0|0|0|0|0|0|0|0|0|0|0|0|0|0|0|0|0|0|0|0|0|0	0.48	0.96	10	0.37
RebL1	XP_001010732.2	TTHERM_00114360	2|0	2	1	2	0|0|0|0|0|0|0|0|0|0|0|0|0|0|0|0|0|0|0|0|0|0|0|0|0|0|0|0|0|0|0|0|0|0|0|0|0|0|0	0.48	0.96	10	0.37
RebL1	XP_001015939.1	TTHERM_00268040	0|2	2	1	2	0|0|0|0|0|0|0|0|0|0|0|0|0|0|0|0|0|0|0|0|0|0|0|0|0|0|0|0|0|0|0|0|0|0|0|0|0|0|0	0.48	0.96	10	0.37
RebL1	XP_001020469.2	TTHERM_00215990	0|2	2	1	2	0|0|0|0|0|0|0|0|0|0|0|0|0|0|0|0|0|0|0|0|0|0|0|0|0|0|0|0|0|0|0|0|0|0|0|0|0|0|0	0.48	0.96	10	0.37
RebL1	XP_001016119.2	TTHERM_00815110	0|2	2	1	2	0|0|0|0|0|0|0|0|0|0|0|0|0|0|0|0|0|0|0|0|0|0|0|0|0|0|0|0|0|0|0|0|0|0|0|0|0|0|0	0.48	0.96	10	0.37
RebL1	XP_001021569.1	TTHERM_00149340	8|0	8	4	2	0|0|0|0|8|0|0|7|0|0|0|0|0|0|0|0|0|0|0|0|0|0|0|0|0|0|0|0|0|0|0|0|0|0|0|0|0|0|0	0.47	0.95	5.33	0.41
RebL1	XP_001021439.1	TTHERM_00318570	7|0	7	3.5	2	0|0|0|0|5|0|0|6|0|0|0|0|0|0|0|0|0|0|0|0|0|0|0|0|0|0|0|0|0|0|0|0|0|2|0|0|0|0|0	0.47	0.94	5.38	0.42
RebL1	XP_001032690.1	TTHERM_00529790	3|0	3	1.5	2	0|0|0|0|4|0|0|0|0|0|0|0|0|0|0|0|0|0|0|0|0|0|0|0|0|0|0|0|0|0|0|0|0|0|0|0|0|0|0	0.47	0.94	7.5	0.42
RebL1	XP_977106.2	TTHERM_00037050	6|0	6	3	2	0|0|0|0|4|0|0|7|0|0|0|0|0|0|0|0|0|0|0|0|0|0|0|0|0|3|0|0|0|0|0|0|0|0|0|0|0|0|0	0.46	0.91	4.29	0.43
RebL1	XP_001007594.1	TTHERM_00058610	3|0	3	1.5	2	0|0|0|0|0|0|0|0|0|0|0|0|0|0|0|0|0|0|0|0|0|0|0|0|0|0|0|0|0|0|0|0|0|0|6|0|0|0|0	0.46	0.92	5	0.43
RebL1	XP_001023703.2	TTHERM_00243730	15|0	15	7.5	2	0|0|0|0|17|0|0|4|26|0|15|0|0|0|0|0|0|0|0|0|0|0|0|0|0|0|0|0|0|0|0|0|0|0|0|0|0|0|0	0.44	0.89	2.42	0.44
RebL1	XP_001032577.3	TTHERM_00584700	3|0	3	1.5	2	0|0|0|0|4|0|0|3|0|0|0|0|0|0|0|0|0|0|0|0|0|0|0|0|0|0|0|0|0|0|0|0|0|0|0|0|0|0|0	0.44	0.88	4.29	0.44
RebL1	XP_001032921.1	TTHERM_00487090	7|0	7	3.5	2	0|0|0|0|3|0|0|0|0|0|7|0|0|0|0|0|0|0|0|0|0|0|0|0|0|0|0|0|0|0|0|0|0|0|4|3|8|0|0	0.42	0.85	2.8	0.45
RebL1	XP_001022449.1	TTHERM_00989450	4|0	4	2	2	0|0|0|0|0|0|4|0|7|0|0|0|0|0|0|0|0|0|0|0|0|0|0|0|0|0|0|0|0|0|0|0|0|0|0|2|0|0|0	0.42	0.83	3.08	0.45
RebL1	XP_001027842.1	TTHERM_00918500	2|0	2	1	2	0|0|0|0|0|0|0|2|0|0|2|0|0|0|0|0|0|0|0|0|0|0|0|0|0|0|0|0|0|0|0|0|0|0|0|0|0|0|0	0.42	0.84	5	0.45
RebL1	XP_001032117.1	TTHERM_00691520	2|0	2	1	2	0|0|0|0|0|0|0|2|0|0|0|0|0|0|0|0|0|0|0|0|0|0|0|0|0|0|0|0|0|0|0|0|0|0|0|2|0|0|0	0.42	0.84	5	0.45
RebL1	XP_001022496.1	TTHERM_00622710	2|0	2	1	2	0|0|0|0|2|0|0|4|0|0|0|0|0|0|0|0|0|0|0|0|0|0|0|0|0|0|0|0|0|0|0|0|0|0|0|0|0|0|0	0.4	0.8	3.33	0.46
RebL1	XP_001027120.2	TTHERM_00725970	7|0	7	3.5	2	0|0|0|0|13|0|0|0|0|0|2|0|0|0|0|0|6|0|0|10|0|0|4|0|0|0|3|0|0|0|0|0|0|0|0|0|0|0|0	0.36	0.73	1.84	0.47
RebL1	XP_001032780.3	TTHERM_00530750	5|0	5	2.5	2	0|0|0|0|6|0|0|3|0|0|0|0|0|0|0|0|0|0|0|0|0|0|2|2|0|0|0|0|0|0|0|0|0|0|10|3|0|0|0	0.36	0.72	1.92	0.47
RebL1	XP_001024853.2	TTHERM_00239290	3|0	3	1.5	2	0|0|0|0|5|0|0|6|0|0|0|0|0|0|0|0|0|0|0|2|0|0|0|0|0|0|0|0|0|0|0|0|0|0|0|0|0|0|0	0.37	0.74	2.31	0.47
RebL1	XP_001021425.1	TTHERM_00317440	2|0	2	1	2	0|0|0|0|0|0|0|2|0|0|0|0|0|0|0|0|0|0|0|0|0|0|0|6|0|0|0|0|0|0|0|0|0|0|0|0|0|0|0	0.37	0.74	2.5	0.47
RebL1	XP_001010608.1	TTHERM_00613630	2|0	2	1	2	0|0|0|0|0|0|0|0|4|0|0|0|0|0|0|0|0|0|0|0|0|0|0|4|0|0|0|0|0|0|0|0|0|0|0|0|0|0|0	0.36	0.72	2.5	0.47
RebL1	XP_977107.2	TTHERM_00037060	9|0	9	4.5	2	0|0|0|0|10|0|0|9|0|0|4|0|0|0|0|2|0|0|8|4|0|0|0|0|0|0|3|0|0|2|0|0|0|0|0|0|0|0|11	0.32	0.64	1.7	0.49
RebL1	XP_001032154.1	TTHERM_00691890	3|0	3	1.5	2	0|0|0|0|4|0|0|7|0|0|0|0|0|0|0|0|0|0|0|0|0|0|0|0|0|2|2|0|0|0|0|0|0|2|0|0|0|0|0	0.32	0.64	1.76	0.49
RebL1	XP_001032914.1	TTHERM_00487020	3|0	3	1.5	2	0|0|0|0|8|0|0|3|0|0|5|0|0|0|0|0|0|0|0|0|0|0|0|4|0|5|0|0|0|0|0|0|0|0|0|0|0|0|0	0.2	0.39	1.2	0.51
RebL1	XP_001013810.1	TTHERM_00426320	2|0	2	1	2	0|0|0|0|3|0|0|2|8|0|0|0|0|0|0|0|0|0|0|0|0|0|0|4|0|0|0|0|0|0|0|0|0|0|0|0|0|0|0	0.23	0.45	1.18	0.51
RebL1	XP_001022292.2	TTHERM_00502380	9|0	9	4.5	2	0|0|0|0|7|0|0|8|4|0|8|0|0|0|0|0|4|0|0|0|0|0|0|14|0|0|0|0|3|3|0|0|0|2|0|5|0|0|5	0.19	0.39	1.43	0.52
RebL1	XP_001020033.1	TTHERM_00666640	2|0	2	1	2	0|0|0|0|0|0|0|0|0|0|0|0|0|0|0|0|0|0|0|3|0|0|0|5|0|9|2|0|0|0|0|0|0|0|3|0|0|0|0	0.13	0.26	0.91	0.53
RebL1	XP_001024675.1	TTHERM_00616050	3|0	3	1.5	2	0|0|0|0|4|0|0|6|0|0|6|0|0|0|0|0|0|0|0|3|0|0|2|7|0|0|0|0|0|0|0|0|0|2|0|0|0|0|0	0.11	0.22	1	0.54
RebL1	XP_001025944.1	TTHERM_01113100	2|0	2	1	2	0|0|0|0|7|0|0|0|0|0|0|0|0|0|0|0|0|0|0|3|0|0|0|0|0|0|0|0|0|0|0|0|0|3|4|2|3|0|0	0.11	0.23	0.91	0.54
RebL1	XP_001013140.2	TTHERM_00295080	2|0	2	1	2	0|0|0|2|2|0|0|3|0|0|6|0|0|0|0|0|0|0|0|0|0|0|0|4|0|0|0|0|0|0|0|0|0|0|0|4|0|0|0	0.12	0.25	0.95	0.54
RebL1	XP_001023540.1	TTHERM_00537300	5|0	5	2.5	2	0|0|0|0|6|0|0|5|0|0|6|0|0|0|0|0|0|0|0|2|3|0|2|5|0|6|4|0|2|0|0|0|0|4|0|0|2|0|0	0.06	0.13	1.06	0.55
RebL1	XP_001020686.1	TTHERM_00221140	3|0	3	1.5	2	0|0|0|0|9|0|0|6|0|0|3|0|0|0|0|0|0|0|0|4|0|0|0|0|0|3|7|0|0|3|0|0|0|0|0|2|0|0|0	0.04	0.08	0.81	0.56
RebL1	XP_001015768.1	TTHERM_00079270	2|0	2	1	2	0|0|0|0|9|0|0|2|0|0|13|0|0|0|0|0|0|0|0|0|0|0|0|3|0|0|2|0|0|0|0|0|0|2|0|0|0|0|0	0.04	0.08	0.65	0.56
RebL1	XP_001017218.2	TTHERM_00194650	2|0	2	1	2	0|0|0|0|5|0|0|21|0|0|0|0|0|0|0|0|8|0|0|0|0|0|0|2|0|0|0|0|0|0|0|0|0|0|0|0|0|0|0	0.02	0.05	0.56	0.57
RebL1	XP_001021792.2	TTHERM_00899460	2|3	5	2.5	2	0|0|0|0|6|0|0|3|0|0|19|0|0|0|0|0|0|0|0|3|0|0|0|5|0|5|2|0|2|2|0|0|0|2|0|0|0|0|0	0.01	0.02	1.02	0.58
RebL1	XP_001018448.2	TTHERM_00344030	3|0	3	1.5	2	0|0|0|0|6|0|0|2|0|0|8|0|0|0|0|0|0|0|0|3|0|0|0|5|0|9|5|0|4|0|0|0|0|9|0|0|0|0|0	0	0.01	0.59	0.59
RebL1	XP_001009836.1	TTHERM_00161060	4|0	4	2	2	0|0|0|0|6|0|9|5|0|0|0|0|0|0|3|0|0|0|0|2|0|0|0|0|0|11|6|0|7|3|0|0|0|5|0|3|0|0|0	0	0.01	0.67	0.6
RebL1	XP_001017291.2	TTHERM_00196370	20|3	23	11.5	2	0|0|4|0|19|0|13|15|27|0|29|0|0|0|0|22|15|0|12|3|0|0|3|0|0|0|0|0|0|0|0|0|0|2|4|6|0|0|6	0	0	1.28	0.61
RebL1	XP_001032999.2	TTHERM_00471090	11|0	11	5.5	2	0|0|0|2|6|0|0|3|0|11|0|0|0|0|5|0|0|0|0|9|6|0|2|11|0|11|6|0|3|3|0|0|0|33|3|3|2|2|0	0	0	0.91	0.61
RebL1	XP_001012392.2	TTHERM_00802450	5|0	5	2.5	2	0|0|0|0|8|0|0|4|0|0|6|0|0|0|0|11|0|0|0|3|0|0|2|11|0|3|0|0|0|0|0|0|0|3|2|6|0|0|18	0	0	0.65	0.61
RebL1	XP_001027692.2	TTHERM_00571860	2|0	2	1	2	0|0|0|0|5|0|0|4|5|0|8|0|0|0|0|9|0|0|0|0|0|0|2|4|0|0|3|0|2|2|0|0|0|4|0|0|0|0|0	0	0	0.42	0.61
RebL1	XP_001023330.1	TTHERM_00444670	2|0	2	1	2	0|0|0|0|6|0|0|8|0|0|11|0|0|0|0|6|0|0|0|0|0|0|0|4|0|6|3|0|2|0|0|0|0|4|0|0|0|0|0	0	0	0.4	0.61
RebL1	XP_001026590.2	TTHERM_01146030	2|0	2	1	2	0|0|0|0|6|0|0|0|0|0|2|0|0|0|0|0|0|0|0|0|0|0|3|0|0|34|2|0|3|0|0|0|0|0|4|0|0|0|0	0	0	0.37	0.61
RebL1	XP_001017628.2	TTHERM_00339640	3|0	3	1.5	2	0|0|0|0|11|0|0|11|0|0|15|0|0|0|0|0|0|0|0|5|3|0|0|8|0|4|7|0|0|0|0|0|0|5|0|2|0|0|0	0	0	0.42	0.62
RebL1	XP_001019677.2	TTHERM_00134970	9|0	9	4.5	2	0|0|11|0|9|0|5|10|0|0|5|0|0|0|0|14|10|15|9|6|0|0|3|0|0|4|0|0|0|2|0|0|0|2|0|0|0|2|19	0	0	0.71	0.63
RebL1	XP_001016015.1	TTHERM_00275740	6|0	6	3	2	0|0|0|0|23|0|0|7|3|0|17|0|0|0|0|2|8|16|0|7|0|0|0|3|0|0|6|0|0|2|0|0|0|8|0|3|0|0|0	0	0	0.57	0.63
RebL1	XP_001025242.2	TTHERM_00836690	5|0	5	2.5	2	0|0|0|0|12|0|0|12|0|0|12|0|0|0|0|9|4|6|0|3|0|0|2|7|0|12|0|0|0|4|0|0|0|3|2|8|0|0|0	0	0	0.52	0.63
RebL1	XP_001026650.1	TTHERM_01128560	5|0	5	2.5	2	0|0|0|0|8|0|0|5|5|0|7|0|0|0|5|0|0|0|0|8|2|0|0|3|0|11|9|0|5|3|2|0|8|7|2|2|3|0|0	0	0	0.53	0.63
RebL1	XP_001030821.1	TTHERM_01014750	4|0	4	2	2	0|0|0|0|11|0|0|4|2|0|4|0|0|0|0|18|8|22|0|2|0|0|3|0|0|6|0|0|0|0|0|0|0|0|2|2|0|0|0	0	0	0.48	0.63
RebL1	XP_001012263.1	TTHERM_00105110	10|3	13	6.5	2	0|0|0|0|10|0|13|11|12|0|23|0|0|0|0|10|14|4|18|4|0|0|0|5|0|7|3|0|4|3|0|0|0|5|2|4|0|0|4	0	0	0.83	0.64
RebL1	XP_001019588.1	TTHERM_00131110	8|4	12	6	2	0|0|0|0|12|0|0|7|5|0|6|0|0|0|0|0|0|0|0|9|4|0|2|5|2|10|11|4|7|4|4|0|15|10|5|3|5|0|0	0	0	0.92	0.64
RebL1	XP_001025347.1	TTHERM_00762890	5|0	5	2.5	2	0|0|0|0|7|0|2|5|0|0|5|0|0|0|11|0|0|0|0|5|3|0|5|7|0|19|5|0|7|4|3|0|3|6|5|6|3|2|0	0	0	0.44	0.64
RebL1	XP_001031107.1	TTHERM_00926980	4|0	4	2	2	0|0|0|0|4|0|0|7|0|0|7|0|0|0|0|2|0|0|0|14|2|0|0|21|0|14|3|0|0|7|0|0|0|18|0|2|0|0|0	0	0	0.4	0.64
RebL1	XP_001015517.2	TTHERM_00382330	4|0	4	2	2	0|0|5|0|10|0|0|13|0|0|17|4|0|0|0|9|3|8|0|0|0|0|0|4|0|2|0|0|0|0|0|0|0|4|0|9|2|0|9	0	0	0.4	0.64
RebL1	XP_001007665.1	TTHERM_00059330	3|0	3	1.5	2	0|0|0|0|9|0|0|4|0|0|28|0|0|0|0|0|0|0|0|11|0|0|0|5|0|9|0|0|6|5|0|0|0|8|0|2|0|0|0	0	0	0.34	0.64
RebL1	XP_001031469.1	TTHERM_00823670	6|3	9	4.5	2	0|0|0|0|13|0|0|8|2|0|9|0|0|0|45|0|0|0|0|8|5|0|3|5|0|7|13|2|4|3|2|0|0|14|2|2|3|0|0	0	0	0.6	0.65
RebL1	XP_001023483.1	TTHERM_00535740	7|0	7	3.5	2	0|0|0|4|17|0|8|4|0|0|22|0|0|0|0|0|12|8|0|2|2|0|2|3|0|9|3|0|5|8|0|0|0|5|3|9|5|3|0	0	0	0.52	0.65
RebL1	XP_001023979.3	TTHERM_00474970	0|5	5	2.5	2	0|0|0|0|43|0|0|11|0|0|7|0|0|0|0|0|0|0|0|7|5|0|0|0|0|8|12|5|2|3|2|0|8|7|11|0|0|0|0	0	0	0.38	0.65
RebL1	XP_001032697.1	TTHERM_00529860	9|0	9	4.5	2	0|0|0|0|13|0|3|13|0|0|29|0|0|0|0|7|9|6|0|15|7|0|4|5|0|14|12|2|6|6|0|0|0|10|0|2|0|3|16	0	0	0.49	0.66
RebL1	XP_001031057.2	TTHERM_00938820	7|0	7	3.5	2	0|0|0|0|18|0|0|20|2|0|26|0|0|0|4|2|0|0|0|13|2|0|0|11|0|17|18|4|11|6|0|0|3|13|0|5|0|0|0	0	0	0.4	0.66
RebL1	XP_001032926.1	TTHERM_00487140	4|2	6	3	2	0|0|0|0|11|0|14|3|0|0|9|0|0|0|17|0|0|0|0|5|6|0|3|13|3|18|12|2|7|3|2|0|6|9|0|0|0|2|0	0	0	0.41	0.66
RebL1	XP_001014703.2	TTHERM_00047080	5|0	5	2.5	2	0|0|15|0|8|0|0|6|0|0|7|0|0|0|0|15|12|14|5|5|0|0|4|0|0|13|7|0|7|8|0|0|0|2|0|0|2|0|13	0	0	0.35	0.66
RebL1	XP_001019013.1	TTHERM_00249630	0|5	5	2.5	2	0|0|15|0|25|0|0|10|4|0|32|0|0|0|0|0|29|24|0|0|0|0|0|0|0|0|0|0|0|0|0|0|0|0|20|2|9|0|0	0	0	0.29	0.66
RebL1	XP_001031042.1	TTHERM_00943010	4|0	4	2	2	0|0|0|0|5|0|0|8|0|0|15|0|0|0|3|9|5|9|0|15|4|0|5|2|0|13|12|0|0|5|2|0|0|11|0|2|0|0|11	0	0	0.29	0.66
RebL1	XP_001007721.1	TTHERM_00066830	6|0	6	3	2	0|0|0|0|21|0|41|0|36|0|13|0|0|0|0|0|8|9|46|0|0|0|0|0|0|0|0|0|0|0|0|0|0|0|0|12|0|0|16	0	0	0.3	0.67
RebL1	XP_001009203.1	TTHERM_00551160	28|11	39	19.5	2	0|0|2|4|137|0|0|29|0|0|27|11|0|0|0|18|10|8|5|17|9|0|11|7|4|32|11|3|16|14|0|0|3|23|3|16|9|9|3	0	0	0.93	0.68
RebL1	XP_001032213.1	TTHERM_00655820	17|12	29	14.5	2	0|0|0|2|49|0|16|24|18|0|24|0|0|0|3|0|35|0|37|18|7|0|3|12|0|28|25|4|13|6|7|0|26|24|12|6|5|2|0	0	0	0.74	0.68
RebL1	XP_001009780.1	TTHERM_00158520	24|4	28	14	2	0|0|37|3|43|0|14|31|4|0|57|0|0|0|4|25|17|25|13|14|4|0|8|28|0|23|18|3|17|15|0|0|0|12|3|8|7|6|22	0	0	0.65	0.68
RebL1	XP_001025515.1	TTHERM_01049200	8|0	8	4	2	0|0|4|0|42|0|0|36|0|0|45|0|0|0|0|5|6|4|0|15|2|0|8|12|0|18|31|0|0|6|2|0|0|11|5|6|0|0|18	0	0	0.29	0.68
RebL1	XP_001030936.2	TTHERM_00992730	0|7	7	3.5	2	0|0|2|0|9|0|0|5|0|0|10|0|4|0|0|9|3|0|0|0|26|0|3|8|0|45|27|5|16|12|4|22|12|16|0|2|0|0|0	0	0	0.29	0.68
RebL1	XP_001014476.1	TTHERM_00522980	11|0	11	5.5	2	0|0|42|0|20|0|0|11|0|0|11|0|0|0|6|27|55|51|0|18|8|0|0|20|2|36|18|8|11|13|2|0|0|19|6|5|2|2|8	0	0	0.28	0.69
RebL1	XP_001023006.1	TTHERM_00348510	41|28	69	34.5	2	0|0|0|4|347|0|0|120|13|369|95|0|0|0|123|0|0|0|0|261|73|0|28|68|10|71|125|33|40|19|2|0|3|318|30|32|24|5|0	0	0	0.31	0.7
RebL1	XP_001022424.1	TTHERM_00558620	18|18	36	18	2	0|0|0|6|202|0|0|101|12|28|55|15|0|0|43|0|0|0|0|38|12|0|10|33|4|22|30|7|11|11|0|0|0|76|8|16|10|2|0	0	0	0.49	0.7
RebL1	XP_001009990.1	TTHERM_01386050	9|9	18	9	2	0|0|0|2|40|0|13|16|9|32|18|0|0|0|31|0|0|0|11|33|16|0|6|16|0|19|17|11|17|9|5|0|73|44|6|8|4|2|16	0	0	0.4	0.7
RebL1	XP_001014750.1	TTHERM_00047550	8|6	14	7	2	0|0|78|0|107|0|50|60|65|0|130|29|0|2|0|43|81|86|77|4|0|0|0|0|0|0|8|2|0|0|0|0|0|0|53|34|20|0|49	0	0	0.14	0.7
RebL1	XP_001030083.3	TTHERM_01151500	6|7	13	6.5	2	0|0|0|3|42|5|0|19|13|48|26|0|0|0|205|0|0|0|0|99|31|0|6|12|0|59|81|14|13|10|6|0|40|131|12|7|5|2|0	0	0	0.15	0.7
RebL1	XP_001016672.1	TTHERM_00190950	6|6	12	6	2	0|0|0|0|36|0|9|7|3|5|16|13|7|0|0|0|0|0|0|23|11|0|4|7|0|12|12|5|7|6|0|0|3|19|5|7|5|2|21	0	0	0.52	0.7
RebL1	XP_001017127.3	TTHERM_00193740	6|6	12	6	2	0|0|40|2|26|0|15|9|13|40|28|0|0|0|45|20|17|19|9|53|28|0|3|27|0|34|34|13|31|16|5|0|12|68|5|11|7|4|34	0	0	0.2	0.7
RebL1	XP_001014743.2	TTHERM_00047480	7|3	10	5	2	0|0|0|0|16|14|34|11|6|29|21|0|119|0|107|0|0|0|0|20|27|0|7|15|0|48|47|6|12|12|9|0|48|36|6|5|4|3|0	0	0	0.16	0.7
RebL1	XP_001019292.1	TTHERM_00384910	9|0	9	4.5	2	0|0|0|0|102|0|40|58|8|12|55|0|0|0|0|2|39|24|41|0|0|0|0|5|0|0|2|0|0|0|0|0|0|0|29|13|10|0|58	0	0	0.18	0.7
RebL1	XP_001030102.1	TTHERM_01142730	5|3	8	4	2	0|0|0|5|13|0|0|9|8|0|18|0|0|0|14|0|0|0|0|13|14|0|5|8|0|42|27|5|13|8|4|0|0|24|8|4|7|2|0	0	0	0.32	0.7
RebL1	XP_001017488.2	TTHERM_00333210	2|5	7	3.5	2	0|0|2|0|24|9|0|15|0|54|25|0|0|0|230|8|0|0|0|76|75|0|12|36|0|121|108|22|32|27|9|12|234|198|15|5|2|2|0	0	0	0.05	0.7
RebL1	XP_001024193.1	TTHERM_00456860	5|0	5	2.5	2	0|0|0|0|8|0|0|6|49|0|44|14|0|0|0|0|0|33|0|0|0|0|0|0|0|0|0|0|0|0|0|0|0|0|24|7|16|0|0	0	0	0.25	0.7
RebL1	XP_001011432.2	TTHERM_00434070	2|3	5	2.5	2	0|0|0|3|13|0|0|9|0|15|21|0|0|0|29|0|0|0|0|21|17|0|5|13|0|26|25|10|17|10|4|0|16|43|6|8|0|6|0	0	0	0.16	0.7
RebL1	XP_001017645.2	TTHERM_00339810	0|5	5	2.5	2	0|0|0|0|64|0|0|11|0|51|8|5|13|0|149|12|11|0|0|41|28|0|3|9|0|12|35|2|12|3|3|0|11|111|4|3|0|0|0	0	0	0.08	0.7
RebL1	XP_001010960.2	TTHERM_00706300	4|0	4	2	2	0|0|0|0|14|4|20|12|3|4|16|0|173|0|34|0|47|0|52|21|17|0|6|11|0|23|24|8|7|7|2|0|11|24|6|3|2|0|65	0	0	0.07	0.7
RebL1	XP_001023177.1	TTHERM_00492850	2|2	4	2	2	0|0|0|0|39|0|15|21|16|0|48|2|0|0|0|7|10|14|8|0|0|0|0|0|0|15|0|4|0|0|0|0|0|0|0|0|0|0|3	0	0	0.2	0.7
RebL1	XP_001021260.3	TTHERM_00777250	0|4	4	2	2	0|0|0|0|0|0|0|0|0|0|20|0|0|0|0|0|0|0|0|3|0|0|0|73|0|21|5|0|43|11|0|0|0|10|0|0|0|0|0	0	0	0.22	0.7
RebL1	XP_001032631.2	TTHERM_00585260	3|0	3	1.5	2	0|0|0|0|9|0|0|12|3|0|13|0|0|0|6|0|0|0|0|15|2|0|0|18|0|8|12|0|3|7|0|0|0|10|0|0|0|0|0	0	0	0.25	0.7
RebL1	XP_001025389.2	TTHERM_00765300	3|0	3	1.5	2	0|0|0|2|12|0|0|5|0|0|8|0|0|0|0|0|33|0|22|18|9|0|5|6|0|12|13|4|4|4|3|0|12|8|5|5|2|0|0	0	0	0.16	0.7
RebL1	XP_001016593.1	TTHERM_00189170	3|0	3	1.5	2	0|0|0|0|8|0|0|17|0|77|6|0|0|0|133|0|0|0|0|62|26|0|11|4|0|55|47|8|20|15|7|0|15|106|6|4|0|9|0	0	0	0.05	0.7
RebL1	XP_001019781.2	TTHERM_00137990	3|0	3	1.5	2	0|0|2|0|5|0|0|2|2|0|18|7|0|0|3|0|0|0|0|12|3|0|0|6|0|29|15|0|7|7|0|0|0|13|0|4|2|0|0	0	0	0.22	0.7
RebL1	XP_001015874.1	TTHERM_00266390	0|3	3	1.5	2	0|0|0|0|62|0|0|12|0|0|6|0|0|0|124|0|0|0|0|17|17|0|0|7|0|19|14|2|4|3|3|0|0|59|2|2|0|0|0	0	0	0.08	0.7
RebL1	XP_001015607.1	TTHERM_00075670	0|3	3	1.5	2	0|0|0|0|16|0|0|3|0|89|0|0|0|0|385|0|0|0|0|23|17|0|4|0|0|56|22|4|4|4|0|0|23|181|3|0|0|0|0	0	0	0.04	0.7
RebL1	XP_001012665.1	TTHERM_00085180	0|3	3	1.5	2	0|0|0|0|8|0|0|4|0|0|7|0|289|0|14|0|0|0|0|14|13|0|0|4|0|33|14|4|5|2|0|0|126|65|3|0|0|0|0	0	0	0.05	0.7
RebL1	XP_001470787.1	TTHERM_00266649	2|0	2	1	2	0|0|0|0|25|0|0|22|4|0|36|0|0|0|0|0|0|0|0|0|0|0|0|0|0|0|0|0|0|0|0|0|0|0|4|5|2|0|0	0	0	0.2	0.7
RebL1	XP_001030557.1	TTHERM_01075780	2|0	2	1	2	0|0|0|0|27|0|14|21|29|0|60|4|0|0|0|0|27|8|26|0|0|0|0|0|0|0|3|0|0|0|0|0|0|0|14|9|5|0|25	0	0	0.07	0.7
RebL1	XP_001014927.1	TTHERM_00052310	2|0	2	1	2	0|0|33|4|31|0|7|17|15|0|27|26|0|0|0|38|12|33|29|8|0|0|5|10|0|12|10|2|2|2|4|6|0|5|4|5|4|0|37	0	0	0.05	0.7
RebL1	XP_001014258.3	TTHERM_00227270	2|0	2	1	2	0|0|0|0|50|0|0|15|0|28|10|0|0|0|0|0|0|0|0|21|14|0|4|14|0|21|28|5|6|6|0|0|5|52|4|3|0|2|0	0	0	0.07	0.7
RebL1	XP_001013641.1	TTHERM_00829380	2|0	2	1	2	0|0|0|2|4|0|0|2|5|0|4|5|0|0|7|0|0|0|0|6|10|0|0|3|0|11|6|0|7|5|0|0|2|10|4|0|0|0|0	0	0	0.22	0.7
RebL1	XP_001017207.1	TTHERM_00194540	2|0	2	1	2	0|0|5|0|39|0|0|14|0|0|25|0|0|0|0|0|7|0|0|5|0|0|0|0|0|8|3|2|0|5|0|0|0|0|0|3|2|0|0	0	0	0.17	0.7
RebL1	XP_001025898.2	TTHERM_00713470	2|0	2	1	2	0|0|7|0|7|0|2|6|0|0|7|0|0|0|0|4|3|11|0|0|2|0|0|8|0|3|0|0|3|0|3|0|0|3|0|4|0|0|10	0	0	0.24	0.7
RebL1	XP_001023662.2	TTHERM_00732640	2|0	2	1	2	0|0|0|0|25|0|0|12|0|21|10|2|4|0|22|0|0|0|0|19|11|0|2|12|0|54|82|8|6|8|4|21|48|29|5|4|0|0|7	0	0	0.05	0.7
RebL1	XP_001470942.1	TTHERM_00149798	0|2	2	1	2	0|0|0|0|17|0|0|7|0|51|8|0|86|0|219|0|0|0|0|42|26|0|3|14|0|61|30|7|12|15|4|0|95|136|7|0|0|0|0	0	0	0.02	0.7
RebL1	XP_001032358.2	TTHERM_00636970	0|2	2	1	2	0|0|0|0|21|0|0|7|0|0|6|0|0|0|58|0|0|0|0|2|6|0|0|5|0|11|3|2|0|3|3|0|9|6|0|3|0|0|0	0	0	0.14	0.7
RebL1	XP_001030092.1	TTHERM_01151600	0|2	2	1	2	0|0|0|0|11|0|0|6|0|61|5|0|459|0|48|0|0|0|0|33|17|0|5|5|0|41|43|8|8|8|5|0|229|84|8|3|0|0|0	0	0	0.02	0.7

## Sheet: TableS3-Conj (5h) RebL1 APMS
Bait	Prey	Locus Tag	Spec	SpecSum	AvgSpec	NumReplicates	ctrlCounts	AvgP	MaxP	FoldChange	BFDR	Annotation	Notes
RebL1	XP_001013391.1	TTHERM_00450950	280|212	492	246	2	0|0|0	1	1	2460	0	Sin3
RebL1	XP_001026968.2	TTHERM_00688660	152|113	265	132.5	2	0|0|0	1	1	1325	0	RebL1	Bait
RebL1	XP_001019965.2	TTHERM_00591560	85|74	159	79.5	2	0|0|0	1	1	795	0	Lin9
RebL1	XP_001030946.1	TTHERM_00992830	85|51	136	68	2	0|0|0	1	1	680	0	Rxt3
RebL1	XP_001027442.2	TTHERM_00647330	54|71	125	62.5	2	0|0|0	1	1	625	0	Thd1
RebL1	XP_001021065.1	TTHERM_00309890	78|44	122	61	2	0|0|0	1	1	610	0	Cac1
RebL1	XP_001020000.1	TTHERM_00666310	80|29	109	54.5	2	0|0|0	1	1	545	0	PHD-finger protein 1
RebL1	XP_001027244.1	TTHERM_00841280	62|32	94	47	2	0|0|0	1	1	470	0	Forc-1	Friend of RBBP4/7 in conjugation- its only expressed in conjugation and appears Tetrahymena-specific
RebL1	XP_001022063.1	TTHERM_00565630	48|36	84	42	2	0|4|6	1	1	12.6	0	Aip2
RebL1	XP_001014238.3	TTHERM_00227070	49|23	72	36	2	0|0|0	1	1	360	0	Jinn 1	Hypothetical protein. Lacks any recognizable domains, Note: Hypothetical indicates lack of annotation
RebL1	XP_001014671.1	TTHERM_00046760	45|26	71	35.5	2	0|0|0	1	1	355	0	Hat1
RebL1	XP_001033347.1	TTHERM_00420920	34|33	67	33.5	2	0|0|0	1	1	335	0	PHD-finger protein 2
RebL1	XP_001020614.1	TTHERM_00219420	36|29	65	32.5	2	0|0|0	1	1	325	0	Cac2
RebL1	XP_001017373.1	TTHERM_00476650	43|21	64	32	2	0|0|0	1	1	320	0	Pho23
RebL1	XP_001026371.1	TTHERM_00670500	29|23	52	26	2	5|9|6	1	1	3.9	0	Cct6
RebL1	XP_001025406.2	TTHERM_00766460	32|15	47	23.5	2	0|0|0	1	1	235	0	Lin54 (Anqa1)
RebL1	XP_001021484.1	TTHERM_00147500	30|12	42	21	2	0|0|0	1	1	210	0	Jinn 2	Hypothetical protein. Lacks any recognizable domains, Note: Hypothetical indicates lack of annotation
RebL1	XP_001010637.2	TTHERM_00112420	27|9	36	18	2	0|0|0	1	1	180	0	Unc89-like
RebL1	XP_001027254.1	TTHERM_00842380	20|8	28	14	2	0|0|0	1	1	140	0	Myb-like-1
RebL1	XP_001021407.1	TTHERM_00317260	14|11	25	12.5	2	0|0|0	1	1	125	0	Ipra1	Hypothetical protein. Also co-purified with Anqa1, named as 'Interaction partner of RebL1 and Anqa1-1' (IPRA1)
RebL1	XP_001025024.2	TTHERM_00467280	11|5	16	8	2	0|0|0	1	1	80	0	PHD-finger protein 3
RebL1	XP_001007078.2	TTHERM_00202930	10|3	13	6.5	2	0|0|0	0.99	1	65	0	Myb-like-2
RebL1	XP_001011874.2	TTHERM_00392980	8|5	13	6.5	2	0|0|0	1	1	65	0	Sap30
RebL1	XP_001021495.1	TTHERM_00147610	7|2	9	4.5	2	0|0|0	0.94	1	45	0	TOR1-like
RebL1	XP_001019966.1	TTHERM_00591570	5|3	8	4	2	0|0|0	0.99	1	40	0	Recp1	Hypothetical protein. Lacks any recognizable domains, RebL1 co-purifying protein 1 (Recp1)
RebL1	XP_001007079.1	TTHERM_00202940	4|3	7	3.5	2	0|0|0	0.99	1	35	0	SANT domain protein
RebL1	XP_001017510.1	TTHERM_00334420	3|3	6	3	2	0|0|0	0.98	0.98	30	0	Bas1 Myb-like 3
RebL1	XP_001024635.1	TTHERM_00302110	2|3	5	2.5	2	0|0|0	0.93	0.98	25	0	Recp2	Hypothetical protein. Lacks any recognizable domains, RebL1 co-purifying protein 2 (Recp2)
RebL1	XP_001011847.1	TTHERM_00392710	2|3	5	2.5	2	0|0|0	0.93	0.98	25	0	Recp3	Hypothetical protein. Lacks any recognizable domains, RebL1 co-purifying protein 3 (Recp3)
RebL1	XP_001023507.1	TTHERM_00535980	2|2	4	2	2	0|0|0	0.88	0.88	20	0.01	GMC oxidoreductase like
RebL1	XP_001032626.1	TTHERM_00585210	2|2	4	2	2	0|0|0	0.88	0.88	20	0.01	Recp4	Hypothetical protein. Lacks any recognizable domains, RebL1 co-purifying protein 4 (Recp4)
RebL1	XP_001027984.2	TTHERM_00497960	27|22	49	24.5	2	6|8|10	0.76	1	3.06	0.02
RebL1	XP_001010650.2	TTHERM_00112550	14|11	25	12.5	2	0|5|0	0.82	0.87	7.5	0.02
RebL1	XP_001032773.1	TTHERM_00530680	8|8	16	8	2	0|2|3	0.86	0.86	4.8	0.02	AIP1
RebL1	XP_001033140.1	TTHERM_00442270	5|4	9	4.5	2	0|2|0	0.66	0.74	6.75	0.03	MIZ zinc finger
RebL1	XP_001024853.2	TTHERM_00239290	39|24	63	31.5	2	7|13|7	0.62	1	3.5	0.04	CCT3
RebL1	XP_001018497.1	TTHERM_00346500	0|7	7	3.5	2	0|0|0	0.5	1	35	0.05
RebL1	XP_001008086.1	TTHERM_00006050	5|0	5	2.5	2	0|0|0	0.5	1	25	0.06
RebL1	XP_001024627.3	TTHERM_00302030	4|0	4	2	2	0|0|0	0.5	1	20	0.07
RebL1	XP_001014287.1	TTHERM_00227560	0|4	4	2	2	0|0|0	0.5	1	20	0.07
RebL1	XP_001007211.1	TTHERM_00414460	0|4	4	2	2	0|0|0	0.5	1	20	0.07
RebL1	XP_001031757.1	TTHERM_00756420	3|0	3	1.5	2	0|0|0	0.49	0.98	15	0.1
RebL1	XP_001031341.1	TTHERM_00826950	3|0	3	1.5	2	0|0|0	0.49	0.98	15	0.1
RebL1	XP_001022110.1	TTHERM_01150350	3|0	3	1.5	2	0|0|0	0.49	0.98	15	0.1
RebL1	XP_001033206.1	TTHERM_00442930	3|0	3	1.5	2	0|0|0	0.49	0.98	15	0.1
RebL1	XP_001030770.1	TTHERM_01016100	3|0	3	1.5	2	0|0|0	0.49	0.98	15	0.1
RebL1	XP_001014684.1	TTHERM_00046890	3|0	3	1.5	2	0|0|0	0.49	0.98	15	0.1
RebL1	XP_001020511.1	TTHERM_00218390	3|0	3	1.5	2	0|0|0	0.49	0.98	15	0.1
RebL1	XP_001019212.1	TTHERM_00997720	3|0	3	1.5	2	0|0|0	0.49	0.98	15	0.1
RebL1	XP_001022589.3	TTHERM_00624630	0|3	3	1.5	2	0|0|0	0.49	0.98	15	0.1
RebL1	XP_001017073.1	TTHERM_00193200	0|3	3	1.5	2	0|0|0	0.49	0.98	15	0.1
RebL1	XP_001017227.1	TTHERM_00194740	0|3	3	1.5	2	0|0|0	0.49	0.98	15	0.1
RebL1	XP_001032003.1	TTHERM_00703320	0|3	3	1.5	2	0|0|0	0.49	0.98	15	0.1
RebL1	XP_001017849.1	TTHERM_00440540	0|3	3	1.5	2	0|0|0	0.49	0.98	15	0.1
RebL1	XP_001021321.2	TTHERM_00316290	4|3	7	3.5	2	0|2|0	0.48	0.58	5.25	0.2
RebL1	XP_001025104.1	TTHERM_00469080	3|4	7	3.5	2	0|2|0	0.48	0.58	5.25	0.2
RebL1	XP_001019228.3	TTHERM_00849260	5|4	9	4.5	2	0|3|0	0.45	0.51	4.5	0.21
RebL1	XP_001020846.3	TTHERM_00411520	5|4	9	4.5	2	0|3|0	0.45	0.51	4.5	0.21
RebL1	XP_001023343.2	TTHERM_00444800	2|0	2	1	2	0|0|0	0.44	0.88	10	0.23
RebL1	XP_001023913.3	TTHERM_00473300	2|0	2	1	2	0|0|0	0.44	0.88	10	0.23
RebL1	XP_001033078.2	TTHERM_00471940	2|0	2	1	2	0|0|0	0.44	0.88	10	0.23
RebL1	XP_001013809.1	TTHERM_00426310	2|0	2	1	2	0|0|0	0.44	0.88	10	0.23
RebL1	XP_001024184.1	TTHERM_00456770	2|0	2	1	2	0|0|0	0.44	0.88	10	0.23
RebL1	XP_001014824.1	TTHERM_00049290	2|0	2	1	2	0|0|0	0.44	0.88	10	0.23
RebL1	XP_001016368.1	TTHERM_00128870	2|0	2	1	2	0|0|0	0.44	0.88	10	0.23
RebL1	XP_001010791.2	TTHERM_00120960	2|0	2	1	2	0|0|0	0.44	0.88	10	0.23
RebL1	XP_001015496.1	TTHERM_00382120	2|0	2	1	2	0|0|0	0.44	0.88	10	0.23
RebL1	XP_001030223.1	TTHERM_01108620	2|0	2	1	2	0|0|0	0.44	0.88	10	0.23
RebL1	XP_001470670.1	TTHERM_00486439	2|0	2	1	2	0|0|0	0.44	0.88	10	0.23
RebL1	XP_001014447.1	TTHERM_00522690	2|0	2	1	2	0|0|0	0.44	0.88	10	0.23
RebL1	XP_001470945.1	TTHERM_00149859	2|0	2	1	2	0|0|0	0.44	0.88	10	0.23
RebL1	XP_001014718.2	TTHERM_00047230	2|0	2	1	2	0|0|0	0.44	0.88	10	0.23
RebL1	XP_001033375.1	TTHERM_00421210	2|0	2	1	2	0|0|0	0.44	0.88	10	0.23
RebL1	XP_001030932.1	TTHERM_00992690	2|0	2	1	2	0|0|0	0.44	0.88	10	0.23
RebL1	XP_001019363.2	TTHERM_00388590	2|0	2	1	2	0|0|0	0.44	0.88	10	0.23
RebL1	XP_001023020.2	TTHERM_00348650	2|0	2	1	2	0|0|0	0.44	0.88	10	0.23
RebL1	XP_001017546.2	TTHERM_00335780	2|0	2	1	2	0|0|0	0.44	0.88	10	0.23	Ezl1
RebL1	XP_001017349.1	TTHERM_00476410	2|0	2	1	2	0|0|0	0.44	0.88	10	0.23
RebL1	XP_001026209.1	TTHERM_00780530	2|0	2	1	2	0|0|0	0.44	0.88	10	0.23
RebL1	XP_001023000.1	TTHERM_00348450	2|0	2	1	2	0|0|0	0.44	0.88	10	0.23
RebL1	XP_001014381.2	TTHERM_00522030	2|0	2	1	2	0|0|0	0.44	0.88	10	0.23
RebL1	XP_001009666.1	TTHERM_00155380	2|0	2	1	2	0|0|0	0.44	0.88	10	0.23
RebL1	XP_001012157.1	TTHERM_00100090	2|0	2	1	2	0|0|0	0.44	0.88	10	0.23
RebL1	XP_001022599.2	TTHERM_00624730	2|0	2	1	2	0|0|0	0.44	0.88	10	0.23
RebL1	XP_001032423.1	TTHERM_00637620	2|0	2	1	2	0|0|0	0.44	0.88	10	0.23
RebL1	XP_001022605.2	TTHERM_00624780	0|2	2	1	2	0|0|0	0.44	0.88	10	0.23
RebL1	XP_001015767.2	TTHERM_00079260	0|2	2	1	2	0|0|0	0.44	0.88	10	0.23
RebL1	XP_001012262.3	TTHERM_00105100	0|2	2	1	2	0|0|0	0.44	0.88	10	0.23
RebL1	XP_001024169.3	TTHERM_00455630	0|2	2	1	2	0|0|0	0.44	0.88	10	0.23
RebL1	XP_001026176.1	TTHERM_00790780	0|2	2	1	2	0|0|0	0.44	0.88	10	0.23
RebL1	XP_001010183.1	TTHERM_00561290	0|2	2	1	2	0|0|0	0.44	0.88	10	0.23
RebL1	XP_001030905.1	TTHERM_00998940	0|2	2	1	2	0|0|0	0.44	0.88	10	0.23
RebL1	XP_001026712.1	TTHERM_01008790	0|2	2	1	2	0|0|0	0.44	0.88	10	0.23
RebL1	XP_001019109.1	TTHERM_00254560	0|2	2	1	2	0|0|0	0.44	0.88	10	0.23
RebL1	XP_001470770.1	TTHERM_00523059	0|2	2	1	2	0|0|0	0.44	0.88	10	0.23
RebL1	XP_001029320.1	TTHERM_01589520	0|2	2	1	2	0|0|0	0.44	0.88	10	0.23
RebL1	XP_001015101.1	TTHERM_00717820	0|2	2	1	2	0|0|0	0.44	0.88	10	0.23
RebL1	XP_001019533.1	TTHERM_00628470	5|2	7	3.5	2	0|3|0	0.31	0.51	3.5	0.36
RebL1	XP_001025667.1	TTHERM_00697600	3|3	6	3	2	0|2|0	0.38	0.38	4.5	0.36
RebL1	XP_001031089.1	TTHERM_00939150	3|3	6	3	2	0|0|2	0.38	0.38	4.5	0.36
RebL1	XP_001008113.1	TTHERM_00006320	24|4	28	14	2	0|18|0	0.28	0.57	2.33	0.37
RebL1	XP_001028157.1	TTHERM_01513260	4|0	4	2	2	0|2|0	0.29	0.58	3	0.37
RebL1	XP_001014744.2	TTHERM_00047490	4|0	4	2	2	0|0|2	0.29	0.58	3	0.37
RebL1	XP_001033109.1	TTHERM_00441960	2|2	4	2	2	0|2|0	0.2	0.2	3	0.38
RebL1	XP_001027608.3	TTHERM_00568030	2|2	4	2	2	0|2|0	0.2	0.2	3	0.38
RebL1	XP_001014459.3	TTHERM_00522810	2|2	4	2	2	0|2|0	0.2	0.2	3	0.38
RebL1	XP_001022132.2	TTHERM_00786930	2|2	4	2	2	0|0|2	0.2	0.2	3	0.38
RebL1	XP_001008835.2	TTHERM_00185640	10|7	17	8.5	2	0|9|0	0.2	0.34	2.83	0.39
RebL1	XP_001009983.2	TTHERM_00975380	5|0	5	2.5	2	0|4|0	0.2	0.39	1.88	0.4
RebL1	XP_001021462.1	TTHERM_00318800	4|0	4	2	2	0|3|0	0.2	0.39	2	0.4
RebL1	XP_001022953.1	TTHERM_00347980	4|0	4	2	2	0|3|0	0.2	0.39	2	0.4
RebL1	XP_001014603.1	TTHERM_00046080	0|4	4	2	2	0|3|0	0.2	0.39	2	0.4
RebL1	XP_001007359.2	TTHERM_00361490	3|0	3	1.5	2	0|0|2	0.19	0.38	2.25	0.41
RebL1	XP_001032922.1	TTHERM_00487100	3|0	3	1.5	2	0|2|0	0.19	0.38	2.25	0.41
RebL1	XP_001013197.1	TTHERM_00295650	0|3	3	1.5	2	0|2|0	0.19	0.38	2.25	0.41
RebL1	XP_001022369.2	TTHERM_00558050	0|3	3	1.5	2	0|2|0	0.19	0.38	2.25	0.41
RebL1	XP_001007823.2	TTHERM_00070850	0|3	3	1.5	2	0|0|2	0.19	0.38	2.25	0.41
RebL1	XP_001009497.2	TTHERM_00370670	3|9	12	6	2	0|6|2	0.17	0.34	2.25	0.43
RebL1	XP_001010788.1	TTHERM_00120930	8|3	11	5.5	2	0|7|0	0.19	0.37	2.36	0.43
RebL1	XP_001010758.2	TTHERM_00117590	9|7	16	8	2	0|7|2	0.13	0.2	2.67	0.44
RebL1	XP_001030532.2	TTHERM_01076960	3|2	5	2.5	2	3|0|0	0.17	0.24	2.5	0.44
RebL1	XP_001027431.1	TTHERM_00647220	3|0	3	1.5	2	0|3|0	0.12	0.24	1.5	0.44
RebL1	XP_001014887.1	TTHERM_00051900	3|0	3	1.5	2	0|3|0	0.12	0.24	1.5	0.44
RebL1	XP_001025146.1	TTHERM_00684450	3|0	3	1.5	2	0|3|0	0.12	0.24	1.5	0.44
RebL1	XP_001015341.3	TTHERM_00641240	3|0	3	1.5	2	0|3|0	0.12	0.24	1.5	0.44
RebL1	XP_001009581.1	TTHERM_00372530	0|3	3	1.5	2	0|0|3	0.12	0.24	1.5	0.44
RebL1	XP_001019368.2	TTHERM_00388640	6|7	13	6.5	2	0|8|0	0.1	0.14	2.44	0.46
RebL1	XP_001009835.1	TTHERM_00161050	9|3	12	6	2	2|5|3	0.11	0.21	1.8	0.46
RebL1	XP_001016748.3	TTHERM_00191720	2|0	2	1	2	2|0|0	0.1	0.2	1.5	0.47
RebL1	XP_001030107.1	TTHERM_01142780	2|0	2	1	2	0|2|0	0.1	0.2	1.5	0.47
RebL1	XP_001020684.2	TTHERM_00221120	2|0	2	1	2	0|2|0	0.1	0.2	1.5	0.47
RebL1	XP_001031040.1	TTHERM_00942990	2|0	2	1	2	0|2|0	0.1	0.2	1.5	0.47
RebL1	XP_001021751.2	TTHERM_00152190	2|0	2	1	2	0|2|0	0.1	0.2	1.5	0.47
RebL1	XP_001032536.3	TTHERM_00600650	2|0	2	1	2	0|2|0	0.1	0.2	1.5	0.47
RebL1	XP_001024013.1	TTHERM_00475310	2|0	2	1	2	0|0|2	0.1	0.2	1.5	0.47
RebL1	XP_001012052.2	TTHERM_00985010	2|0	2	1	2	0|0|2	0.1	0.2	1.5	0.47
RebL1	XP_001015448.2	TTHERM_00378670	0|2	2	1	2	0|2|0	0.1	0.2	1.5	0.47
RebL1	XP_001025312.2	TTHERM_01299730	0|2	2	1	2	0|0|2	0.1	0.2	1.5	0.47
RebL1	XP_001024171.1	TTHERM_00455650	0|2	2	1	2	2|0|0	0.1	0.2	1.5	0.47
RebL1	XP_001008828.1	TTHERM_00185570	0|2	2	1	2	0|0|2	0.1	0.2	1.5	0.47
RebL1	XP_001015733.2	TTHERM_00078920	2|2	4	2	2	0|3|0	0.1	0.1	2	0.5
RebL1	NP_149397.1	TepyoMp34	5|4	9	4.5	2	0|3|3	0.07	0.1	2.25	0.51
RebL1	XP_001023764.2	TTHERM_00245350	6|2	8	4	2	0|7|0	0.07	0.14	1.71	0.51
RebL1	XP_001031656.1	TTHERM_00760400	2|4	6	3	2	0|5|0	0.07	0.13	1.8	0.51
RebL1	XP_001025987.1	TTHERM_01040830	17|9	26	13	2	0|17|0	0.07	0.13	2.29	0.52
RebL1	XP_001017626.1	TTHERM_00339620	4|0	4	2	2	0|5|0	0.07	0.13	1.2	0.52
RebL1	XP_001011871.1	TTHERM_00392950	3|0	3	1.5	2	0|4|0	0.06	0.12	1.12	0.52
RebL1	XP_001023368.1	TTHERM_00446040	3|0	3	1.5	2	0|4|0	0.06	0.12	1.12	0.52
RebL1	XP_001032639.1	TTHERM_00585340	0|3	3	1.5	2	0|4|0	0.06	0.12	1.12	0.52
RebL1	XP_001029557.1	TTHERM_01435670	6|3	9	4.5	2	0|5|2	0.06	0.11	1.93	0.53
RebL1	XP_001020563.1	TTHERM_00218910	2|0	2	1	2	0|3|0	0.05	0.1	1	0.53
RebL1	XP_001014634.2	TTHERM_00046390	2|0	2	1	2	3|0|0	0.05	0.1	1	0.53
RebL1	XP_001011006.3	TTHERM_00709740	2|0	2	1	2	3|0|0	0.05	0.1	1	0.53
RebL1	XP_001022996.2	TTHERM_00348410	2|0	2	1	2	0|3|0	0.05	0.1	1	0.53
RebL1	XP_001032812.1	TTHERM_00485990	2|0	2	1	2	3|0|0	0.05	0.1	1	0.53
RebL1	XP_001008093.2	TTHERM_00006120	2|0	2	1	2	0|0|3	0.05	0.1	1	0.53
RebL1	XP_001021522.1	TTHERM_00148870	3|2	5	2.5	2	2|0|2	0.05	0.07	1.88	0.55
RebL1	XP_001014085.1	TTHERM_00402120	3|2	5	2.5	2	2|2|0	0.05	0.07	1.88	0.55
RebL1	XP_001017388.1	TTHERM_00476810	4|0	4	2	2	3|2|0	0.05	0.09	1.2	0.55
RebL1	XP_001012505.1	TTHERM_01053080	6|4	10	5	2	0|8|0	0.04	0.07	1.88	0.56
RebL1	XP_001024492.1	TTHERM_00299570	5|4	9	4.5	2	0|3|4	0.03	0.04	1.93	0.56
RebL1	XP_001011163.2	TTHERM_00145230	2|2	4	2	2	0|0|4	0.04	0.04	1.5	0.56
RebL1	XP_001025280.1	TTHERM_00840040	3|0	3	1.5	2	0|0|5	0.03	0.05	0.9	0.56
RebL1	XP_001025236.2	TTHERM_00836630	3|0	3	1.5	2	0|5|0	0.03	0.05	0.9	0.56
RebL1	XP_001014396.2	TTHERM_00522180	7|3	10	5	2	0|5|4	0.02	0.05	1.67	0.57
RebL1	XP_001010520.2	TTHERM_00601860	3|6	9	4.5	2	0|3|5	0.02	0.04	1.69	0.57
RebL1	XP_001017652.2	TTHERM_00339880	4|3	7	3.5	2	0|3|3	0.02	0.03	1.75	0.57
RebL1	XP_001026420.2	TTHERM_00325580	2|5	7	3.5	2	3|0|4	0.02	0.04	1.5	0.58
RebL1	XP_001032143.1	TTHERM_00691780	2|0	2	1	2	0|0|4	0.02	0.04	0.75	0.58
RebL1	XP_001471014.1	TTHERM_00299879	2|0	2	1	2	0|4|0	0.02	0.04	0.75	0.58
RebL1	XP_001022345.3	TTHERM_00557810	2|0	2	1	2	0|4|0	0.02	0.04	0.75	0.58
RebL1	XP_001031896.1	TTHERM_00721640	0|2	2	1	2	0|0|4	0.02	0.04	0.75	0.58
RebL1	XP_001022689.1	TTHERM_00729040	0|2	2	1	2	0|4|0	0.02	0.04	0.75	0.58
RebL1	XP_001025155.1	TTHERM_00684540	0|2	2	1	2	0|0|4	0.02	0.04	0.75	0.58
RebL1	XP_001017075.1	TTHERM_00193220	4|0	4	2	2	0|7|0	0.01	0.02	0.86	0.59
RebL1	XP_001017148.1	TTHERM_00193950	2|2	4	2	2	0|2|2	0.02	0.02	1.5	0.59
RebL1	XP_001014289.2	TTHERM_00227580	3|0	3	1.5	2	0|6|0	0.01	0.02	0.75	0.6
RebL1	XP_001015764.1	TTHERM_00079230	3|0	3	1.5	2	6|0|0	0.01	0.02	0.75	0.6
RebL1	XP_001031265.1	TTHERM_00835020	2|0	2	1	2	0|2|2	0.01	0.02	0.75	0.6
RebL1	XP_001017609.2	TTHERM_00338460	2|0	2	1	2	0|2|2	0.01	0.02	0.75	0.6
RebL1	XP_001014048.1	TTHERM_00400750	17|8	25	12.5	2	3|13|4	0.01	0.02	1.88	0.61
RebL1	XP_001030939.1	TTHERM_00992760	11|5	16	8	2	6|6|3	0.01	0.02	1.6	0.61
RebL1	XP_001019799.3	TTHERM_00138170	4|0	4	2	2	0|5|2	0.01	0.01	0.86	0.61
RebL1	XP_001033276.1	TTHERM_00420210	4|0	4	2	2	0|5|2	0.01	0.01	0.86	0.61
RebL1	XP_001027006.2	TTHERM_00690030	2|0	2	1	2	0|5|0	0.01	0.01	0.6	0.61
RebL1	XP_001009393.1	TTHERM_00577030	2|0	2	1	2	5|0|0	0.01	0.01	0.6	0.61
RebL1	XP_001015497.1	TTHERM_00382130	2|0	2	1	2	0|5|0	0.01	0.01	0.6	0.61
RebL1	XP_001012576.1	TTHERM_00083300	2|0	2	1	2	0|5|0	0.01	0.01	0.6	0.61
RebL1	XP_001020973.1	TTHERM_00794540	0|2	2	1	2	0|0|5	0.01	0.01	0.6	0.61
RebL1	XP_001030746.3	TTHERM_01015860	0|2	2	1	2	0|5|0	0.01	0.01	0.6	0.61
RebL1	XP_001010031.1	TTHERM_00632930	0|2	2	1	2	0|0|5	0.01	0.01	0.6	0.61
RebL1	XP_001014319.1	TTHERM_00227880	5|5	10	5	2	3|6|0	0.01	0.01	1.67	0.63
RebL1	XP_001012295.2	TTHERM_00105450	2|3	5	2.5	2	0|2|4	0.01	0.01	1.25	0.63
RebL1	XP_001028003.1	TTHERM_00498150	4|0	4	2	2	0|4|3	0.01	0.01	0.86	0.63
RebL1	XP_001471331.1	TTHERM_00641119	0|3	3	1.5	2	0|2|4	0.01	0.01	0.75	0.63
RebL1	XP_001009054.1	TTHERM_00263050	5|4	9	4.5	2	0|5|4	0	0.01	1.5	0.64
RebL1	XP_001019557.2	TTHERM_00628710	3|2	5	2.5	2	0|3|3	0	0.01	1.25	0.64
RebL1	NP_149395.1	TepyoMp32	2|3	5	2.5	2	0|3|3	0	0.01	1.25	0.64
RebL1	XP_001021274.1	TTHERM_00778410	4|0	4	2	2	0|8|0	0	0.01	0.75	0.64
RebL1	XP_001032947.3	TTHERM_00470570	2|0	2	1	2	0|2|3	0	0.01	0.6	0.64
RebL1	XP_976599.2	TTHERM_00541460	2|0	2	1	2	0|2|3	0	0.01	0.6	0.64
RebL1	XP_001015342.1	TTHERM_00641250	0|2	2	1	2	0|2|3	0	0.01	0.6	0.64
RebL1	XP_001022664.1	TTHERM_00727790	0|2	2	1	2	0|3|2	0	0.01	0.6	0.64
RebL1	XP_001022153.1	TTHERM_00787140	0|2	2	1	2	0|2|3	0	0.01	0.6	0.64
RebL1	XP_001027468.1	TTHERM_01000190	3|6	9	4.5	2	0|4|6	0	0.01	1.35	0.65
RebL1	XP_001011368.1	TTHERM_00433410	3|0	3	1.5	2	0|7|0	0	0.01	0.64	0.65
RebL1	XP_001011029.1	TTHERM_00140920	0|3	3	1.5	2	0|0|7	0	0.01	0.64	0.65
RebL1	XP_001025435.2	TTHERM_01091290	28|18	46	23	2	0|26|5	0	0.01	2.23	0.66
RebL1	XP_001009217.2	TTHERM_00554270	7|5	12	6	2	0|12|0	0	0	1.5	0.66
RebL1	XP_001024314.1	TTHERM_00531890	6|5	11	5.5	2	0|11|0	0	0	1.5	0.66
RebL1	XP_001021122.1	TTHERM_00310470	5|4	9	4.5	2	2|3|4	0	0	1.5	0.66
RebL1	XP_001011176.1	TTHERM_00145360	3|3	6	3	2	3|2|2	0	0	1.29	0.66
RebL1	XP_001032428.1	TTHERM_00637670	3|3	6	3	2	3|4|0	0	0	1.29	0.66
RebL1	XP_001011184.2	TTHERM_00145440	13|15	28	14	2	0|14|6	0	0	2.1	0.67
RebL1	XP_001030447.1	TTHERM_01082940	4|2	6	3	2	3|5|0	0	0	1.12	0.67
RebL1	XP_001027756.2	TTHERM_01035770	3|3	6	3	2	0|8|0	0	0	1.12	0.67
RebL1	XP_001011511.3	TTHERM_00784530	3|2	5	2.5	2	0|5|2	0	0	1.07	0.67
RebL1	XP_001010342.1	TTHERM_01005220	3|0	3	1.5	2	5|0|2	0	0	0.64	0.67
RebL1	XP_001031788.1	TTHERM_00723100	3|0	3	1.5	2	0|5|2	0	0	0.64	0.67
RebL1	XP_001022505.1	TTHERM_00622800	0|3	3	1.5	2	0|5|2	0	0	0.64	0.67
RebL1	XP_001032843.3	TTHERM_00486310	10|7	17	8.5	2	0|8|7	0	0	1.7	0.68
RebL1	XP_001027291.1	TTHERM_01457080	5|3	8	4	2	0|10|0	0	0	1.2	0.68
RebL1	XP_001013067.2	TTHERM_00293350	3|3	6	3	2	3|3|2	0	0	1.12	0.68
RebL1	XP_001017531.1	TTHERM_00335630	3|2	5	2.5	2	0|3|4	0	0	1.07	0.68
RebL1	XP_001033131.1	TTHERM_00442180	4|0	4	2	2	0|3|6	0	0	0.67	0.68
RebL1	XP_001015443.2	TTHERM_00378620	4|0	4	2	2	2|3|3	0	0	0.75	0.68
RebL1	XP_001025887.1	TTHERM_00713350	3|0	3	1.5	2	0|3|4	0	0	0.64	0.68
RebL1	XP_001015831.1	TTHERM_00079910	8|7	15	7.5	2	3|8|3	0	0	1.61	0.69
RebL1	XP_976850.1	TTHERM_00028540	5|7	12	6	2	0|8|5	0	0	1.38	0.69
RebL1	XP_001021328.1	TTHERM_00316360	4|3	7	3.5	2	4|3|2	0	0	1.17	0.69
RebL1	XP_001009506.1	TTHERM_00370760	3|4	7	3.5	2	2|4|3	0	0	1.17	0.69
RebL1	XP_001013247.2	TTHERM_00297140	4|3	7	3.5	2	2|3|4	0	0	1.17	0.69
RebL1	XP_001022961.1	TTHERM_00348060	3|4	7	3.5	2	4|2|3	0	0	1.17	0.69
RebL1	XP_001007749.2	TTHERM_00068120	4|2	6	3	2	2|3|4	0	0	1	0.69
RebL1	XP_001027472.2	TTHERM_01001220	2|4	6	3	2	0|4|5	0	0	1	0.69
RebL1	XP_001023247.1	TTHERM_00494630	3|2	5	2.5	2	3|5|0	0	0	0.94	0.69
RebL1	XP_001018949.1	TTHERM_00582080	4|0	4	2	2	0|5|4	0	0	0.67	0.69
RebL1	XP_001022255.1	TTHERM_00500960	8|3	11	5.5	2	2|7|5	0	0	1.18	0.7
RebL1	XP_001014826.2	TTHERM_00049310	8|2	10	5	2	4|5|5	0	0	1.07	0.7
RebL1	XP_001021485.2	TTHERM_00147510	6|4	10	5	2	0|5|7	0	0	1.25	0.7
RebL1	XP_001032687.2	TTHERM_00529760	3|2	5	2.5	2	0|4|4	0	0	0.94	0.7
RebL1	XP_001023392.1	TTHERM_00446290	2|3	5	2.5	2	4|0|4	0	0	0.94	0.7
RebL1	XP_001030760.1	TTHERM_01016000	16|11	27	13.5	2	9|11|3	0	0	1.76	0.71
RebL1	XP_001027915.1	TTHERM_00497260	6|5	11	5.5	2	4|5|3	0	0	1.38	0.71
RebL1	XP_001031468.1	TTHERM_00823660	6|2	8	4	2	0|6|6	0	0	1	0.71
RebL1	XP_001024186.1	TTHERM_00456790	5|3	8	4	2	2|4|5	0	0	1.09	0.71
RebL1	XP_001031249.1	TTHERM_00896100	7|0	7	3.5	2	3|7|3	0	0	0.81	0.71
RebL1	XP_001030803.2	TTHERM_01014570	4|3	7	3.5	2	3|3|4	0	0	1.05	0.71
RebL1	XP_001017372.1	TTHERM_00476640	4|3	7	3.5	2	2|3|5	0	0	1.05	0.71
RebL1	XP_001013149.1	TTHERM_00295170	2|4	6	3	2	4|3|3	0	0	0.9	0.71
RebL1	XP_001033360.1	TTHERM_00421060	5|0	5	2.5	2	2|3|6	0	0	0.68	0.71
RebL1	XP_001021569.1	TTHERM_00149340	39|24	63	31.5	2	16|20|16	0	0	1.82	0.72
RebL1	XP_001013004.1	TTHERM_00323030	10|8	18	9	2	3|16|0	0	0	1.42	0.72
RebL1	XP_001014643.1	TTHERM_00046480	9|4	13	6.5	2	5|6|6	0	0	1.15	0.72
RebL1	XP_001008378.1	TTHERM_00015980	5|8	13	6.5	2	3|6|6	0	0	1.3	0.72
RebL1	XP_001025708.1	TTHERM_00929450	9|3	12	6	2	4|9|4	0	0	1.06	0.72
RebL1	XP_001013096.1	TTHERM_00294640	6|4	10	5	2	0|9|5	0	0	1.07	0.72
RebL1	XP_001021966.1	TTHERM_00859260	5|3	8	4	2	4|5|3	0	0	1	0.72
RebL1	XP_001007751.3	TTHERM_00068140	4|3	7	3.5	2	4|4|3	0	0	0.95	0.72
RebL1	XP_001010506.1	TTHERM_00357080	4|3	7	3.5	2	2|5|4	0	0	0.95	0.72
RebL1	XP_001014311.2	TTHERM_00227800	4|2	6	3	2	4|5|2	0	0	0.82	0.72
RebL1	XP_001024056.1	TTHERM_00657560	22|9	31	15.5	2	0|29|3	0	0	1.45	0.73
RebL1	XP_001026905.1	TTHERM_00941450	15|11	26	13	2	6|13|5	0	0	1.62	0.73
RebL1	XP_001008415.2	TTHERM_00016360	8|6	14	7	2	10|0|7	0	0	1.24	0.73
RebL1	XP_001013342.2	TTHERM_00449470	10|3	13	6.5	2	6|10|3	0	0	1.03	0.73
RebL1	XP_001020682.1	TTHERM_00221100	8|4	12	6	2	3|6|7	0	0	1.12	0.73
RebL1	XP_001011394.1	TTHERM_00433690	7|4	11	5.5	2	4|9|2	0	0	1.1	0.73
RebL1	XP_001016967.1	TTHERM_00758840	6|4	10	5	2	3|7|4	0	0	1.07	0.73
RebL1	XP_001023309.1	TTHERM_00444470	5|3	8	4	2	2|8|3	0	0	0.92	0.73
RebL1	XP_001021197.1	TTHERM_00923170	18|19	37	18.5	2	6|19|5	0	0	1.85	0.74
RebL1	XP_001011046.2	TTHERM_00141090	12|5	17	8.5	2	4|11|7	0	0	1.16	0.74
RebL1	XP_001030432.1	TTHERM_01084370	11|3	14	7	2	0|15|7	0	0	0.95	0.74
RebL1	XP_001008692.1	TTHERM_00170320	8|6	14	7	2	3|8|6	0	0	1.24	0.74
RebL1	XP_001030884.3	TTHERM_01002860	8|4	12	6	2	3|7|7	0	0	1.06	0.74
RebL1	XP_001027645.1	TTHERM_00569410	7|3	10	5	2	2|8|6	0	0	0.94	0.74
RebL1	XP_001015794.1	TTHERM_00079540	7|2	9	4.5	2	5|10|2	0	0	0.79	0.74
RebL1	XP_001009612.1	TTHERM_00373840	5|3	8	4	2	0|10|4	0	0	0.86	0.74
RebL1	XP_001029852.1	TTHERM_01276410	5|2	7	3.5	2	4|4|6	0	0	0.75	0.74
RebL1	XP_001011387.2	TTHERM_00433610	5|2	7	3.5	2	4|6|4	0	0	0.75	0.74
RebL1	XP_001026355.1	TTHERM_00670340	5|0	5	2.5	2	0|8|6	0	0	0.54	0.74
RebL1	XP_001022895.2	TTHERM_00578940	14|5	19	9.5	2	6|5|14	0	0	1.14	0.75
RebL1	XP_001026083.2	TTHERM_00969640	9|9	18	9	2	6|7|7	0	0	1.35	0.75
RebL1	XP_001009836.1	TTHERM_00161060	7|10	17	8.5	2	3|9|9	0	0	1.21	0.75
RebL1	XP_001017274.1	TTHERM_00196200	6|9	15	7.5	2	2|10|8	0	0	1.12	0.75
RebL1	XP_001015934.1	TTHERM_00267990	7|7	14	7	2	9|7|2	0	0	1.17	0.75
RebL1	XP_976614.1	TTHERM_00543590	8|5	13	6.5	2	5|4|9	0	0	1.08	0.75
RebL1	XP_001025871.2	TTHERM_00713190	6|6	12	6	2	0|11|6	0	0	1.06	0.75
RebL1	XP_001017756.1	TTHERM_00437600	7|5	12	6	2	4|10|3	0	0	1.06	0.75
RebL1	XP_001013499.1	TTHERM_01188360	6|6	12	6	2	2|8|7	0	0	1.06	0.75
RebL1	XP_001008623.1	TTHERM_00812950	2|7	9	4.5	2	4|11|3	0	0	0.75	0.75
RebL1	XP_001032860.1	TTHERM_00486480	6|2	8	4	2	2|6|8	0	0	0.75	0.75
RebL1	XP_977107.2	TTHERM_00037060	36|25	61	30.5	2	9|18|23	0	0	1.83	0.76
RebL1	XP_001471367.1	TTHERM_00193849	16|11	27	13.5	2	6|11|14	0	0	1.31	0.76
RebL1	XP_001032108.2	TTHERM_00691430	15|10	25	12.5	2	9|18|3	0	0	1.25	0.76
RebL1	XP_001019703.1	TTHERM_00136220	13|11	24	12	2	2|12|12	0	0	1.38	0.76
RebL1	XP_001025506.1	TTHERM_01048110	12|7	19	9.5	2	6|14|4	0	0	1.19	0.76
RebL1	XP_001471343.1	TTHERM_00077599	10|9	19	9.5	2	3|13|8	0	0	1.19	0.76
RebL1	XP_001012392.2	TTHERM_00802450	9|9	18	9	2	8|6|7	0	0	1.29	0.76
RebL1	XP_001011805.3	TTHERM_00391300	9|5	14	7	2	6|10|6	0	0	0.95	0.76
RebL1	XP_001031614.2	TTHERM_00773610	8|4	12	6	2	7|10|3	0	0	0.9	0.76
RebL1	XP_001030416.2	TTHERM_01084200	7|5	12	6	2	7|8|3	0	0	1	0.76
RebL1	XP_001030887.1	TTHERM_01002890	7|5	12	6	2	3|10|7	0	0	0.9	0.76
RebL1	XP_001015768.1	TTHERM_00079270	7|4	11	5.5	2	3|10|6	0	0	0.87	0.76
RebL1	XP_001017585.2	TTHERM_00338210	7|3	10	5	2	7|6|7	0	0	0.75	0.76
RebL1	XP_001019677.2	TTHERM_00134970	35|23	58	29	2	8|25|21	0	0	1.61	0.77
RebL1	XP_001010825.2	TTHERM_00122290	31|23	54	27	2	13|18|21	0	0	1.56	0.77
RebL1	XP_001026991.2	TTHERM_00689880	25|24	49	24.5	2	6|22|16	0	0	1.67	0.77
RebL1	XP_977106.2	TTHERM_00037050	22|19	41	20.5	2	10|16|14	0	0	1.54	0.77
RebL1	XP_001025347.1	TTHERM_00762890	13|22	35	17.5	2	18|13|10	0	0	1.28	0.77
RebL1	XP_001014687.1	TTHERM_00046920	15|11	26	13	2	11|12|10	0	0	1.18	0.77
RebL1	XP_001026952.1	TTHERM_00688500	15|8	23	11.5	2	5|18|8	0	0	1.11	0.77
RebL1	XP_001030885.3	TTHERM_01002870	11|7	18	9	2	8|9|10	0	0	1	0.77
RebL1	XP_001015413.1	TTHERM_00377330	12|6	18	9	2	7|13|8	0	0	0.96	0.77
RebL1	XP_001011315.1	TTHERM_00429910	8|9	17	8.5	2	8|8|7	0	0	1.11	0.77
RebL1	XP_001014441.2	TTHERM_00522630	11|3	14	7	2	7|9|12	0	0	0.75	0.77
RebL1	XP_001019588.1	TTHERM_00131110	8|4	12	6	2	7|6|9	0	0	0.82	0.77
RebL1	XP_977054.1	TTHERM_00035540	8|2	10	5	2	7|11|5	0	0	0.65	0.77
RebL1	XP_001014912.2	TTHERM_00052160	54|34	88	44	2	9|58|7	0	0	1.78	0.78
RebL1	XP_001027746.2	TTHERM_01035670	35|20	55	27.5	2	8|36|17	0	0	1.35	0.78
RebL1	XP_001021655.2	TTHERM_00151190	34|17	51	25.5	2	15|35|12	0	0	1.23	0.78
RebL1	XP_001031107.1	TTHERM_00926980	19|11	30	15	2	12|20|12	0	0	1.02	0.78
RebL1	XP_001030294.2	TTHERM_01100390	17|13	30	15	2	9|14|13	0	0	1.25	0.78
RebL1	XP_001009196.2	TTHERM_00551090	16|14	30	15	2	16|14|10	0	0	1.12	0.78
RebL1	XP_001023373.2	TTHERM_00446090	13|14	27	13.5	2	14|17|9	0	0	1.01	0.78
RebL1	XP_001030102.1	TTHERM_01142730	12|13	25	12.5	2	14|15|9	0	0	0.99	0.78
RebL1	XP_001031932.1	TTHERM_00715730	16|8	24	12	2	12|18|12	0	0	0.86	0.78
RebL1	XP_976709.1	TTHERM_00549610	13|10	23	11.5	2	8|16|12	0	0	0.96	0.78
RebL1	XP_001023540.1	TTHERM_00537300	14|8	22	11	2	16|11|12	0	0	0.85	0.78
RebL1	XP_001030812.2	TTHERM_01014660	14|8	22	11	2	14|17|9	0	0	0.82	0.78
RebL1	XP_001017179.2	TTHERM_00194260	14|7	21	10.5	2	13|12|13	0	0	0.83	0.78
RebL1	XP_001019790.1	TTHERM_00138080	13|7	20	10	2	10|13|9	0	0	0.94	0.78
RebL1	XP_001007651.1	TTHERM_00059190	13|6	19	9.5	2	4|11|22	0	0	0.77	0.78
RebL1	XP_001024368.1	TTHERM_00532470	54|43	97	48.5	2	19|52|34	0	0	1.39	0.79
RebL1	XP_001012263.1	TTHERM_00105110	38|24	62	31	2	20|36|27	0	0	1.12	0.79
RebL1	XP_001019781.2	TTHERM_00137990	38|22	60	30	2	12|42|21	0	0	1.2	0.79
RebL1	XP_001018229.1	TTHERM_00283730	32|24	56	28	2	12|35|30	0	0	1.09	0.79
RebL1	XP_001014703.2	TTHERM_00047080	31|22	53	26.5	2	18|44|22	0	0	0.95	0.79
RebL1	XP_001031631.1	TTHERM_00773780	30|17	47	23.5	2	10|45|6	0	0	1.16	0.79
RebL1	XP_001018967.1	TTHERM_00582280	29|16	45	22.5	2	20|35|20	0	0	0.9	0.79
RebL1	XP_001017127.3	TTHERM_00193740	26|19	45	22.5	2	31|23|20	0	0	0.91	0.79
RebL1	XP_001014476.1	TTHERM_00522980	26|16	42	21	2	14|31|24	0	0	0.91	0.79
RebL1	XP_001022710.2	TTHERM_00729250	23|15	38	19	2	17|26|18	0	0	0.93	0.79
RebL1	XP_001032914.1	TTHERM_00487020	23|15	38	19	2	15|23|13	0	0	1.12	0.79
RebL1	XP_001012875.2	TTHERM_00094210	25|11	36	18	2	15|32|7	0	0	1	0.79
RebL1	XP_001014461.1	TTHERM_00522830	23|13	36	18	2	13|33|15	0	0	0.89	0.79
RebL1	XP_001033201.1	TTHERM_00442880	21|13	34	17	2	21|19|13	0	0	0.96	0.79
RebL1	XP_001025389.2	TTHERM_00765300	15|14	29	14.5	2	14|16|13	0	0	1.01	0.79
RebL1	XP_001023087.1	TTHERM_00353280	18|10	28	14	2	10|15|28	0	0	0.79	0.79
RebL1	XP_001014750.1	TTHERM_00047550	142|86	228	114	2	91|141|75	0	0	1.11	0.8
RebL1	XP_001018296.1	TTHERM_01161040	130|83	213	106.5	2	48|256|133	0	0	0.73	0.8
RebL1	XP_001015521.2	TTHERM_00382370	116|50	166	83	2	22|127|45	0	0	1.28	0.8
RebL1	XP_001007918.1	TTHERM_00538940	74|54	128	64	2	34|103|82	0	0	0.88	0.8
RebL1	XP_001030557.1	TTHERM_01075780	70|52	122	61	2	46|70|42	0	0	1.16	0.8
RebL1	XP_001023006.1	TTHERM_00348510	85|36	121	60.5	2	88|78|89	0	0	0.71	0.8
RebL1	XP_001023177.1	TTHERM_00492850	67|52	119	59.5	2	34|84|64	0	0	0.98	0.8
RebL1	XP_001015664.1	TTHERM_00077230	66|49	115	57.5	2	29|78|90	0	0	0.88	0.8
RebL1	XP_001009780.1	TTHERM_00158520	52|33	85	42.5	2	49|58|55	0	0	0.79	0.8
RebL1	XP_001024193.1	TTHERM_00456860	55|23	78	39	2	15|97|43	0	0	0.75	0.8
RebL1	XP_001009203.1	TTHERM_00551160	31|42	73	36.5	2	27|49|42	0	0	0.93	0.8
RebL1	XP_001023703.2	TTHERM_00243730	38|32	70	35	2	54|40|29	0	0	0.85	0.8
RebL1	XP_001025515.1	TTHERM_01049200	38|28	66	33	2	21|46|37	0	0	0.95	0.8
RebL1	XP_001016015.1	TTHERM_00275740	42|23	65	32.5	2	52|51|46	0	0	0.65	0.8
RebL1	XP_001025001.1	TTHERM_00465040	42|22	64	32	2	22|52|33	0	0	0.9	0.8
RebL1	XP_001031057.2	TTHERM_00938820	33|31	64	32	2	35|45|56	0	0	0.71	0.8
RebL1	XP_001017207.1	TTHERM_00194540	39|24	63	31.5	2	35|42|34	0	0	0.85	0.8
RebL1	XP_001022424.1	TTHERM_00558620	38|21	59	29.5	2	44|55|55	0	0	0.57	0.8
RebL1	XP_001030083.3	TTHERM_01151500	32|26	58	29	2	38|47|42	0	0	0.69	0.8
RebL1	XP_001014927.1	TTHERM_00052310	34|23	57	28.5	2	28|30|43	0	0	0.85	0.8
RebL1	XP_001032752.1	TTHERM_00530470	30|26	56	28	2	27|39|23	0	0	0.94	0.8
RebL1	XP_001470787.1	TTHERM_00266649	36|19	55	27.5	2	36|40|34	0	0	0.75	0.8
RebL1	XP_001032697.1	TTHERM_00529860	36|18	54	27	2	31|47|28	0	0	0.76	0.8
RebL1	XP_001017291.2	TTHERM_00196370	26|26	52	26	2	29|32|21	0	0	0.95	0.8
RebL1	XP_001023330.1	TTHERM_00444670	30|21	51	25.5	2	32|46|33	0	0	0.69	0.8
RebL1	XP_001017628.2	TTHERM_00339640	33|16	49	24.5	2	28|35|28	0	0	0.81	0.8
RebL1	XP_001014743.2	TTHERM_00047480	27|22	49	24.5	2	25|33|31	0	0	0.83	0.8
RebL1	XP_001027120.2	TTHERM_00725970	25|21	46	23	2	24|31|24	0	0	0.87	0.8
RebL1	XP_001032213.1	TTHERM_00655820	26|19	45	22.5	2	32|31|20	0	0	0.81	0.8
RebL1	XP_001017488.2	TTHERM_00333210	28|16	44	22	2	61|34|32	0	0	0.52	0.8
RebL1	XP_001020686.1	TTHERM_00221140	23|19	42	21	2	22|26|31	0	0	0.8	0.8
RebL1	XP_001007665.1	TTHERM_00059330	21|20	41	20.5	2	17|23|28	0	0	0.9	0.8
RebL1	XP_001030821.1	TTHERM_01014750	24|15	39	19.5	2	23|20|46	0	0	0.66	0.8
RebL1	XP_001016672.1	TTHERM_00190950	24|14	38	19	2	22|27|27	0	0	0.75	0.8
RebL1	XP_001016756.1	TTHERM_00191800	21|16	37	18.5	2	23|19|42	0	0	0.66	0.8
RebL1	XP_001023483.1	TTHERM_00535740	20|16	36	18	2	19|24|23	0	0	0.82	0.8
RebL1	XP_001025242.2	TTHERM_00836690	18|17	35	17.5	2	20|20|27	0	0	0.78	0.8
RebL1	XP_001029853.1	TTHERM_01276420	18|17	35	17.5	2	40|33|36	0	0	0.48	0.8
RebL1	XP_001015517.2	TTHERM_00382330	17|16	33	16.5	2	22|32|31	0	0	0.58	0.8
RebL1	XP_001017625.1	TTHERM_00339610	21|11	32	16	2	27|26|26	0	0	0.61	0.8
RebL1	XP_001032159.1	TTHERM_00691940	19|12	31	15.5	2	10|23|24	0	0	0.82	0.8
RebL1	XP_001010960.2	TTHERM_00706300	15|15	30	15	2	23|24|18	0	0	0.69	0.8
RebL1	XP_001009990.1	TTHERM_01386050	18|10	28	14	2	17|20|19	0	0	0.75	0.8
RebL1	XP_001019060.1	TTHERM_00251100	18|9	27	13.5	2	23|19|24	0	0	0.61	0.8
RebL1	XP_001022907.1	TTHERM_00579060	15|12	27	13.5	2	16|19|15	0	0	0.81	0.8
RebL1	XP_001019292.1	TTHERM_00384910	14|13	27	13.5	2	16|23|20	0	0	0.69	0.8
RebL1	XP_001018127.2	TTHERM_00279670	16|10	26	13	2	16|19|21	0	0	0.7	0.8
RebL1	XP_001014520.1	TTHERM_00856520	14|11	25	12.5	2	16|18|14	0	0	0.78	0.8
RebL1	XP_001019648.1	TTHERM_00133690	14|11	25	12.5	2	12|21|11	0	0	0.85	0.8
RebL1	XP_001470942.1	TTHERM_00149798	13|12	25	12.5	2	45|11|28	0	0	0.45	0.8
RebL1	XP_001011432.2	TTHERM_00434070	13|12	25	12.5	2	18|21|18	0	0	0.66	0.8
RebL1	XP_001017375.2	TTHERM_00476670	17|8	25	12.5	2	29|21|28	0	0	0.48	0.8
RebL1	XP_001032631.2	TTHERM_00585260	16|8	24	12	2	19|19|26	0	0	0.56	0.8
RebL1	XP_001033134.1	TTHERM_00442210	14|10	24	12	2	24|24|18	0	0	0.55	0.8
RebL1	XP_001022292.2	TTHERM_00502380	14|9	23	11.5	2	17|21|16	0	0	0.64	0.8
RebL1	XP_001027692.2	TTHERM_00571860	12|11	23	11.5	2	8|17|17	0	0	0.82	0.8
RebL1	XP_001019717.1	TTHERM_00136360	14|9	23	11.5	2	15|19|12	0	0	0.75	0.8
RebL1	XP_001014870.1	TTHERM_00051730	13|9	22	11	2	15|14|11	0	0	0.82	0.8
RebL1	XP_001008743.1	TTHERM_00171850	11|11	22	11	2	11|18|19	0	0	0.69	0.8
RebL1	XP_001011598.1	TTHERM_00736480	11|11	22	11	2	15|12|18	0	0	0.73	0.8
RebL1	XP_001021565.1	TTHERM_00149300	11|11	22	11	2	14|14|28	0	0	0.59	0.8
RebL1	XP_001032921.1	TTHERM_00487090	14|7	21	10.5	2	10|16|23	0	0	0.64	0.8
RebL1	XP_001017218.2	TTHERM_00194650	12|9	21	10.5	2	6|22|17	0	0	0.7	0.8
RebL1	XP_001019629.1	TTHERM_00133500	12|9	21	10.5	2	7|18|11	0	0	0.88	0.8
RebL1	XP_001024247.1	TTHERM_00459390	9|11	20	10	2	12|12|10	0	0	0.88	0.8
RebL1	XP_001023990.1	TTHERM_00475080	9|11	20	10	2	13|17|18	0	0	0.62	0.8
RebL1	XP_001031042.1	TTHERM_00943010	12|7	19	9.5	2	16|13|12	0	0	0.7	0.8
RebL1	XP_001015478.2	TTHERM_00378970	10|9	19	9.5	2	11|14|10	0	0	0.81	0.8
RebL1	XP_001007432.1	TTHERM_00363210	8|11	19	9.5	2	7|13|13	0	0	0.86	0.8
RebL1	XP_001026650.1	TTHERM_01128560	10|8	18	9	2	8|10|13	0	0	0.87	0.8
RebL1	XP_001025944.1	TTHERM_01113100	9|9	18	9	2	13|14|29	0	0	0.48	0.8
RebL1	XP_001025106.1	TTHERM_00469100	9|9	18	9	2	13|12|10	0	0	0.77	0.8
RebL1	XP_001019987.1	TTHERM_00666180	10|8	18	9	2	9|12|13	0	0	0.79	0.8
RebL1	XP_001018448.2	TTHERM_00344030	8|10	18	9	2	10|16|7	0	0	0.82	0.8
RebL1	XP_001009855.2	TTHERM_00161250	10|8	18	9	2	10|14|11	0	0	0.77	0.8
RebL1	XP_001030936.2	TTHERM_00992730	10|8	18	9	2	22|15|24	0	0	0.44	0.8
RebL1	XP_001023662.2	TTHERM_00732640	8|10	18	9	2	11|14|16	0	0	0.66	0.8
RebL1	XP_001007748.1	TTHERM_00068110	12|5	17	8.5	2	16|15|10	0	0	0.62	0.8
RebL1	XP_001029413.2	TTHERM_01528510	9|8	17	8.5	2	4|15|13	0	0	0.8	0.8
RebL1	XP_001020471.1	TTHERM_00216010	11|6	17	8.5	2	8|8|17	0	0	0.77	0.8
RebL1	XP_001020279.1	TTHERM_01197120	9|8	17	8.5	2	8|12|15	0	0	0.73	0.8
RebL1	XP_001010608.1	TTHERM_00613630	9|8	17	8.5	2	16|11|3	0	0	0.85	0.8
RebL1	XP_001024704.2	TTHERM_00616340	8|9	17	8.5	2	11|9|15	0	0	0.73	0.8
RebL1	XP_001014258.3	TTHERM_00227270	10|6	16	8	2	16|8|13	0	0	0.65	0.8
RebL1	XP_001013747.2	TTHERM_00424700	8|8	16	8	2	0|14|16	0	0	0.8	0.8
RebL1	XP_001032154.1	TTHERM_00691890	9|7	16	8	2	6|10|11	0	0	0.89	0.8
RebL1	XP_977058.2	TTHERM_00035580	9|7	16	8	2	10|8|9	0	0	0.89	0.8
RebL1	XP_001013641.1	TTHERM_00829380	10|6	16	8	2	15|7|14	0	0	0.67	0.8
RebL1	XP_001025898.2	TTHERM_00713470	8|7	15	7.5	2	8|10|10	0	0	0.8	0.8
RebL1	XP_001018186.1	TTHERM_00283300	10|5	15	7.5	2	11|8|13	0	0	0.7	0.8
RebL1	XP_001032999.2	TTHERM_00471090	7|8	15	7.5	2	9|11|13	0	0	0.68	0.8
RebL1	XP_001032926.1	TTHERM_00487140	10|5	15	7.5	2	10|13|11	0	0	0.66	0.8
RebL1	XP_001032577.3	TTHERM_00584700	8|7	15	7.5	2	10|16|14	0	0	0.56	0.8
RebL1	XP_001023516.1	TTHERM_00537060	7|8	15	7.5	2	5|13|7	0	0	0.9	0.8
RebL1	XP_001009161.2	TTHERM_00550700	7|8	15	7.5	2	13|11|15	0	0	0.58	0.8
RebL1	XP_001022164.1	TTHERM_00787250	10|4	14	7	2	9|11|12	0	0	0.66	0.8
RebL1	XP_001016306.1	TTHERM_00127260	9|5	14	7	2	0|17|13	0	0	0.7	0.8
RebL1	XP_001020075.1	TTHERM_00668060	8|6	14	7	2	7|10|7	0	0	0.88	0.8
RebL1	XP_001024675.1	TTHERM_00616050	7|7	14	7	2	12|9|15	0	0	0.58	0.8
RebL1	XP_001015874.1	TTHERM_00266390	9|5	14	7	2	14|10|19	0	0	0.49	0.8
RebL1	XP_001007545.2	TTHERM_00056140	8|6	14	7	2	6|9|10	0	0	0.84	0.8
RebL1	XP_001031469.1	TTHERM_00823670	7|7	14	7	2	10|8|7	0	0	0.84	0.8
RebL1	XP_001029700.1	TTHERM_01345820	9|5	14	7	2	17|9|7	0	0	0.64	0.8
RebL1	XP_001013407.1	TTHERM_00454080	7|7	14	7	2	9|12|11	0	0	0.66	0.8
RebL1	XP_001022078.1	TTHERM_00566770	7|7	14	7	2	0|17|5	0	0	0.95	0.8
RebL1	XP_001032690.1	TTHERM_00529790	8|6	14	7	2	7|12|8	0	0	0.78	0.8
RebL1	XP_001011573.1	TTHERM_00735240	7|6	13	6.5	2	11|13|5	0	0	0.67	0.8
RebL1	XP_001025062.2	TTHERM_00467660	9|4	13	6.5	2	9|11|15	0	0	0.56	0.8
RebL1	XP_001017389.2	TTHERM_00476820	8|5	13	6.5	2	8|11|7	0	0	0.75	0.8
RebL1	XP_001021914.1	TTHERM_01207690	8|5	13	6.5	2	5|13|13	0	0	0.63	0.8
RebL1	XP_001007447.1	TTHERM_00365340	8|4	12	6	2	4|7|18	0	0	0.62	0.8
RebL1	XP_001021792.2	TTHERM_00899460	8|4	12	6	2	7|10|17	0	0	0.53	0.8
RebL1	XP_001031387.2	TTHERM_00825190	7|5	12	6	2	11|11|8	0	0	0.6	0.8
RebL1	XP_001015771.1	TTHERM_00079300	8|4	12	6	2	10|14|5	0	0	0.62	0.8
RebL1	XP_001030186.1	TTHERM_01109770	9|3	12	6	2	16|7|10	0	0	0.55	0.8
RebL1	XP_001014855.1	TTHERM_00050590	6|6	12	6	2	11|5|9	0	0	0.72	0.8
RebL1	XP_001023435.2	TTHERM_00535260	7|5	12	6	2	6|8|20	0	0	0.53	0.8
RebL1	XP_001471009.1	TTHERM_00659131	7|5	12	6	2	8|11|4	0	0	0.78	0.8
RebL1	XP_001017645.2	TTHERM_00339810	7|5	12	6	2	10|15|12	0	0	0.49	0.8
RebL1	XP_001019348.2	TTHERM_00388440	6|6	12	6	2	9|10|11	0	0	0.6	0.8
RebL1	XP_001027812.1	TTHERM_00678360	7|5	12	6	2	7|10|18	0	0	0.51	0.8
RebL1	XP_001021401.1	TTHERM_00317200	4|8	12	6	2	7|10|10	0	0	0.67	0.8
RebL1	XP_001024894.2	TTHERM_00241700	6|6	12	6	2	4|10|5	0	0	0.95	0.8
RebL1	XP_001014699.1	TTHERM_00047040	5|7	12	6	2	13|19|19	0	0	0.35	0.8
RebL1	XP_001032872.1	TTHERM_00486600	6|6	12	6	2	24|6|17	0	0	0.38	0.8
RebL1	XP_001016701.1	TTHERM_00191240	4|8	12	6	2	8|8|10	0	0	0.69	0.8
RebL1	XP_001012726.1	TTHERM_00086780	9|2	11	5.5	2	27|13|46	0	0	0.19	0.8
RebL1	XP_001007594.1	TTHERM_00058610	7|4	11	5.5	2	6|9|10	0	0	0.66	0.8
RebL1	XP_001027671.1	TTHERM_00571650	6|5	11	5.5	2	5|8|5	0	0	0.92	0.8
RebL1	XP_001017158.1	TTHERM_00194050	8|3	11	5.5	2	8|8|13	0	0	0.57	0.8
RebL1	XP_001019819.2	TTHERM_00138370	7|4	11	5.5	2	10|7|5	0	0	0.75	0.8
RebL1	XP_001031847.1	TTHERM_00721150	6|5	11	5.5	2	27|13|32	0	0	0.23	0.8
RebL1	XP_001022368.1	TTHERM_00558040	7|4	11	5.5	2	10|7|6	0	0	0.72	0.8
RebL1	XP_001009730.2	TTHERM_00158020	5|6	11	5.5	2	9|10|8	0	0	0.61	0.8
RebL1	XP_001017359.2	TTHERM_00476510	6|5	11	5.5	2	10|8|14	0	0	0.52	0.8
RebL1	XP_001012497.1	TTHERM_01053000	7|4	11	5.5	2	26|3|13	0	0	0.39	0.8
RebL1	XP_001009329.1	TTHERM_00575360	5|6	11	5.5	2	7|6|9	0	0	0.75	0.8
RebL1	XP_001032780.3	TTHERM_00530750	6|4	10	5	2	8|8|6	0	0	0.68	0.8
RebL1	XP_001016593.1	TTHERM_00189170	5|5	10	5	2	27|2|19	0	0	0.31	0.8
RebL1	XP_001031151.1	TTHERM_00925340	5|5	10	5	2	5|9|12	0	0	0.58	0.8
RebL1	XP_001019013.1	TTHERM_00249630	6|4	10	5	2	8|5|6	0	0	0.79	0.8
RebL1	XP_001012774.1	TTHERM_00089240	6|4	10	5	2	9|13|10	0	0	0.47	0.8
RebL1	XP_001026590.2	TTHERM_01146030	5|5	10	5	2	7|9|12	0	0	0.54	0.8
RebL1	XP_001016016.1	TTHERM_00275750	4|6	10	5	2	4|7|9	0	0	0.75	0.8
RebL1	XP_001015522.1	TTHERM_00382380	3|7	10	5	2	10|11|11	0	0	0.47	0.8
RebL1	XP_001032305.2	TTHERM_00649110	7|2	9	4.5	2	9|7|8	0	0	0.56	0.8
RebL1	XP_001008484.2	TTHERM_00023980	4|5	9	4.5	2	4|7|6	0	0	0.79	0.8
RebL1	XP_001014798.1	TTHERM_00049030	6|3	9	4.5	2	3|13|4	0	0	0.67	0.8
RebL1	XP_001027546.2	TTHERM_01339580	5|4	9	4.5	2	2|5|10	0	0	0.79	0.8
RebL1	XP_001031915.1	TTHERM_00721830	5|4	9	4.5	2	2|7|13	0	0	0.61	0.8
RebL1	XP_001024332.1	TTHERM_00532090	4|5	9	4.5	2	4|7|5	0	0	0.84	0.8
RebL1	XP_001014626.1	TTHERM_00046310	5|4	9	4.5	2	20|21|12	0	0	0.25	0.8
RebL1	XP_001021439.1	TTHERM_00318570	4|5	9	4.5	2	6|6|6	0	0	0.75	0.8
RebL1	XP_001019036.2	TTHERM_00249870	6|3	9	4.5	2	7|12|5	0	0	0.56	0.8
RebL1	XP_001032117.1	TTHERM_00691520	4|5	9	4.5	2	4|9|6	0	0	0.71	0.8
RebL1	XP_001019693.2	TTHERM_00136120	5|3	8	4	2	21|8|27	0	0	0.21	0.8
RebL1	XP_001022188.1	TTHERM_00499300	8|0	8	4	2	37|9|34	0	0	0.15	0.8
RebL1	XP_001007313.2	TTHERM_00418580	5|3	8	4	2	7|5|6	0	0	0.67	0.8
RebL1	XP_001016785.1	TTHERM_00192090	4|4	8	4	2	9|6|9	0	0	0.5	0.8
RebL1	XP_001016622.2	TTHERM_00189460	4|4	8	4	2	2|7|6	0	0	0.8	0.8
RebL1	XP_001014943.1	TTHERM_00052470	5|3	8	4	2	2|7|6	0	0	0.8	0.8
RebL1	XP_001023312.1	TTHERM_00444500	5|3	8	4	2	12|15|14	0	0	0.29	0.8
RebL1	XP_001032519.2	TTHERM_00600480	5|3	8	4	2	3|6|6	0	0	0.8	0.8
RebL1	XP_001020683.3	TTHERM_00221110	5|3	8	4	2	0|11|5	0	0	0.75	0.8
RebL1	XP_001011429.2	TTHERM_00434040	4|4	8	4	2	12|3|6	0	0	0.57	0.8
RebL1	XP_001013749.1	TTHERM_00424720	3|5	8	4	2	8|15|8	0	0	0.39	0.8
RebL1	XP_001024027.1	TTHERM_00657270	4|4	8	4	2	6|9|15	0	0	0.4	0.8
RebL1	XP_001012338.1	TTHERM_00106940	5|2	7	3.5	2	7|5|11	0	0	0.46	0.8
RebL1	XP_001033489.2	TTHERM_00313080	4|3	7	3.5	2	9|11|9	0	0	0.36	0.8
RebL1	XP_001033079.3	TTHERM_00471950	5|2	7	3.5	2	7|9|15	0	0	0.34	0.8
RebL1	XP_001015481.2	TTHERM_00379000	5|2	7	3.5	2	6|6|12	0	0	0.44	0.8
RebL1	XP_001031817.2	TTHERM_00723390	4|3	7	3.5	2	4|7|8	0	0	0.55	0.8
RebL1	XP_001020539.1	TTHERM_00218670	4|3	7	3.5	2	5|5|10	0	0	0.53	0.8
RebL1	XP_001013140.2	TTHERM_00295080	4|3	7	3.5	2	4|7|7	0	0	0.58	0.8
RebL1	XP_001024808.2	TTHERM_00238830	4|3	7	3.5	2	6|8|5	0	0	0.55	0.8
RebL1	XP_001010732.2	TTHERM_00114360	4|3	7	3.5	2	2|5|6	0	0	0.81	0.8
RebL1	XP_002348337.1	TTHERM_00313119	4|3	7	3.5	2	3|8|4	0	0	0.7	0.8
RebL1	XP_001026214.1	TTHERM_00780580	4|3	7	3.5	2	4|9|7	0	0	0.53	0.8
RebL1	XP_001023403.3	TTHERM_00446400	4|3	7	3.5	2	6|7|8	0	0	0.5	0.8
RebL1	XP_001029846.1	TTHERM_01276350	4|3	7	3.5	2	3|5|9	0	0	0.62	0.8
RebL1	XP_001030092.1	TTHERM_01151600	3|4	7	3.5	2	23|4|19	0	0	0.23	0.8
RebL1	XP_001014840.1	TTHERM_00049450	3|4	7	3.5	2	6|6|0	0	0	0.88	0.8
RebL1	XP_001012665.1	TTHERM_00085180	4|3	7	3.5	2	11|8|10	0	0	0.36	0.8
RebL1	XP_001013144.1	TTHERM_00295120	3|4	7	3.5	2	4|5|7	0	0	0.66	0.8
RebL1	XP_001021911.1	TTHERM_01207660	3|4	7	3.5	2	10|4|8	0	0	0.48	0.8
RebL1	XP_001026252.1	TTHERM_00780960	3|4	7	3.5	2	7|3|10	0	0	0.53	0.8
RebL1	XP_001020033.1	TTHERM_00666640	6|0	6	3	2	7|7|9	0	0	0.39	0.8
RebL1	XP_001024102.1	TTHERM_00659010	4|2	6	3	2	4|6|7	0	0	0.53	0.8
RebL1	XP_001029629.1	TTHERM_01394370	3|3	6	3	2	5|6|4	0	0	0.6	0.8
RebL1	XP_001016810.2	TTHERM_00488350	4|2	6	3	2	7|5|7	0	0	0.47	0.8
RebL1	XP_001021320.2	TTHERM_00316280	3|3	6	3	2	4|5|7	0	0	0.56	0.8
RebL1	XP_001016910.1	TTHERM_00979780	3|3	6	3	2	4|4|6	0	0	0.64	0.8
RebL1	XP_001032300.1	TTHERM_00649060	4|2	6	3	2	4|3|8	0	0	0.6	0.8
RebL1	XP_001009301.1	TTHERM_00848090	3|3	6	3	2	6|5|8	0	0	0.47	0.8
RebL1	XP_001017489.2	TTHERM_00333220	3|3	6	3	2	6|10|16	0	0	0.28	0.8
RebL1	XP_001013166.1	TTHERM_00295340	4|2	6	3	2	3|7|11	0	0	0.43	0.8
RebL1	XP_001032399.2	TTHERM_00637380	3|3	6	3	2	3|4|3	0	0	0.9	0.8
RebL1	XP_001026091.1	TTHERM_00971710	3|3	6	3	2	3|9|5	0	0	0.53	0.8
RebL1	XP_001031050.1	TTHERM_00938750	3|3	6	3	2	2|3|5	0	0	0.9	0.8
RebL1	XP_001021425.1	TTHERM_00317440	3|3	6	3	2	6|4|10	0	0	0.45	0.8
RebL1	XP_001030009.1	TTHERM_01179770	3|3	6	3	2	4|3|3	0	0	0.9	0.8
RebL1	XP_001025180.2	TTHERM_00684790	3|3	6	3	2	2|4|5	0	0	0.82	0.8
RebL1	XP_001025224.2	TTHERM_00686220	3|3	6	3	2	13|2|8	0	0	0.39	0.8
RebL1	XP_001030405.1	TTHERM_01085730	3|3	6	3	2	0|9|0	0	0	1	0.8
RebL1	XP_976916.1	TTHERM_00030190	3|3	6	3	2	5|3|8	0	0	0.56	0.8
RebL1	XP_001025866.1	TTHERM_00713140	3|3	6	3	2	4|4|3	0	0	0.82	0.8
RebL1	XP_001007759.2	TTHERM_00069210	3|3	6	3	2	6|4|7	0	0	0.53	0.8
RebL1	XP_001018113.1	TTHERM_00277550	2|4	6	3	2	3|10|3	0	0	0.56	0.8
RebL1	XP_001031569.1	TTHERM_00773160	2|4	6	3	2	13|4|8	0	0	0.36	0.8
RebL1	XP_001019760.1	TTHERM_00137780	3|3	6	3	2	3|7|7	0	0	0.53	0.8
RebL1	XP_001020671.1	TTHERM_00220990	5|0	5	2.5	2	3|5|10	0	0	0.42	0.8
RebL1	XP_001022496.1	TTHERM_00622710	5|0	5	2.5	2	6|6|18	0	0	0.25	0.8
RebL1	XP_001025134.2	TTHERM_00469380	5|0	5	2.5	2	6|5|8	0	0	0.39	0.8
RebL1	XP_001019218.1	TTHERM_00997780	5|0	5	2.5	2	3|13|9	0	0	0.3	0.8
RebL1	XP_001031108.1	TTHERM_00926990	3|2	5	2.5	2	7|3|4	0	0	0.54	0.8
RebL1	XP_001013810.1	TTHERM_00426320	3|2	5	2.5	2	7|4|3	0	0	0.54	0.8
RebL1	XP_001030010.1	TTHERM_01179780	3|2	5	2.5	2	7|5|5	0	0	0.44	0.8
RebL1	XP_001009811.1	TTHERM_00160810	3|2	5	2.5	2	2|13|4	0	0	0.39	0.8
RebL1	XP_001023996.2	TTHERM_00475140	3|2	5	2.5	2	5|5|6	0	0	0.47	0.8
RebL1	XP_001014936.1	TTHERM_00052400	3|2	5	2.5	2	7|5|5	0	0	0.44	0.8
RebL1	XP_001026727.2	TTHERM_00864870	3|2	5	2.5	2	3|0|7	0	0	0.75	0.8
RebL1	XP_001008606.2	TTHERM_00812780	3|2	5	2.5	2	7|2|9	0	0	0.42	0.8
RebL1	XP_001017119.1	TTHERM_00193660	5|0	5	2.5	2	5|5|9	0	0	0.39	0.8
RebL1	XP_001024651.1	TTHERM_00614820	3|2	5	2.5	2	0|8|11	0	0	0.39	0.8
RebL1	XP_001027842.1	TTHERM_00918500	3|2	5	2.5	2	8|6|7	0	0	0.36	0.8
RebL1	XP_001014511.1	TTHERM_00856430	2|3	5	2.5	2	2|6|3	0	0	0.68	0.8
RebL1	XP_001031246.1	TTHERM_00896070	3|2	5	2.5	2	10|6|7	0	0	0.33	0.8
RebL1	XP_001025527.2	TTHERM_01049320	3|2	5	2.5	2	3|4|3	0	0	0.75	0.8
RebL1	XP_001011358.1	TTHERM_00431330	3|2	5	2.5	2	0|3|6	0	0	0.83	0.8
RebL1	XP_001033165.1	TTHERM_00442520	3|2	5	2.5	2	0|9|9	0	0	0.42	0.8
RebL1	XP_001012282.2	TTHERM_00105320	5|0	5	2.5	2	0|3|12	0	0	0.5	0.8
RebL1	XP_001023459.1	TTHERM_00535500	3|2	5	2.5	2	0|6|4	0	0	0.75	0.8
RebL1	XP_001025644.1	TTHERM_00697370	3|2	5	2.5	2	2|2|5	0	0	0.83	0.8
RebL1	XP_001023313.2	TTHERM_00444510	3|2	5	2.5	2	22|2|8	0	0	0.23	0.8
RebL1	XP_001025413.2	TTHERM_00766530	2|3	5	2.5	2	4|5|0	0	0	0.83	0.8
RebL1	XP_001010761.1	TTHERM_00118610	2|3	5	2.5	2	4|3|10	0	0	0.44	0.8
RebL1	XP_001019409.1	TTHERM_00390040	2|3	5	2.5	2	4|7|8	0	0	0.39	0.8
RebL1	XP_001026138.1	TTHERM_01145010	2|3	5	2.5	2	0|5|5	0	0	0.75	0.8
RebL1	XP_001029813.1	TTHERM_01289110	2|3	5	2.5	2	23|0|12	0	0	0.21	0.8
RebL1	XP_001031770.1	TTHERM_00722920	4|0	4	2	2	4|8|5	0	0	0.35	0.8
RebL1	XP_001021901.2	TTHERM_01207550	4|0	4	2	2	9|8|9	0	0	0.23	0.8
RebL1	XP_001022994.1	TTHERM_00348390	4|0	4	2	2	4|7|3	0	0	0.43	0.8
RebL1	XP_001020023.3	TTHERM_00666540	4|0	4	2	2	10|5|6	0	0	0.29	0.8
RebL1	XP_001017076.2	TTHERM_00193230	2|2	4	2	2	3|8|13	0	0	0.25	0.8
RebL1	XP_001011166.1	TTHERM_00145260	4|0	4	2	2	5|3|4	0	0	0.5	0.8
RebL1	XP_001025656.2	TTHERM_00697490	2|2	4	2	2	11|4|12	0	0	0.22	0.8
RebL1	XP_001013838.1	TTHERM_00427590	2|2	4	2	2	5|6|3	0	0	0.43	0.8
RebL1	XP_001011515.2	TTHERM_00784570	2|2	4	2	2	5|7|5	0	0	0.35	0.8
RebL1	XP_001013171.1	TTHERM_00295390	2|2	4	2	2	4|0|5	0	0	0.67	0.8
RebL1	XP_001015607.1	TTHERM_00075670	2|2	4	2	2	18|4|9	0	0	0.19	0.8
RebL1	XP_001015519.2	TTHERM_00382350	4|0	4	2	2	21|6|16	0	0	0.14	0.8
RebL1	XP_001033039.2	TTHERM_00471530	2|2	4	2	2	0|4|9	0	0	0.46	0.8
RebL1	XP_001011298.1	TTHERM_00429730	2|2	4	2	2	7|2|6	0	0	0.4	0.8
RebL1	XP_001026770.1	TTHERM_00865300	2|2	4	2	2	4|0|2	0	0	1	0.8
RebL1	XP_001029987.1	TTHERM_01194830	2|2	4	2	2	3|5|6	0	0	0.43	0.8
RebL1	XP_001013114.1	TTHERM_00294820	0|4	4	2	2	4|3|10	0	0	0.35	0.8
RebL1	XP_001016584.1	TTHERM_00189080	3|0	3	1.5	2	3|7|8	0	0	0.25	0.8
RebL1	XP_001024834.1	TTHERM_00239090	3|0	3	1.5	2	0|5|4	0	0	0.5	0.8
RebL1	XP_001470732.1	TTHERM_00372688	3|0	3	1.5	2	3|6|4	0	0	0.35	0.8
RebL1	XP_001020129.1	TTHERM_00661650	3|0	3	1.5	2	3|2|9	0	0	0.32	0.8
RebL1	XP_001019542.2	TTHERM_00628560	3|0	3	1.5	2	7|10|2	0	0	0.24	0.8
RebL1	XP_001029958.1	TTHERM_01205310	3|0	3	1.5	2	6|7|8	0	0	0.21	0.8
RebL1	XP_001033345.1	TTHERM_00420900	3|0	3	1.5	2	8|10|4	0	0	0.2	0.8
RebL1	XP_001025451.1	TTHERM_01092440	3|0	3	1.5	2	0|7|2	0	0	0.5	0.8
RebL1	XP_001020513.2	TTHERM_00218410	3|0	3	1.5	2	3|8|10	0	0	0.21	0.8
RebL1	XP_001023765.1	TTHERM_00245360	3|0	3	1.5	2	0|10|6	0	0	0.28	0.8
RebL1	XP_001029699.1	TTHERM_01345810	3|0	3	1.5	2	4|3|3	0	0	0.45	0.8
RebL1	XP_001021714.1	TTHERM_00151810	3|0	3	1.5	2	4|4|3	0	0	0.41	0.8
RebL1	XP_001016291.1	TTHERM_00127110	3|0	3	1.5	2	3|8|2	0	0	0.35	0.8
RebL1	XP_001012420.1	TTHERM_00804710	3|0	3	1.5	2	2|4|3	0	0	0.5	0.8
RebL1	XP_001032358.2	TTHERM_00636970	0|3	3	1.5	2	24|9|15	0	0	0.09	0.8
RebL1	XP_001014580.2	TTHERM_00043870	0|3	3	1.5	2	7|4|10	0	0	0.21	0.8
RebL1	XP_001026661.1	TTHERM_01129660	0|3	3	1.5	2	7|0|4	0	0	0.41	0.8
RebL1	XP_001014593.1	TTHERM_00044990	0|3	3	1.5	2	6|2|6	0	0	0.32	0.8
RebL1	XP_001021494.1	TTHERM_00147600	0|3	3	1.5	2	4|6|0	0	0	0.45	0.8
RebL1	XP_001026079.1	TTHERM_00969600	0|3	3	1.5	2	6|3|4	0	0	0.35	0.8
RebL1	XP_001030106.1	TTHERM_01142770	0|3	3	1.5	2	4|5|2	0	0	0.41	0.8
RebL1	XP_001023294.2	TTHERM_00444320	0|3	3	1.5	2	2|3|5	0	0	0.45	0.8
RebL1	XP_001007754.2	TTHERM_00068170	2|0	2	1	2	0|3|4	0	0	0.43	0.8
RebL1	XP_001029964.2	TTHERM_01205370	2|0	2	1	2	2|5|0	0	0	0.43	0.8
RebL1	XP_001017433.1	TTHERM_00481220	2|0	2	1	2	3|0|3	0	0	0.5	0.8
RebL1	XP_001017128.2	TTHERM_00193750	2|0	2	1	2	0|2|4	0	0	0.5	0.8
RebL1	XP_977164.1	TTHERM_00037640	2|0	2	1	2	5|4|7	0	0	0.19	0.8
RebL1	XP_001031066.1	TTHERM_00938910	2|0	2	1	2	15|2|2	0	0	0.16	0.8
RebL1	XP_001023979.3	TTHERM_00474970	2|0	2	1	2	9|2|8	0	0	0.16	0.8
RebL1	XP_001019485.2	TTHERM_00627000	2|0	2	1	2	3|4|9	0	0	0.19	0.8
RebL1	XP_977222.1	TTHERM_00039210	2|0	2	1	2	9|11|4	0	0	0.12	0.8
RebL1	XP_001019296.2	TTHERM_00384950	2|0	2	1	2	0|3|3	0	0	0.5	0.8
RebL1	XP_001018986.1	TTHERM_00583460	2|0	2	1	2	5|3|0	0	0	0.38	0.8
RebL1	XP_001022668.1	TTHERM_00727830	2|0	2	1	2	2|5|5	0	0	0.25	0.8
RebL1	XP_001015935.1	TTHERM_00268000	2|0	2	1	2	0|4|5	0	0	0.33	0.8
RebL1	XP_001030655.1	TTHERM_01043090	2|0	2	1	2	3|4|3	0	0	0.3	0.8
RebL1	XP_001026044.1	TTHERM_01262850	2|0	2	1	2	4|2|0	0	0	0.5	0.8
RebL1	XP_001008287.1	TTHERM_00013070	2|0	2	1	2	27|2|7	0	0	0.08	0.8
RebL1	XP_976643.1	TTHERM_00545860	2|0	2	1	2	0|3|6	0	0	0.33	0.8
RebL1	XP_001022166.1	TTHERM_00787270	2|0	2	1	2	2|2|3	0	0	0.43	0.8
RebL1	XP_001026767.3	TTHERM_00865270	2|0	2	1	2	2|7|6	0	0	0.2	0.8
RebL1	XP_001027802.1	TTHERM_00678260	2|0	2	1	2	4|2|12	0	0	0.17	0.8
RebL1	XP_977097.2	TTHERM_00036960	2|0	2	1	2	2|6|0	0	0	0.38	0.8
RebL1	XP_001008721.2	TTHERM_00171630	2|0	2	1	2	3|3|2	0	0	0.38	0.8
RebL1	XP_001027843.2	TTHERM_00918510	2|0	2	1	2	9|2|5	0	0	0.19	0.8
RebL1	XP_001018333.1	TTHERM_00753340	2|0	2	1	2	4|4|4	0	0	0.25	0.8
RebL1	XP_001031959.1	TTHERM_00716020	0|2	2	1	2	3|6|5	0	0	0.21	0.8
RebL1	XP_001030782.1	TTHERM_01016220	0|2	2	1	2	3|6|4	0	0	0.23	0.8
RebL1	XP_001020095.1	TTHERM_00660320	0|2	2	1	2	0|2|5	0	0	0.43	0.8
RebL1	XP_001020081.3	TTHERM_00660180	0|2	2	1	2	3|4|6	0	0	0.23	0.8
RebL1	XP_001031586.2	TTHERM_00773330	0|2	2	1	2	12|0|8	0	0	0.15	0.8
RebL1	XP_001033334.3	TTHERM_00420790	0|2	2	1	2	0|2|5	0	0	0.43	0.8
RebL1	XP_001018292.1	TTHERM_01161000	0|2	2	1	2	3|3|2	0	0	0.38	0.8
RebL1	XP_001010921.1	TTHERM_01094890	0|2	2	1	2	0|2|5	0	0	0.43	0.8
RebL1	XP_001019674.1	TTHERM_00134940	0|2	2	1	2	13|2|16	0	0	0.1	0.8
RebL1	XP_001029970.1	TTHERM_01194660	0|2	2	1	2	2|5|8	0	0	0.2	0.8
RebL1	XP_001016594.3	TTHERM_00189180	0|2	2	1	2	3|0|4	0	0	0.43	0.8
RebL1	XP_001022864.1	TTHERM_00578640	0|2	2	1	2	38|0|15	0	0	0.06	0.8
RebL1	XP_001014454.1	TTHERM_00522760	0|2	2	1	2	3|2|4	0	0	0.33	0.8
RebL1	XP_001027673.2	TTHERM_00571670	0|2	2	1	2	0|2|4	0	0	0.5	0.8
RebL1	XP_001030207.1	TTHERM_01109980	0|2	2	1	2	0|4|6	0	0	0.3	0.8
RebL1	XP_001011141.1	TTHERM_00145010	0|2	2	1	2	49|2|21	0	0	0.04	0.8

## Sheet: TableS4- APMS RBBP4-HEK293
Bait	Prey	PreyGene	Spec	SpecSum	AvgSpec	NumReplicates	ctrlCounts	AvgP	MaxP	SaintScore	FoldChange	BFDR
RBBP4	Q9NYF8	BCLAF1	21|15	36	18	2	0|2|0|0|0|0|1|0|0|0|0|0|0|0|0|0|0|0|0|0|0|0|0|0|0|0|0|4|0|0	1	1	1	38.57	0
RBBP4	Q9BUA3	C11orf84	22|8	30	15	2	0|0|0|0|0|0|0|0|0|0|0|0|0|0|0|0|0|0|0|0|0|0|0|0|0|0|0|0|0|0	1	1	1	150	0
RBBP4	Q07021	C1QBP	992|346	1338	669	2	10|18|0|1|0|0|25|3|0|0|0|8|0|0|0|17|0|0|17|0|9|23|0|1|2|22|1|19|7|10	1	1	1	52.54	0
RBBP4	Q9BU76	C1orf35	4|9	13	6.5	2	0|0|0|0|0|0|0|0|0|0|0|0|0|0|0|0|0|0|0|0|0|0|0|0|0|0|0|1|0|0	1	1	1	65	0
RBBP4	Q13111	CHAF1A	8|8	16	8	2	0|0|0|0|0|0|0|0|0|0|0|0|0|0|0|0|0|0|0|0|0|0|0|0|0|0|0|0|0|0	1	1	1	80	0
RBBP4	Q13112	CHAF1B	10|6	16	8	2	0|0|0|0|0|0|0|0|0|0|0|0|0|0|0|0|0|0|0|0|0|0|0|0|0|0|0|0|0|0	1	1	1	80	0
RBBP4	Q9Y6H1	CHCHD2	8|4	12	6	2	0|0|0|0|0|0|0|0|0|0|0|0|0|0|0|0|0|0|0|0|0|2|0|0|0|1|0|0|0|0	1	1	1	30	0
RBBP4	Q14839	CHD4	21|13	34	17	2	0|1|0|0|0|0|2|0|0|0|0|0|0|0|0|0|0|0|0|0|0|0|0|0|0|2|0|0|0|0	1	1	1	51	0
RBBP4	Q8TDI0	CHD5	11|3	14	7	2	0|0|0|0|0|0|0|0|0|0|0|0|0|0|0|0|0|0|0|0|0|0|0|0|0|0|0|0|0|0	1	1	1	70	0
RBBP4	O75530	EED	29|14	43	21.5	2	0|0|0|0|0|0|0|0|0|0|0|0|0|0|0|0|0|0|0|0|0|0|0|0|0|0|0|0|0|0	1	1	1	215	0
RBBP4	P23588	EIF4B	92|46	138	69	2	0|2|0|0|0|0|3|0|0|0|0|0|0|0|0|0|0|0|0|0|0|0|0|0|0|2|0|4|0|0	1	1	1	94.09	0
RBBP4	P84090	ERH	18|10	28	14	2	1|2|0|0|0|0|2|0|0|0|0|2|0|0|0|0|0|0|0|0|0|1|0|0|0|2|2|2|0|1	1	1	1	14	0
RBBP4	Q15910	EZH2	17|22	39	19.5	2	0|0|0|0|0|0|0|0|0|0|0|0|0|0|0|0|0|0|0|0|0|0|0|0|0|0|0|0|0|0	1	1	1	195	0
RBBP4	Q8WXI9	GATAD2B	10|10	20	10	2	0|0|0|0|0|0|0|0|0|0|0|0|0|0|0|0|0|0|0|0|0|0|0|0|0|0|0|0|0|0	1	1	1	100	0
RBBP4	Q49A26	GLYR1	3|4	7	3.5	2	0|0|0|0|0|0|0|0|0|0|0|0|0|0|0|0|0|0|0|0|0|0|0|0|0|0|0|0|0|0	1	1	1	35	0
RBBP4	O14929	HAT1	59|24	83	41.5	2	0|0|0|0|0|0|0|0|0|0|0|0|0|0|0|0|0|0|0|0|0|0|0|0|0|0|0|0|0|0	1	1	1	415	0
RBBP4	Q13547	HDAC1	49|16	65	32.5	2	0|1|0|0|0|0|0|0|0|0|0|0|0|0|0|0|0|0|0|0|0|1|0|0|0|0|0|0|0|0	1	1	1	243.75	0
RBBP4	Q92769	HDAC2	46|8	54	27	2	0|0|0|0|0|0|0|0|0|0|0|0|0|0|0|0|0|0|0|0|0|0|0|0|0|0|0|3|0|0	1	1	1	135	0
RBBP4	JH001	JH001	63|26	89	44.5	2	0|0|0|0|0|0|0|0|0|0|0|0|0|0|0|0|0|0|0|0|0|0|0|0|0|0|0|0|0|0	1	1	1	445	0
RBBP4	Q5TKA1	LIN9	20|7	27	13.5	2	0|0|0|0|0|0|0|0|0|0|0|0|0|0|0|0|0|0|0|0|0|0|0|0|0|0|0|0|0|0	1	1	1	135	0
RBBP4	Q9UBB5	MBD2	3|5	8	4	2	0|0|0|0|0|0|0|0|0|0|0|0|0|0|0|0|0|0|0|0|0|0|0|0|0|0|0|0|0|0	1	1	1	40	0
RBBP4	O95983	MBD3	9|6	15	7.5	2	0|0|0|0|0|0|0|0|0|0|0|0|0|0|0|0|0|0|0|0|0|0|0|0|0|0|0|0|0|0	1	1	1	75	0
RBBP4	Q13330	MTA1	66|58	124	62	2	0|0|0|0|0|0|0|0|0|0|0|0|0|0|0|0|0|0|0|0|0|0|0|0|0|0|0|0|0|0	1	1	1	620	0
RBBP4	O94776	MTA2	73|54	127	63.5	2	0|0|0|0|0|0|0|0|0|0|0|0|0|0|0|0|0|0|0|0|0|0|0|0|0|0|0|0|0|0	1	1	1	635	0
RBBP4	Q9BTC8	MTA3	21|11	32	16	2	0|0|0|0|0|0|0|0|0|0|0|0|0|0|0|0|0|0|0|0|0|0|0|0|0|0|0|0|0|0	1	1	1	160	0
RBBP4	Q9Y483	MTF2	9|11	20	10	2	0|0|0|0|0|0|0|0|0|0|0|0|0|0|0|0|0|0|0|0|0|0|0|0|0|0|0|0|0|0	1	1	1	100	0
RBBP4	Q9H0A0	NAT10	33|23	56	28	2	0|0|0|0|0|0|0|0|0|0|0|0|0|0|0|0|0|0|0|0|0|0|0|0|0|0|0|0|0|0	1	1	1	280	0
RBBP4	Q16875	PFKFB3	19|8	27	13.5	2	0|0|0|0|0|0|0|0|0|0|0|0|0|0|0|0|0|0|0|0|0|0|0|0|0|0|0|0|0|0	1	1	1	135	0
RBBP4	O43189	PHF1	4|3	7	3.5	2	0|0|0|0|0|0|0|0|0|0|0|0|0|0|0|0|0|0|0|0|0|0|0|0|0|0|0|0|0|0	1	1	1	35	0
RBBP4	O75688	PPM1B	20|8	28	14	2	0|0|0|0|0|0|0|0|0|0|0|0|0|0|0|0|0|0|0|0|0|0|0|0|0|0|0|0|0|0	1	1	1	140	0
RBBP4	O14744	PRMT5	87|44	131	65.5	2	0|2|0|0|0|0|5|0|0|0|0|0|0|0|0|0|0|0|0|0|0|0|0|0|0|0|0|2|0|0	1	1	1	109.17	0
RBBP4	Q8WWY3	PRPF31	27|4	31	15.5	2	0|0|0|0|0|0|0|0|0|0|0|0|0|0|0|0|0|0|0|0|0|0|0|0|0|0|0|0|0|0	1	1	1	155	0
RBBP4	Q09028	RBBP4	501|198	699	349.5	2	0|1|0|0|0|0|2|0|0|0|0|0|0|0|0|1|0|0|1|0|0|0|0|0|0|0|0|3|0|0	1	1	1	655.3	0
RBBP4	Q16576	RBBP7	161|71	232	116	2	5|5|0|0|0|0|5|0|0|0|0|6|0|0|0|2|0|0|0|0|0|4|0|0|0|3|0|8|0|1	1	1	1	44.62	0
RBBP4	P98175	RBM10	83|43	126	63	2	0|0|0|0|0|0|0|0|0|0|0|0|0|0|0|0|0|0|0|0|0|0|0|0|0|0|0|0|0|0	1	1	1	630	0
RBBP4	Q96ST3	SIN3A	7|11	18	9	2	0|0|0|0|0|0|0|0|0|0|0|0|0|0|0|0|0|0|0|0|0|0|0|0|0|0|0|0|0|0	1	1	1	90	0
RBBP4	Q9Y657	SPIN1	19|5	24	12	2	0|0|0|0|0|0|0|0|0|0|0|0|0|0|0|0|0|0|0|0|0|0|0|0|0|0|0|0|0|0	1	1	1	120	0
RBBP4	Q8IYB3	SRRM1	4|3	7	3.5	2	0|0|0|0|0|0|0|0|0|0|0|0|0|0|0|0|0|0|0|0|0|0|0|0|0|0|0|0|0|0	1	1	1	35	0
RBBP4	Q15208	STK38	44|26	70	35	2	0|0|0|0|0|0|0|0|0|0|0|0|0|0|0|0|0|0|0|0|0|0|0|0|0|0|0|0|0|0	1	1	1	350	0
RBBP4	Q9Y2H1	STK38L	10|9	19	9.5	2	0|0|0|0|0|0|0|0|0|0|0|0|0|0|0|0|0|0|0|0|0|0|0|0|0|0|0|0|0|0	1	1	1	95	0
RBBP4	Q15022	SUZ12	45|27	72	36	2	0|0|0|0|0|0|0|0|0|0|0|0|0|0|0|0|0|0|0|0|0|0|0|0|0|0|0|0|0|0	1	1	1	360	0
RBBP4	O00268	TAF4	4|5	9	4.5	2	0|0|0|0|0|0|0|0|0|0|0|0|0|0|0|0|0|0|0|0|0|0|0|0|0|0|0|0|0|0	1	1	1	45	0
RBBP4	Q9Y2W1	THRAP3	53|36	89	44.5	2	0|5|0|0|0|0|3|0|0|0|0|0|0|0|0|0|0|0|0|0|0|3|0|0|0|4|0|3|0|1	1	1	1	35.13	0
RBBP4	P19474	TRIM21	9|18	27	13.5	2	0|0|0|0|0|0|0|0|0|0|0|4|0|0|0|0|0|0|0|0|0|0|0|0|0|0|0|0|0|0	1	1	1	50.62	0
RBBP4	Q9BQA1	WDR77	54|49	103	51.5	2	0|0|0|0|0|0|0|0|0|0|0|0|0|0|0|0|0|0|0|0|0|0|0|0|0|0|0|0|0|0	1	1	1	515	0
RBBP4	Q9NP64	ZCCHC17	10|4	14	7	2	0|0|0|0|0|0|0|0|0|0|0|0|0|0|0|0|0|0|0|0|0|0|0|0|0|0|0|0|0|0	1	1	1	70	0
RBBP4	Q96KM6	ZNF512B	30|21	51	25.5	2	0|0|0|0|0|0|0|0|0|0|0|0|0|0|0|0|0|0|0|0|0|0|0|0|0|0|0|0|0|0	1	1	1	255	0
RBBP4	Q9Y294	ASF1A	13|2	15	7.5	2	0|0|0|0|0|0|0|0|0|0|0|0|0|0|0|0|0|0|0|0|0|0|0|0|0|0|0|0|0|0	0.99	1	0.99	75	0
RBBP4	Q14692	BMS1	2|9	11	5.5	2	0|0|0|0|0|0|0|0|0|0|0|0|0|0|0|0|0|0|0|0|0|0|0|0|0|0|0|0|0|0	0.99	1	0.99	55	0
RBBP4	Q86YP4	GATAD2A	3|2	5	2.5	2	0|0|0|0|0|0|0|0|0|0|0|0|0|0|0|0|0|0|0|0|0|0|0|0|0|0|0|0|0|0	0.99	1	0.99	25	0
RBBP4	P01614	IGKV2-40	5|2	7	3.5	2	0|0|0|0|0|0|0|0|0|0|0|0|0|0|0|0|0|0|0|0|0|0|0|0|0|0|0|0|0|0	0.99	1	0.99	35	0
RBBP4	Q13523	PRPF4B	2|6	8	4	2	0|0|0|0|0|0|0|0|0|0|0|0|0|0|0|0|0|0|0|0|0|0|0|0|0|0|0|0|0|0	0.99	1	0.99	40	0
RBBP4	Q16769	QPCT	10|2	12	6	2	0|0|0|0|0|0|0|0|0|0|0|0|0|0|0|0|0|0|0|0|0|0|0|0|0|0|0|0|0|0	0.99	1	0.99	60	0
RBBP4	Q9Y2P8	RCL1	2|4	6	3	2	0|0|0|0|0|0|0|0|0|0|0|0|0|0|0|0|0|0|0|0|0|0|0|0|0|0|0|0|0|0	0.99	1	0.99	30	0
RBBP4	P62979	RPS27A	7|9	16	8	2	0|0|0|0|0|0|0|0|0|0|0|0|0|0|0|0|0|0|0|0|0|0|0|0|0|0|0|7|0|0	0.99	0.99	0.99	17.14	0
RBBP4	P18583	SON	2|2	4	2	2	0|0|0|0|0|0|0|0|0|0|0|0|0|0|0|0|0|0|0|0|0|0|0|0|0|0|0|0|0|0	0.98	0.98	0.98	20	0
RBBP4	P22087	FBL	13|12	25	12.5	2	2|2|0|0|0|0|5|3|0|0|0|1|0|0|0|0|0|0|0|0|0|0|0|0|4|4|0|9|0|0	0.97	0.98	0.97	6.25	0
RBBP4	Q14011	CIRBP	9|10	19	9.5	2	1|3|0|0|0|0|6|0|0|0|0|0|0|0|0|1|0|0|3|0|0|2|0|0|0|3|0|6|0|2	0.96	0.97	0.96	5.28	0.01
RBBP4	P36578	RPL4	10|11	21	10.5	2	0|0|0|2|0|0|0|0|0|0|0|0|0|2|5|0|0|0|0|5|0|0|0|7|0|0|0|4|0|0	0.96	0.97	0.96	6.3	0.01
RBBP4	Q12830	BPTF	1|13	14	7	2	0|0|0|0|0|0|0|0|0|0|0|0|0|0|0|0|0|0|0|0|0|0|0|0|0|0|0|0|0|0	0.94	1	0.94	70	0.01
RBBP4	Q70IA6	MOB2	4|1	5	2.5	2	0|0|0|0|0|0|0|0|0|0|0|0|0|0|0|0|0|0|0|0|0|0|0|0|0|0|0|0|0|0	0.94	1	0.94	25	0.01
RBBP4	Q9H6R4	NOL6	3|1	4	2	2	0|0|0|0|0|0|0|0|0|0|0|0|0|0|0|0|0|0|0|0|0|0|0|0|0|0|0|0|0|0	0.94	1	0.94	20	0.01
RBBP4	O43683	BUB1	2|1	3	1.5	2	0|0|0|0|0|0|0|0|0|0|0|0|0|0|0|0|0|0|0|0|0|0|0|0|0|0|0|0|0|0	0.93	0.98	0.93	15	0.01
RBBP4	P33863	E3L	1|2	3	1.5	2	0|0|0|0|0|0|0|0|0|0|0|0|0|0|0|0|0|0|0|0|0|0|0|0|0|0|0|0|0|0	0.93	0.98	0.93	15	0.01
RBBP4	P23458	JAK1	2|1	3	1.5	2	0|0|0|0|0|0|0|0|0|0|0|0|0|0|0|0|0|0|0|0|0|0|0|0|0|0|0|0|0|0	0.93	0.98	0.93	15	0.01
RBBP4	P45973	CBX5	2|4	6	3	2	0|1|0|0|0|0|2|0|0|0|0|0|0|0|0|0|0|0|0|0|0|1|0|0|0|1|0|0|0|0	0.92	0.99	0.92	9	0.02
RBBP4	P78347	GTF2I	2|2	4	2	2	0|1|0|0|0|0|1|0|0|0|0|0|0|0|0|0|0|0|0|0|0|1|0|0|0|1|0|0|0|0	0.89	0.89	0.89	7.5	0.02
RBBP4	P62750	RPL23A	5|6	11	5.5	2	1|4|0|0|0|1|2|0|0|0|0|2|0|0|0|0|0|0|0|1|1|1|0|0|0|1|0|5|0|1	0.88	0.93	0.88	4.12	0.02
RBBP4	Q14257	RCN2	13|5	18	9	2	0|6|0|0|0|0|5|0|0|0|0|0|0|0|0|0|0|0|0|0|0|2|0|0|0|4|0|6|0|0	0.87	0.98	0.87	5.87	0.02
RBBP4	P11388	TOP2A	3|15	18	9	2	0|4|0|0|0|0|1|0|0|0|0|1|0|0|0|0|0|0|0|0|0|0|0|0|0|1|0|7|2|0	0.84	1	0.84	8.44	0.03
RBBP4	P46778	RPL21	5|1	6	3	2	0|0|0|0|0|0|0|0|0|0|0|0|0|0|1|0|0|0|0|0|0|0|0|2|0|0|0|2|0|0	0.8	0.99	0.8	9	0.03
RBBP4	P81605	DCD	2|2	4	2	2	0|0|0|0|0|2|0|0|0|0|0|3|0|2|0|0|0|0|0|0|0|0|0|0|0|0|0|0|0|0	0.77	0.77	0.77	4.29	0.03
RBBP4	O00567	NOP56	3|2	5	2.5	2	0|1|0|0|0|0|3|0|0|0|0|0|0|0|0|0|0|0|0|0|0|1|0|0|0|0|0|5|0|0	0.77	0.83	0.77	3.75	0.03
RBBP4	P83881	RPL36A	1|3	4	2	2	0|1|0|0|0|0|1|2|0|0|0|0|0|1|1|0|0|0|0|0|0|0|0|0|0|0|0|0|0|0	0.71	0.94	0.71	5	0.04
RBBP4	P84243	H3F3A	12|4	16	8	2	3|4|0|1|0|0|2|0|0|0|0|0|0|0|0|0|0|0|2|0|0|5|0|3|0|2|0|2|1|1	0.68	1	0.68	4.62	0.04
RBBP4	P61254	RPL26	3|1	4	2	2	0|2|0|0|0|0|0|1|0|0|0|0|0|0|0|0|0|0|0|1|0|0|0|0|1|1|0|1|0|0	0.68	0.92	0.68	4.29	0.04
RBBP4	P08708	RPS17	6|5	11	5.5	2	1|5|0|0|0|0|4|1|0|0|0|0|0|0|0|3|0|0|1|0|1|2|0|1|0|5|0|4|0|0	0.65	0.76	0.65	2.95	0.05
RBBP4	Q07020	RPL18	7|6	13	6.5	2	0|0|0|4|0|2|0|0|0|0|0|0|0|4|8|0|0|0|0|7|0|0|0|8|0|0|0|1|0|0	0.62	0.71	0.62	2.87	0.05
RBBP4	P62266	RPS23	6|4	10	5	2	2|2|0|0|0|0|0|4|0|0|0|4|0|1|0|1|0|0|0|0|0|0|0|2|5|1|0|3|0|1	0.6	0.84	0.6	2.88	0.05
RBBP4	P36542	ATP5C1	13|3	16	8	2	3|4|0|0|0|0|3|0|0|0|0|0|0|0|0|0|0|0|0|0|0|3|0|3|1|5|0|1|0|3	0.58	1	0.58	4.62	0.05
RBBP4	Q9H3K6	BOLA2B	6|2	8	4	2	1|2|0|0|0|0|3|0|0|0|0|2|0|0|0|2|0|0|2|0|0|2|0|0|0|2|0|2|1|0	0.56	0.96	0.56	3.16	0.05
RBBP4	Q14739	LBR	7|1	8	4	2	2|3|0|0|0|0|2|0|0|0|0|0|0|0|0|0|0|0|0|0|0|1|0|4|0|1|0|1|0|0	0.56	0.98	0.56	4.29	0.05
RBBP4	P31689	DNAJA1	2|1	3	1.5	2	0|1|0|0|0|0|2|0|0|0|0|0|0|0|0|0|0|0|0|0|0|2|0|0|0|1|0|2|0|0	0.54	0.7	0.54	2.81	0.06
RBBP4	P63173	RPL38	10|2	12	6	2	2|0|0|0|0|0|3|2|0|0|0|1|0|0|0|2|0|0|4|0|0|2|0|0|1|2|0|2|1|2	0.53	1	0.53	3.75	0.06
RBBP4	P62851	RPS25	6|7	13	6.5	2	0|4|0|0|0|0|4|0|0|0|0|2|0|2|2|4|0|0|1|1|1|4|0|0|0|4|0|5|3|1	0.51	0.67	0.51	2.57	0.06
RBBP4	Q9P2R3	ANKFY1	3|0	3	1.5	2	0|0|0|0|0|0|0|0|0|0|0|0|0|0|0|0|0|0|0|0|0|0|0|0|0|0|0|0|0|0	0.5	1	0.5	15	0.13
RBBP4	Q9NVP2	ASF1B	4|0	4	2	2	0|0|0|0|0|0|0|0|0|0|0|0|0|0|0|0|0|0|0|0|0|0|0|0|0|0|0|0|0|0	0.5	1	0.5	20	0.12
RBBP4	Q96LR7	C2orf50	0|5	5	2.5	2	0|0|0|0|0|0|0|0|0|0|0|0|0|0|0|0|0|0|0|0|0|0|0|0|0|0|0|0|0|0	0.5	1	0.5	25	0.1
RBBP4	P54105	CLNS1A	4|0	4	2	2	0|0|0|0|0|0|0|0|0|0|0|0|0|0|0|0|0|0|0|0|0|0|0|0|0|0|0|0|0|0	0.5	1	0.5	20	0.12
RBBP4	O14490	DLGAP1	4|0	4	2	2	0|0|0|0|0|0|0|0|0|0|0|0|0|0|0|0|0|0|0|0|0|0|0|0|0|0|0|0|0|0	0.5	1	0.5	20	0.12
RBBP4	Q8WXX5	DNAJC9	3|0	3	1.5	2	0|0|0|0|0|0|0|0|0|0|0|0|0|0|0|0|0|0|0|0|0|0|0|0|0|0|0|0|0|0	0.5	1	0.5	15	0.13
RBBP4	P03211	EBNA-1	3|0	3	1.5	2	0|0|0|0|0|0|0|0|0|0|0|0|0|0|0|0|0|0|0|0|0|0|0|0|0|0|0|0|0|0	0.5	1	0.5	15	0.13
RBBP4	O75367	H2AFY	2|7	9	4.5	2	1|9|0|0|0|0|2|0|0|0|0|0|0|0|0|0|0|0|0|0|0|0|0|0|0|2|0|11|0|0	0.5	0.89	0.5	2.7	0.16
RBBP4	Q8IUE6	HIST2H2AB	0|13	13	6.5	2	10|0|0|0|0|0|0|0|0|0|0|0|0|0|0|0|0|0|0|0|0|0|0|0|0|0|0|0|0|0	0.5	0.99	0.5	9.75	0.16
RBBP4	Q96GY3	LIN37	5|0	5	2.5	2	0|0|0|0|0|0|0|0|0|0|0|0|0|0|0|0|0|0|0|0|0|0|0|0|0|0|0|0|0|0	0.5	1	0.5	25	0.1
RBBP4	Q99417	MYCBP	6|0	6	3	2	0|2|0|0|0|0|1|0|0|0|0|0|0|0|0|0|0|0|0|0|0|0|0|0|0|0|0|1|0|0	0.5	1	0.5	11.25	0.12
RBBP4	P49321	NASP	39|2	41	20.5	2	3|8|0|0|0|0|4|0|0|0|0|1|0|0|0|1|0|0|4|0|1|7|0|0|0|10|0|8|1|4	0.5	1	0.5	5.91	0.07
RBBP4	P49902	NT5C2	6|0	6	3	2	0|0|0|0|0|0|0|0|0|0|0|0|0|0|0|0|0|0|0|0|0|0|0|0|0|0|0|0|0|0	0.5	1	0.5	30	0.1
RBBP4	P20265	POU3F2	0|3	3	1.5	2	0|0|0|0|0|0|0|0|0|0|0|0|0|0|0|0|0|0|0|0|0|0|0|0|0|0|0|0|0|0	0.5	1	0.5	15	0.13
RBBP4	P98179	RBM3	5|0	5	2.5	2	0|0|0|0|0|0|0|0|0|0|0|0|0|0|0|0|0|0|0|0|0|0|0|0|0|0|0|0|0|0	0.5	1	0.5	25	0.1
RBBP4	P62263	RPS14	16|5	21	10.5	2	3|3|0|0|0|0|6|8|0|0|0|4|0|4|4|2|0|0|1|1|2|4|0|4|5|5|4|6|1|4	0.5	1	0.5	2.39	0.13
RBBP4	Q6P3W7	SCYL2	10|0	10	5	2	0|0|0|0|0|0|0|0|0|0|0|0|0|0|0|0|0|0|0|0|0|0|0|0|0|0|0|0|0|0	0.5	1	0.5	50	0.08
RBBP4	O60264	SMARCA5	0|3	3	1.5	2	0|0|0|0|0|0|0|0|0|0|0|0|0|0|0|0|0|0|0|0|0|0|0|0|0|0|0|0|0|0	0.5	1	0.5	15	0.13
RBBP4	Q02880	TOP2B	0|5	5	2.5	2	0|0|0|0|0|0|0|0|0|0|0|0|0|0|0|0|0|0|0|0|0|0|0|0|0|0|0|0|0|0	0.5	1	0.5	25	0.1
RBBP4	Q63HK5	TSHZ3	3|0	3	1.5	2	0|0|0|0|0|0|0|0|0|0|0|0|0|0|0|0|0|0|0|0|0|0|0|0|0|0|0|0|0|0	0.5	1	0.5	15	0.13
RBBP4	Q9BVA1	TUBB2B	4|0	4	2	2	0|2|0|0|0|0|0|0|0|0|0|0|0|0|0|0|0|0|0|0|0|0|0|0|0|0|0|0|0|0	0.5	1	0.5	15	0.16
RBBP4	Q5VWN6	C10orf18	2|0	2	1	2	0|0|0|0|0|0|0|0|0|0|0|0|0|0|0|0|0|0|0|0|0|0|0|0|0|0|0|0|0|0	0.49	0.98	0.49	10	0.16
RBBP4	Q9NZP6	C15orf2	0|2	2	1	2	0|0|0|0|0|0|0|0|0|0|0|0|0|0|0|0|0|0|0|0|0|0|0|0|0|0|0|0|0|0	0.49	0.98	0.49	10	0.16
RBBP4	P47902	CDX1	2|0	2	1	2	0|0|0|0|0|0|0|0|0|0|0|0|0|0|0|0|0|0|0|0|0|0|0|0|0|0|0|0|0|0	0.49	0.98	0.49	10	0.16
RBBP4	Q15029	EFTUD2	4|0	4	2	2	0|3|0|0|0|0|0|0|0|0|0|0|0|0|0|0|0|0|0|0|0|0|0|0|0|0|0|2|0|0	0.49	0.97	0.49	6	0.22
RBBP4	Q96E09	FAM122A	0|2	2	1	2	0|0|0|0|0|0|0|0|0|0|0|0|0|0|0|0|0|0|0|0|0|0|0|0|0|0|0|0|0|0	0.49	0.98	0.49	10	0.16
RBBP4	Q9NY12	GAR1	2|0	2	1	2	0|0|0|0|0|0|0|0|0|0|0|0|0|0|0|0|0|0|0|0|0|0|0|0|0|0|0|0|0|0	0.49	0.98	0.49	10	0.16
RBBP4	P26010	ITGB7	0|2	2	1	2	0|0|0|0|0|0|0|0|0|0|0|0|0|0|0|0|0|0|0|0|0|0|0|0|0|0|0|0|0|0	0.49	0.98	0.49	10	0.16
RBBP4	Q52LA3	LIN52	2|0	2	1	2	0|0|0|0|0|0|0|0|0|0|0|0|0|0|0|0|0|0|0|0|0|0|0|0|0|0|0|0|0|0	0.49	0.98	0.49	10	0.16
RBBP4	Q9BRT6	LLPH	2|0	2	1	2	0|0|0|0|0|0|0|0|0|0|0|0|0|0|0|0|0|0|0|0|0|0|0|0|0|0|0|0|0|0	0.49	0.98	0.49	10	0.16
RBBP4	P21741	MDK	0|2	2	1	2	0|0|0|0|0|0|0|0|0|0|0|0|0|0|0|0|0|0|0|0|0|0|0|0|0|0|0|0|0|0	0.49	0.98	0.49	10	0.16
RBBP4	P10244	MYBL2	2|0	2	1	2	0|0|0|0|0|0|0|0|0|0|0|0|0|0|0|0|0|0|0|0|0|0|0|0|0|0|0|0|0|0	0.49	0.98	0.49	10	0.16
RBBP4	Q86WI3	NLRC5	0|2	2	1	2	0|0|0|0|0|0|0|0|0|0|0|0|0|0|0|0|0|0|0|0|0|0|0|0|0|0|0|0|0|0	0.49	0.98	0.49	10	0.16
RBBP4	O95478	NSA2	2|0	2	1	2	0|0|0|0|0|0|0|0|0|0|0|0|0|0|0|0|0|0|0|0|0|0|0|0|0|0|0|0|0|0	0.49	0.98	0.49	10	0.16
RBBP4	Q7Z417	NUFIP2	0|2	2	1	2	0|0|0|0|0|0|0|0|0|0|0|0|0|0|0|0|0|0|0|0|0|0|0|0|0|0|0|0|0|0	0.49	0.98	0.49	10	0.16
RBBP4	P57721	PCBP3	2|0	2	1	2	0|0|0|0|0|0|0|0|0|0|0|0|0|0|1|0|0|0|0|0|0|0|0|0|0|0|0|0|0|0	0.49	0.98	0.49	10	0.16
RBBP4	Q7Z3K3	POGZ	2|0	2	1	2	0|0|0|0|0|0|0|0|0|0|0|0|0|0|0|0|0|0|0|0|0|0|0|0|0|0|0|0|0|0	0.49	0.98	0.49	10	0.16
RBBP4	P35813	PPM1A	2|0	2	1	2	0|0|0|0|0|0|0|0|0|0|0|0|0|0|0|0|0|0|0|0|0|0|0|0|0|0|0|0|0|0	0.49	0.98	0.49	10	0.16
RBBP4	P60510	PPP4C	0|2	2	1	2	0|0|0|0|0|0|0|0|0|0|0|0|0|0|0|0|0|0|0|0|0|1|0|0|0|0|0|0|0|0	0.49	0.98	0.49	10	0.16
RBBP4	Q9IDV2	Q9IDV2	2|0	2	1	2	0|0|0|0|0|0|0|0|0|0|0|0|0|0|0|0|0|0|0|0|0|0|0|0|0|0|0|0|0|0	0.49	0.98	0.49	10	0.16
RBBP4	Q7Z6E9	RBBP6	0|2	2	1	2	0|0|0|0|0|0|0|0|0|0|0|0|0|0|0|0|0|0|0|0|0|0|0|0|0|0|0|0|0|0	0.49	0.98	0.49	10	0.16
RBBP4	Q9H902	REEP1	2|0	2	1	2	0|0|0|0|0|0|0|0|0|0|0|0|0|0|0|0|0|0|0|0|0|0|0|0|0|0|0|0|0|0	0.49	0.98	0.49	10	0.16
RBBP4	Q15287	RNPS1	3|0	3	1.5	2	0|0|0|0|0|0|0|0|0|0|0|0|0|0|0|0|0|0|0|0|0|0|0|0|0|0|0|2|0|0	0.49	0.99	0.49	11.25	0.16
RBBP4	P35268	RPL22	12|3	15	7.5	2	4|5|0|0|0|1|4|2|0|0|0|2|1|1|0|3|0|0|5|1|3|4|0|1|2|6|0|5|0|2	0.49	0.99	0.49	2.3	0.16
RBBP4	P61513	RPL37A	2|0	2	1	2	0|0|0|0|0|0|0|0|0|0|0|0|0|0|0|0|0|0|0|0|0|0|0|0|0|0|0|0|0|0	0.49	0.98	0.49	10	0.16
RBBP4	P62841	RPS15	2|0	2	1	2	0|0|0|0|0|0|0|0|0|0|0|0|0|0|0|0|0|0|0|0|0|0|0|0|0|0|0|0|0|0	0.49	0.98	0.49	10	0.16
RBBP4	P62273	RPS29	2|0	2	1	2	0|0|0|0|0|0|0|0|0|0|0|0|0|0|0|0|0|0|0|0|0|0|0|0|0|0|0|0|0|0	0.49	0.98	0.49	10	0.16
RBBP4	O75182	SIN3B	0|2	2	1	2	0|0|0|0|0|0|0|0|0|0|0|0|0|0|0|0|0|0|0|0|0|0|0|0|0|0|0|0|0|0	0.49	0.98	0.49	10	0.16
RBBP4	O95295	SNAPIN	0|2	2	1	2	0|0|0|0|0|0|0|0|0|0|0|0|0|0|0|0|0|0|0|0|0|0|0|0|0|0|0|0|0|0	0.49	0.98	0.49	10	0.16
RBBP4	Q92804	TAF15	0|3	3	1.5	2	0|0|0|0|0|0|0|0|0|0|0|0|0|0|0|0|0|0|0|0|0|0|0|0|0|0|0|2|0|0	0.49	0.99	0.49	11.25	0.16
RBBP4	P04517	TEVgp1	2|0	2	1	2	0|0|0|0|0|0|0|0|0|0|0|0|0|0|0|0|0|0|0|0|0|0|0|0|0|0|0|0|0|0	0.49	0.98	0.49	10	0.16
RBBP4	P11387	TOP1	0|13	13	6.5	2	1|4|0|0|0|0|1|0|0|0|0|2|0|0|0|0|0|0|0|0|0|0|0|0|0|1|0|10|1|2	0.49	0.98	0.49	4.43	0.22
RBBP4	Q9Y3A2	UTP11L	2|0	2	1	2	0|0|0|0|0|0|0|0|0|0|0|0|0|0|0|0|0|0|0|0|0|0|0|0|0|0|0|0|0|0	0.49	0.98	0.49	10	0.16
RBBP4	Q9BU19	ZNF692	0|2	2	1	2	0|0|0|0|0|0|0|0|0|0|0|0|0|0|0|0|0|0|0|0|0|0|0|0|0|0|0|0|0|0	0.49	0.98	0.49	10	0.16
RBBP4	Q9UKV3	ACIN1	2|0	2	1	2	0|1|0|0|0|0|0|0|0|0|0|0|0|0|0|0|0|0|0|0|0|0|0|0|0|0|0|1|0|0	0.48	0.97	0.48	7.5	0.22
RBBP4	P00760	LOC780933	3|0	3	1.5	2	0|0|0|1|0|0|1|0|0|0|0|0|0|0|0|0|0|0|0|0|0|0|0|1|0|0|0|2|0|0	0.48	0.97	0.48	4.5	0.22
RBBP4	Q9Y2X3	NOP58	7|0	7	3.5	2	0|2|0|0|0|0|5|0|0|0|0|0|0|0|0|0|0|0|0|0|0|2|0|0|0|2|0|4|0|0	0.48	0.96	0.48	3.5	0.23
RBBP4	Q9BQE3	TUBA1C	3|0	3	1.5	2	2|0|0|0|0|0|0|0|0|0|0|0|0|0|0|0|0|0|0|0|0|0|0|0|0|0|0|0|0|2	0.48	0.96	0.48	5.62	0.23
RBBP4	P62888	RPL30	2|0	2	1	2	0|0|0|0|0|0|0|0|0|0|0|0|0|0|0|0|0|0|0|0|0|0|0|0|0|0|0|3|0|0	0.46	0.93	0.46	5	0.23
RBBP4	P62269	RPS18	10|3	13	6.5	2	1|4|0|0|0|0|4|0|0|0|0|6|0|3|2|0|0|0|0|1|0|2|0|0|0|4|1|9|0|1	0.46	0.91	0.46	2.57	0.23
RBBP4	P04350	TUBB4	3|0	3	1.5	2	2|0|0|0|0|0|0|0|0|0|0|0|0|0|0|1|0|0|2|0|0|0|0|1|0|0|0|0|0|1	0.46	0.92	0.46	3.21	0.23
RBBP4	O95218	ZRANB2	2|0	2	1	2	0|0|0|0|0|0|2|0|0|0|0|0|0|0|0|0|0|0|0|0|0|0|0|0|0|0|0|1|0|0	0.46	0.91	0.46	5	0.23
RBBP4	Q96PK6	RBM14	2|0	2	1	2	0|0|0|0|0|0|2|0|0|0|0|0|0|0|0|0|0|0|0|0|0|0|0|0|0|0|0|2|0|0	0.44	0.89	0.44	3.75	0.24
RBBP4	Q14151	SAFB2	2|0	2	1	2	0|0|0|0|0|0|2|0|0|0|0|1|0|0|0|0|0|0|0|0|0|0|0|0|0|1|0|0|0|0	0.44	0.88	0.44	3.75	0.24
RBBP4	P62280	RPS11	4|3	7	3.5	2	0|3|0|0|0|0|2|3|0|0|0|0|0|2|3|0|0|0|0|0|0|0|0|3|3|3|0|0|0|0	0.43	0.58	0.43	2.39	0.24
RBBP4	Q9Y5B9	SUPT16H	5|5	10	5	2	0|7|0|0|0|0|8|0|0|0|0|0|0|0|0|0|0|0|0|0|0|5|0|0|0|2|0|11|0|0	0.41	0.41	0.41	2.27	0.25
RBBP4	Q9Y490	TLN1	0|2	2	1	2	0|3|0|0|0|0|0|0|0|0|0|0|0|0|0|0|0|0|0|0|0|0|0|0|0|0|0|4|0|0	0.41	0.81	0.41	2.14	0.25
RBBP4	P05114	HMGN1	2|0	2	1	2	0|1|0|0|0|0|1|0|0|0|0|0|0|0|0|0|0|0|0|0|0|2|0|0|0|2|0|0|0|0	0.39	0.78	0.39	2.5	0.25
RBBP4	Q13428	TCOF1	2|3	5	2.5	2	0|4|0|0|0|0|4|0|0|0|0|0|0|0|0|0|0|0|0|0|0|3|0|0|0|4|0|4|0|0	0.37	0.5	0.37	1.97	0.25
RBBP4	Q9UMS4	PRPF19	5|0	5	2.5	2	0|5|0|0|0|0|5|0|0|0|0|0|0|0|0|0|0|0|0|0|0|2|0|0|0|2|0|12|0|0	0.35	0.7	0.35	1.44	0.26
RBBP4	P47914	RPL29	2|1	3	1.5	2	0|2|0|0|0|0|2|0|0|0|0|0|0|0|1|0|0|0|0|0|0|2|0|1|0|2|0|2|0|0	0.33	0.48	0.33	1.88	0.26
RBBP4	P62277	RPS13	2|1	3	1.5	2	0|1|0|1|0|0|0|0|0|0|0|0|0|0|0|1|0|0|1|0|0|1|0|4|0|0|0|5|0|0	0.32	0.47	0.32	1.61	0.26
RBBP4	P33993	MCM7	6|0	6	3	2	1|4|0|0|0|0|9|0|0|0|0|0|0|0|0|1|0|0|3|0|0|3|0|0|0|5|0|7|0|0	0.29	0.57	0.29	1.36	0.27
RBBP4	P83731	RPL24	5|5	10	5	2	3|1|0|0|0|0|1|3|0|0|0|0|0|2|2|0|0|0|0|3|0|0|0|7|4|2|0|4|0|2	0.27	0.27	0.27	2.21	0.27
RBBP4	Q562E7	WDR81	0|2	2	1	2	0|0|1|0|0|0|0|1|0|1|0|2|0|2|2|0|0|0|0|0|0|0|0|0|0|1|0|1|0|0	0.27	0.54	0.27	1.36	0.27
RBBP4	Q5KU26	COLEC12	0|2	2	1	2	0|0|0|1|0|0|0|0|0|2|0|3|0|0|0|0|0|0|0|0|0|2|0|2|0|2|0|0|0|0	0.25	0.51	0.25	1.25	0.27
RBBP4	P61353	RPL27	2|0	2	1	2	0|0|0|2|0|1|0|0|0|0|0|1|0|0|0|0|0|0|0|1|0|0|0|4|0|0|0|4|0|1	0.22	0.44	0.22	1.07	0.28
RBBP4	P62241	RPS8	2|3	5	2.5	2	0|0|0|4|0|0|0|0|0|0|0|0|0|1|2|0|0|0|0|4|0|0|0|12|0|0|0|2|0|0	0.2	0.31	0.2	1.5	0.28
RBBP4	Q08945	SSRP1	2|3	5	2.5	2	0|4|0|0|0|0|5|0|0|0|0|0|0|0|0|0|0|0|1|0|0|4|0|0|0|1|0|8|0|1	0.2	0.3	0.2	1.56	0.28
RBBP4	P25789	PSMA4	1|2	3	1.5	2	2|4|0|0|0|0|2|0|0|0|0|0|0|0|0|0|0|0|0|0|1|2|0|0|0|2|0|1|1|1	0.18	0.28	0.18	1.41	0.28
RBBP4	P55854	SUMO3	2|0	2	1	2	2|0|0|0|0|0|0|0|0|2|0|2|0|0|0|2|0|0|0|0|2|0|0|0|0|0|2|2|0|0	0.18	0.37	0.18	1.07	0.28
RBBP4	P17987	TCP1	14|2	16	8	2	2|12|0|0|0|0|7|4|0|0|0|0|0|8|8|0|0|0|0|0|0|5|0|0|6|7|0|17|0|0	0.18	0.35	0.18	1.58	0.29
RBBP4	P62249	RPS16	6|2	8	4	2	2|2|0|2|0|0|0|1|0|0|0|2|0|1|2|2|0|0|1|2|0|3|0|5|3|2|0|7|1|3	0.16	0.31	0.16	1.54	0.29
RBBP4	Q9P0W8	SPATA7	4|5	9	4.5	2	0|0|0|3|0|0|0|4|0|0|0|5|0|6|5|0|0|0|0|0|0|2|0|3|2|3|0|2|0|0	0.16	0.23	0.16	1.93	0.29
RBBP4	Q15393	SF3B3	6|2	8	4	2	0|9|0|0|0|0|9|0|0|0|0|1|0|0|0|1|0|0|3|0|0|4|0|0|0|3|0|9|0|1	0.15	0.29	0.15	1.5	0.29
RBBP4	P38159	RBMX	3|3	6	3	2	0|6|0|0|0|0|4|0|0|0|0|2|0|0|0|0|0|0|0|3|0|1|0|1|0|2|0|8|0|1	0.14	0.14	0.14	1.61	0.3
RBBP4	P39019	RPS19	5|2	7	3.5	2	2|4|0|0|0|0|4|0|0|0|0|2|0|0|0|2|0|0|0|0|0|4|0|0|0|4|0|8|1|3	0.14	0.28	0.14	1.54	0.3
RBBP4	P62847	RPS24	4|2	6	3	2	2|2|0|1|0|1|2|0|0|0|0|0|0|0|0|2|0|0|1|2|0|2|0|3|1|2|0|4|2|2	0.12	0.23	0.12	1.55	0.3
RBBP4	P23284	PPIB	12|3	15	7.5	2	3|8|0|0|0|0|11|0|0|0|0|1|0|0|0|3|0|0|5|0|1|6|0|0|0|7|0|18|2|6	0.11	0.22	0.11	1.58	0.3
RBBP4	P46776	RPL27A	2|3	5	2.5	2	1|2|0|2|0|0|3|0|0|0|0|0|0|3|1|0|0|0|0|0|0|3|0|5|0|1|0|3|0|1	0.11	0.17	0.11	1.5	0.3
RBBP4	P22061	PCMT1	2|1	3	1.5	2	1|3|0|0|0|0|3|0|0|0|0|2|0|0|0|0|0|0|1|0|0|2|0|0|0|4|0|3|0|1	0.09	0.14	0.09	1.12	0.31
RBBP4	O75533	SF3B1	2|0	2	1	2	1|4|0|0|0|0|3|0|0|0|0|0|0|0|0|0|0|0|0|0|0|2|0|1|0|5|0|4|0|0	0.09	0.18	0.09	0.75	0.31
RBBP4	Q71U36	TUBA1A	2|1	3	1.5	2	0|0|0|0|0|0|0|0|0|0|0|1|0|0|0|3|0|0|4|0|0|4|0|0|0|5|0|6|0|0	0.07	0.11	0.07	0.98	0.31
RBBP4	O43143	DHX15	5|1	6	3	2	1|4|0|0|0|0|7|0|0|0|0|2|0|0|0|1|0|0|0|0|0|3|0|2|0|4|0|14|2|1	0.06	0.11	0.06	1.1	0.31
RBBP4	P0C6U2	HCoV229Egp1	2|2	4	2	2	0|0|0|0|0|0|0|3|0|2|0|2|0|0|0|0|0|0|0|0|2|2|0|2|3|0|2|4|0|1	0.06	0.06	0.06	1.3	0.31
RBBP4	Q13435	SF3B2	2|0	2	1	2	0|3|0|0|0|0|5|0|0|0|0|1|0|0|0|0|0|0|0|0|0|3|0|3|0|1|0|7|0|0	0.06	0.11	0.06	0.65	0.32
RBBP4	Q16629	SFRS7	4|3	7	3.5	2	0|5|0|0|0|0|6|0|0|0|0|6|0|0|0|0|0|0|0|0|0|6|0|0|0|4|3|6|0|0	0.06	0.09	0.06	1.46	0.32
RBBP4	P37108	SRP14	1|2	3	1.5	2	2|4|0|0|0|0|3|0|0|0|0|0|0|0|0|2|0|0|2|0|2|2|0|0|0|3|0|0|0|2	0.05	0.09	0.05	1.02	0.32
RBBP4	P26373	RPL13	3|4	7	3.5	2	1|2|0|2|0|0|2|1|0|0|0|3|0|3|5|0|0|0|0|4|0|2|0|7|0|2|0|2|0|0	0.04	0.06	0.04	1.46	0.32
RBBP4	Q99873	PRMT1	2|2	4	2	2	0|7|0|0|0|0|8|0|0|0|0|0|0|0|0|0|0|0|0|0|0|4|0|0|0|3|0|7|0|1	0.03	0.03	0.03	1	0.33
RBBP4	Q6R327	RICTOR	2|1	3	1.5	2	0|6|0|0|0|0|7|0|0|0|0|0|0|0|0|0|0|0|0|0|0|4|0|3|0|5|0|2|0|0	0.03	0.05	0.03	0.83	0.33
RBBP4	P62913	RPL11	7|4	11	5.5	2	3|5|0|1|0|0|4|5|0|0|0|2|0|5|4|0|0|0|2|1|1|4|0|3|5|4|1|5|2|1	0.03	0.06	0.03	1.53	0.33
RBBP4	P46782	RPS5	2|2	4	2	2	2|4|0|0|0|0|2|0|0|0|0|0|0|0|0|2|0|0|3|0|0|2|0|0|0|2|0|8|2|1	0.03	0.03	0.03	1.07	0.33
RBBP4	P10599	TXN	9|4	13	6.5	2	3|7|0|0|0|0|6|2|0|2|0|6|1|2|2|4|0|0|6|0|3|6|0|0|2|6|2|8|0|3	0.03	0.06	0.03	1.48	0.33
RBBP4	O00571	DDX3X	7|9	16	8	2	4|10|0|0|0|0|7|0|0|0|0|2|0|0|0|3|0|0|3|3|0|6|0|1|2|8|0|15|0|3	0.02	0.04	0.02	1.79	0.33
RBBP4	P04908	HIST1H2AE	0|4	4	2	2	0|0|0|2|4|5|0|0|10|0|0|0|0|5|5|0|6|0|0|1|0|0|0|0|0|0|1|0|0|0	0.02	0.05	0.02	0.77	0.33
RBBP4	Q07666	KHDRBS1	2|1	3	1.5	2	0|2|0|0|0|0|3|1|0|0|0|2|0|0|0|3|0|0|2|2|1|2|0|1|0|2|0|3|1|1	0.02	0.04	0.02	0.87	0.33
RBBP4	P62244	RPS15A	4|0	4	2	2	2|2|0|0|0|0|2|4|0|0|0|2|0|0|2|4|0|0|4|1|2|2|0|0|3|2|1|3|2|0	0.02	0.05	0.02	0.81	0.33
RBBP4	P05141	SLC25A5	1|15	16	8	2	7|12|0|0|0|0|9|5|0|0|0|9|2|1|1|2|0|0|1|0|5|7|0|14|5|11|0|0|4|6	0.02	0.04	0.02	1.21	0.34
RBBP4	P62314	SNRPD1	3|1	4	2	2	1|3|0|0|0|0|4|0|0|0|0|2|0|0|0|4|0|0|3|0|0|3|0|0|0|3|0|5|1|2	0.02	0.05	0.02	0.97	0.33
RBBP4	P68431	HIST1H3A	4|1	5	2.5	2	0|5|0|0|1|0|7|2|1|1|0|0|3|0|1|0|2|0|1|0|2|3|0|0|1|5|3|3|0|0	0.01	0.02	0.01	0.94	0.35
RBBP4	P62753	RPS6	3|4	7	3.5	2	0|4|0|2|0|0|2|5|0|0|0|0|0|4|4|0|0|0|0|4|0|2|0|6|4|2|0|4|0|0	0.01	0.01	0.01	1.22	0.35
RBBP4	Q8NFV4	ABHD11	1|1	2	1	2	0|0|0|1|0|0|0|0|0|0|0|0|0|0|0|0|0|0|0|0|0|1|0|0|0|0|0|0|0|0	0	0	0	7.5	0.48
RBBP4	Q15067	ACOX1	1|0	1	0.5	2	0|0|0|0|0|0|0|0|0|0|0|0|0|0|0|0|0|0|0|0|0|0|0|0|0|0|0|0|0|0	0	0	0	5	0.48
RBBP4	P62736	ACTA2	1|0	1	0.5	2	0|0|0|0|0|0|0|0|0|0|0|0|0|0|0|0|0|0|0|0|0|0|0|0|0|0|0|0|0|0	0	0	0	5	0.48
RBBP4	P60709	ACTB	6|10	16	8	2	31|41|10|5|0|1|46|23|0|19|0|40|16|11|15|29|0|0|33|9|27|31|0|12|17|43|16|60|19|26	0	0	0	0.25	0.48
RBBP4	P35573	AGL	0|1	1	0.5	2	0|0|0|0|0|0|0|0|0|0|0|0|0|0|0|0|0|0|0|0|0|0|0|0|0|0|0|0|0|0	0	0	0	5	0.48
RBBP4	Q12802	AKAP13	4|6	10	5	2	4|0|2|2|8|4|0|4|5|2|1|6|6|6|4|0|7|2|0|3|4|2|0|4|4|4|6|4|0|0	0	0	0	0.99	0.4
RBBP4	O43823	AKAP8	1|0	1	0.5	2	0|1|0|0|0|0|0|0|0|0|0|0|0|0|0|0|0|0|0|0|0|0|0|0|0|1|0|1|0|0	0	0	0	2.5	0.48
RBBP4	P02769	ALB	0|10	10	5	2	8|36|0|0|0|2|45|3|0|8|0|24|13|5|5|10|0|0|23|5|19|29|0|0|0|30|8|22|2|15	0	0	0	0.25	0.48
RBBP4	Q8TCU4	ALMS1	1|0	1	0.5	2	0|0|0|0|0|0|0|0|0|0|0|0|0|0|0|0|0|0|0|0|0|0|0|0|0|0|0|0|0|0	0	0	0	5	0.48
RBBP4	Q92688	ANP32B	1|0	1	0.5	2	0|2|0|0|3|1|3|3|0|3|0|2|2|6|0|0|0|0|0|0|0|3|0|1|3|3|0|4|5|1	0	0	0	0.17	0.48
RBBP4	Q9BRR9	ARHGAP9	0|1	1	0.5	2	0|0|0|0|0|0|0|0|0|0|0|0|0|0|0|0|0|0|0|0|0|0|0|0|0|0|0|0|0|0	0	0	0	5	0.48
RBBP4	P25705	ATP5A1	34|11	45	22.5	2	22|28|0|0|0|0|28|12|0|1|0|20|1|5|7|20|0|0|21|3|20|24|0|9|11|25|6|35|11|22	0	0	0	1.1	0.44
RBBP4	P06576	ATP5B	1|0	1	0.5	2	23|23|0|0|0|0|29|0|0|0|0|19|0|0|0|28|0|0|28|0|17|22|0|0|0|29|2|48|18|23	0	0	0	0.02	0.48
RBBP4	A8MUB7	C5orf42	1|1	2	1	2	1|0|0|0|0|0|0|0|0|0|0|1|0|1|2|2|0|0|1|0|2|0|0|0|0|0|0|2|0|1	0	0	0	1.15	0.48
RBBP4	Q13185	CBX3	1|1	2	1	2	0|3|0|0|0|0|5|0|0|0|0|0|0|0|0|0|0|0|0|0|0|2|0|0|0|2|0|6|0|1	0	0	0	0.79	0.48
RBBP4	P78371	CCT2	1|0	1	0.5	2	7|14|0|0|0|0|8|7|0|0|0|3|0|2|7|3|0|0|0|0|2|13|0|0|9|11|0|18|5|4	0	0	0	0.07	0.48
RBBP4	P49368	CCT3	2|0	2	1	2	4|10|0|0|0|0|7|6|0|0|0|0|0|1|13|1|0|0|0|0|1|5|0|0|7|5|0|6|2|3	0	0	0	0.21	0.48
RBBP4	P50991	CCT4	5|0	5	2.5	2	4|13|0|0|0|0|11|5|0|0|0|1|0|5|12|1|0|0|2|0|1|7|0|0|6|9|0|7|3|2	0	0	0	0.43	0.42
RBBP4	P48643	CCT5	4|1	5	2.5	2	4|18|0|0|0|0|12|4|0|0|0|3|0|5|9|3|0|0|0|0|0|13|0|0|6|11|0|15|1|0	0	0	0	0.36	0.43
RBBP4	P40227	CCT6A	2|0	2	1	2	4|8|0|0|0|0|6|4|0|0|0|1|0|2|5|0|0|0|1|1|0|6|0|0|7|7|0|11|1|1	0	0	0	0.23	0.48
RBBP4	Q99832	CCT7	3|0	3	1.5	2	3|13|0|1|0|0|11|2|0|0|0|0|0|1|5|1|0|0|1|0|0|9|0|0|2|7|0|13|0|0	0	0	0	0.33	0.41
RBBP4	P50990	CCT8	2|1	3	1.5	2	17|17|0|0|0|0|9|16|0|0|0|5|0|8|19|6|0|0|3|0|6|10|0|0|11|11|0|21|5|3	0	0	0	0.14	0.48
RBBP4	P23528	CFL1	0|1	1	0.5	2	14|23|0|0|0|0|21|0|0|2|0|11|0|0|0|16|0|0|19|0|9|21|0|0|0|19|2|23|10|17	0	0	0	0.04	0.48
RBBP4	Q9P2E5	CHPF2	1|0	1	0.5	2	0|0|0|0|0|0|0|0|0|0|0|0|0|0|0|0|0|0|0|0|0|0|0|0|0|0|0|0|0|0	0	0	0	5	0.48
RBBP4	P12277	CKB	0|3	3	1.5	2	38|66|0|0|0|0|67|5|0|10|0|28|0|0|0|53|0|0|58|0|19|51|0|8|3|53|6|89|31|33	0	0	0	0.04	0.48
RBBP4	Q07092	COL16A1	1|0	1	0.5	2	0|0|0|0|0|0|0|0|0|0|0|0|0|0|0|0|0|0|0|0|0|0|0|0|0|0|0|0|0|0	0	0	0	5	0.48
RBBP4	P68400	CSNK2A1	0|1	1	0.5	2	0|1|0|0|0|0|0|0|0|0|0|0|0|0|0|0|0|0|0|0|0|0|0|0|0|0|0|2|0|0	0	0	0	2.5	0.48
RBBP4	P04080	CSTB	0|1	1	0.5	2	0|6|0|0|0|0|3|0|0|0|0|0|0|0|0|0|0|0|0|0|0|2|0|0|0|3|0|2|0|0	0	0	0	0.47	0.48
RBBP4	Q92841	DDX17	0|1	1	0.5	2	8|16|0|0|0|0|17|0|0|0|0|7|0|0|0|8|0|0|10|0|4|17|0|4|0|17|0|16|7|7	0	0	0	0.05	0.48
RBBP4	Q9NR30	DDX21	2|8	10	5	2	11|19|0|0|0|0|9|3|0|0|0|8|1|0|0|4|0|0|0|1|4|13|0|0|5|20|1|22|4|13	0	0	0	0.55	0.44
RBBP4	P17844	DDX5	3|3	6	3	2	3|7|0|2|0|0|3|2|0|0|0|1|0|0|1|0|0|0|0|0|1|2|0|11|2|8|0|4|0|1	0	0	0	0.94	0.37
RBBP4	Q14562	DHX8	1|0	1	0.5	2	0|0|0|0|0|0|0|0|0|0|0|0|0|0|0|0|0|0|0|0|0|0|0|0|0|0|0|0|0|0	0	0	0	5	0.48
RBBP4	Q08211	DHX9	22|4	26	13	2	13|41|0|1|0|0|45|4|0|0|0|17|0|2|0|16|0|0|21|2|7|25|0|1|3|40|0|48|7|15	0	0	0	0.64	0.46
RBBP4	O60832	DKC1	0|1	1	0.5	2	0|2|0|0|0|0|2|0|0|0|0|0|0|0|0|0|0|0|0|0|0|0|0|0|0|0|0|1|0|0	0	0	0	1.5	0.48
RBBP4	Q6V1X1	DPP8	0|1	1	0.5	2	0|0|0|0|0|0|0|0|0|0|0|0|0|0|0|0|0|0|0|0|0|0|0|0|0|0|0|0|0|0	0	0	0	5	0.48
RBBP4	Q9C005	DPY30	0|1	1	0.5	2	0|3|0|0|0|0|2|0|0|0|0|2|0|0|0|2|0|0|2|0|0|1|0|0|0|2|0|5|0|0	0	0	0	0.39	0.48
RBBP4	P03247	E1B	3|6	9	4.5	2	2|5|0|1|0|0|9|1|0|0|0|3|0|0|4|3|0|0|5|2|0|5|0|11|4|7|0|10|1|0	0	0	0	0.94	0.39
RBBP4	P68104	EEF1A1	14|11	25	12.5	2	33|56|5|2|0|5|56|21|0|18|0|34|3|10|10|36|0|0|34|4|22|38|0|3|19|49|16|32|18|25	0	0	0	0.38	0.48
RBBP4	P24534	EEF1B2	2|2	4	2	2	3|4|0|0|0|0|5|0|0|0|0|4|0|0|0|3|0|0|4|0|2|1|0|0|0|3|0|7|3|3	0	0	0	0.71	0.38
RBBP4	P13639	EEF2	0|2	2	1	2	41|76|0|0|0|0|55|4|0|3|0|28|0|0|1|50|0|0|44|1|18|52|0|0|3|58|4|68|29|30	0	0	0	0.03	0.48
RBBP4	P63241	EIF5A	6|4	10	5	2	14|21|0|0|0|0|17|1|0|0|0|13|0|0|0|12|0|0|12|0|7|15|0|1|0|17|3|24|5|7	0	0	0	0.44	0.45
RBBP4	Q15717	ELAVL1	1|2	3	1.5	2	5|8|0|0|0|0|5|0|0|0|0|6|0|0|0|2|0|0|2|0|2|5|0|6|0|7|0|14|2|5	0	0	0	0.33	0.48
RBBP4	O43491	EPB41L2	1|0	1	0.5	2	0|0|0|0|0|0|0|0|0|0|0|0|0|0|0|0|0|0|0|0|0|0|0|0|0|2|0|5|0|0	0	0	0	1.07	0.48
RBBP4	A6NHQ2	FBLL1	1|0	1	0.5	2	0|0|0|0|0|0|0|0|0|0|0|1|0|0|0|0|0|0|1|0|1|0|0|0|0|2|0|0|0|1	0	0	0	1.25	0.48
RBBP4	Q96RD9	FCRL5	0|1	1	0.5	2	0|0|0|0|0|0|0|0|0|0|0|0|0|0|0|0|0|0|0|0|0|0|0|0|0|0|0|0|0|0	0	0	0	5	0.48
RBBP4	Q5JV73	FRMPD3	0|1	1	0.5	2	0|0|0|0|0|0|0|0|0|0|0|0|0|0|0|0|0|0|0|0|0|0|0|0|0|0|0|0|0|0	0	0	0	5	0.48
RBBP4	P35637	FUS	2|0	2	1	2	2|6|0|0|0|0|9|0|0|0|0|6|0|0|0|5|0|0|10|0|5|6|0|0|0|9|0|9|0|9	0	0	0	0.2	0.48
RBBP4	P04406	GAPDH	14|7	21	10.5	2	31|64|0|2|0|1|62|6|0|9|0|27|0|2|7|37|0|0|47|8|21|33|0|12|4|42|7|68|27|32	0	0	0	0.3	0.48
RBBP4	P22102	GART	1|0	1	0.5	2	2|25|0|0|0|0|15|0|0|0|0|1|0|0|0|6|0|0|7|0|3|15|0|0|0|15|0|28|1|5	0	0	0	0.06	0.48
RBBP4	Q9BVP2	GNL3	1|0	1	0.5	2	0|3|0|0|0|0|2|0|0|0|0|0|0|0|0|0|0|0|0|0|0|0|0|0|0|0|0|0|0|0	0	0	0	1.5	0.48
RBBP4	Q7Z6J2	GRASP	1|0	1	0.5	2	0|0|0|0|0|0|0|0|0|0|0|0|0|0|0|0|0|0|0|0|0|0|0|0|0|0|0|0|0|0	0	0	0	5	0.48
RBBP4	P07305	H1F0	1|1	2	1	2	0|0|0|0|0|0|0|0|0|0|0|0|0|0|0|0|0|0|0|0|0|1|0|0|0|0|0|0|0|0	0	0	0	10	0.48
RBBP4	Q92522	H1FX	0|1	1	0.5	2	0|0|0|0|0|0|0|0|0|0|0|1|0|0|0|0|0|0|0|0|0|0|0|0|0|0|0|4|1|0	0	0	0	1.25	0.48
RBBP4	P16104	H2AFX	10|0	10	5	2	0|13|0|7|0|5|17|0|0|0|0|7|0|0|0|9|0|0|11|20|6|14|0|3|0|15|0|9|10|14	0	0	0	0.47	0.44
RBBP4	P0C0S5	H2AFZ	13|6	19	9.5	2	5|11|0|2|0|0|12|8|0|1|0|4|0|0|0|7|0|0|6|2|2|9|0|1|0|10|0|11|4|8	0	0	0	1.41	0.37
RBBP4	O95714	HERC2	0|1	1	0.5	2	0|0|0|0|0|0|0|0|0|0|0|0|0|0|0|0|0|0|0|0|0|0|0|0|0|0|0|0|0|0	0	0	0	5	0.48
RBBP4	Q1HVF7	HHV4tp2_gp36	1|0	1	0.5	2	0|0|0|0|0|0|0|0|0|0|0|0|0|0|0|0|0|0|0|0|0|0|0|0|0|0|0|0|0|0	0	0	0	5	0.48
RBBP4	P10412	HIST1H1E	6|7	13	6.5	2	16|17|2|4|4|3|21|9|3|8|0|13|0|0|0|17|5|1|19|10|13|17|0|3|10|14|7|23|4|12	0	0	0	0.45	0.48
RBBP4	O60814	HIST1H2BK	24|19	43	21.5	2	22|33|4|9|4|6|44|19|6|15|0|15|3|3|3|25|3|0|27|18|13|28|0|0|20|18|7|22|19|27	0	0	0	0.92	0.46
RBBP4	P62805	HIST1H4I	36|22	58	29	2	22|42|10|9|5|4|53|21|14|21|0|18|1|2|2|25|9|2|31|12|14|32|0|18|22|25|14|40|11|15	0	0	0	1.09	0.46
RBBP4	Q16777	HIST2H2AC	6|0	6	3	2	2|4|0|0|0|0|7|0|0|9|0|4|0|0|0|3|0|0|3|0|2|3|0|3|0|3|15|3|5|6	0	0	0	0.62	0.39
RBBP4	Q71DI3	HIST2H3C	4|1	5	2.5	2	0|8|0|4|0|0|8|0|0|0|0|6|0|0|0|5|0|0|1|4|0|2|0|0|0|7|0|5|0|1	0	0	0	0.74	0.37
RBBP4	Q8NCD3	HJURP	1|0	1	0.5	2	0|0|0|0|0|0|0|0|0|0|0|0|0|0|0|0|0|0|0|0|0|0|0|0|0|0|0|0|0|0	0	0	0	5	0.48
RBBP4	P26583	HMGB2	1|0	1	0.5	2	5|4|0|0|0|0|7|0|0|0|0|3|0|0|0|5|0|0|6|0|4|6|0|0|0|5|0|8|0|4	0	0	0	0.13	0.48
RBBP4	Q12766	HMGXB3	1|0	1	0.5	2	0|0|0|0|0|0|0|0|0|0|0|0|0|0|0|0|0|0|0|0|0|0|0|0|0|0|0|0|0|0	0	0	0	5	0.48
RBBP4	Q13151	HNRNPA0	3|1	4	2	2	2|6|0|0|0|0|6|0|0|0|0|3|0|0|0|3|0|0|3|0|3|4|0|0|1|5|0|5|1|4	0	0	0	0.65	0.38
RBBP4	P09651	HNRNPA1	4|4	8	4	2	23|28|0|2|0|1|32|1|0|3|0|15|0|0|0|24|0|0|29|6|12|19|0|5|0|26|4|47|8|17	0	0	0	0.2	0.48
RBBP4	P22626	HNRNPA2B1	6|7	13	6.5	2	18|27|0|2|0|2|30|3|0|5|0|20|0|0|0|17|0|0|24|5|16|20|0|11|2|21|10|57|14|19	0	0	0	0.32	0.48
RBBP4	P51991	HNRNPA3	5|4	9	4.5	2	3|10|0|1|0|0|10|2|0|0|0|8|0|0|1|4|0|0|9|1|4|6|0|3|0|9|3|20|3|7	0	0	0	0.67	0.43
RBBP4	P07910	HNRNPC	1|0	1	0.5	2	0|0|0|0|0|0|0|0|0|0|0|3|0|0|0|0|0|0|0|9|0|0|0|0|0|0|0|14|0|0	0	0	0	0.29	0.48
RBBP4	P52597	HNRNPF	0|2	2	1	2	0|4|0|0|0|0|1|1|0|0|0|1|0|0|0|0|0|0|0|0|5|1|0|4|1|3|0|15|2|6	0	0	0	0.34	0.39
RBBP4	P31943	HNRNPH1	16|13	29	14.5	2	12|17|0|5|0|0|19|7|0|2|0|9|2|3|6|15|0|0|14|2|7|16|0|13|6|15|2|16|6|8	0	0	0	1.21	0.44
RBBP4	P61978	HNRNPK	12|8	20	10	2	24|46|0|2|0|0|51|6|0|6|0|23|1|0|5|28|0|0|30|5|19|35|0|15|7|45|9|45|15|27	0	0	0	0.36	0.48
RBBP4	P14866	HNRNPL	1|3	4	2	2	4|38|0|0|0|0|44|5|0|2|0|12|0|0|1|19|0|0|19|0|2|25|0|4|2|34|3|39|7|10	0	0	0	0.11	0.48
RBBP4	O43390	HNRNPR	7|11	18	9	2	12|19|0|0|0|2|12|2|0|1|0|6|0|0|0|13|0|0|17|1|7|17|0|2|1|14|3|28|5|11	0	0	0	0.8	0.44
RBBP4	Q00839	HNRNPU	25|20	45	22.5	2	22|31|0|3|0|0|35|17|0|2|0|17|1|1|3|15|0|0|31|4|15|26|0|16|16|30|3|40|9|12	0	0	0	1.02	0.46
RBBP4	O14979	HNRPDL	1|0	1	0.5	2	1|2|0|0|0|0|1|5|0|0|0|5|0|1|3|0|0|0|2|0|1|0|0|1|1|2|0|15|0|2	0	0	0	0.18	0.48
RBBP4	P07900	HSP90AA1	1|1	2	1	2	47|62|0|2|0|0|66|4|0|14|0|35|0|1|0|41|0|0|47|2|20|54|0|8|1|59|11|82|28|30	0	0	0	0.02	0.48
RBBP4	P08107	HSPA1B	23|15	38	19	2	51|108|4|3|0|1|57|38|0|3|0|41|11|6|19|50|0|0|44|9|31|72|0|6|40|49|20|79|25|42	0	0	0	0.38	0.48
RBBP4	P11021	HSPA5	6|5	11	5.5	2	16|26|0|0|0|0|25|0|0|0|0|17|0|2|0|19|0|0|15|0|11|24|0|0|1|26|1|37|12|11	0	0	0	0.34	0.48
RBBP4	P11142	HSPA8	38|15	53	26.5	2	44|49|0|0|0|0|55|40|0|7|0|21|9|11|28|47|0|0|51|0|24|39|0|5|36|44|6|71|21|36	0	0	0	0.66	0.47
RBBP4	P38646	HSPA9	13|8	21	10.5	2	19|38|0|0|0|0|32|9|0|0|0|11|1|3|2|13|0|0|13|0|11|28|0|0|10|32|3|38|10|16	0	0	0	0.56	0.46
RBBP4	P10809	HSPD1	6|3	9	4.5	2	40|92|1|0|0|0|61|15|0|3|0|27|0|0|3|48|0|0|39|0|21|53|0|11|12|65|14|105|29|35	0	0	0	0.1	0.48
RBBP4	O43837	IDH3B	1|0	1	0.5	2	0|0|0|0|0|0|0|0|0|0|0|0|0|0|0|0|0|0|0|0|0|0|0|0|0|0|0|0|0|0	0	0	0	5	0.48
RBBP4	Q86SU0	ILDR1	1|0	1	0.5	2	0|0|0|0|0|0|0|0|0|0|0|0|0|0|0|0|0|0|0|0|0|0|0|0|0|0|0|0|0|0	0	0	0	5	0.48
RBBP4	Q12906	ILF3	1|1	2	1	2	1|17|0|0|0|0|20|0|0|0|0|8|0|0|0|6|0|0|8|1|1|9|0|0|0|15|0|18|3|3	0	0	0	0.14	0.48
RBBP4	P56696	KCNQ4	1|0	1	0.5	2	0|0|0|0|0|0|0|0|0|0|0|0|0|0|0|0|0|0|0|0|0|0|0|0|0|0|0|1|0|0	0	0	0	5	0.48
RBBP4	O15033	KIAA0317	1|0	1	0.5	2	0|0|0|0|0|0|0|0|0|0|0|0|0|0|0|0|0|0|0|0|0|0|0|0|0|0|0|0|0|0	0	0	0	5	0.48
RBBP4	Q96J84	KIRREL	0|1	1	0.5	2	0|0|0|0|0|0|0|0|0|0|0|0|0|0|0|0|0|0|0|0|0|0|0|0|0|0|0|0|0|0	0	0	0	5	0.48
RBBP4	Q13601	KRR1	0|1	1	0.5	2	0|0|0|0|0|0|0|0|0|0|0|0|0|0|0|0|0|0|0|0|0|0|0|0|0|0|0|0|0|0	0	0	0	5	0.48
RBBP4	P04264	KRT1	30|20	50	25	2	19|19|81|13|15|9|20|48|26|162|0|91|7|109|47|16|20|2|4|33|61|36|0|58|40|62|68|21|8|7	0	0	0	0.4	0.48
RBBP4	P13645	KRT10	19|29	48	24	2	16|16|62|15|21|9|20|20|48|133|0|74|12|72|22|1|15|1|0|35|47|42|0|44|24|41|41|7|0|1	0	0	0	0.5	0.48
RBBP4	P35908	KRT2	9|7	16	8	2	14|7|39|8|9|2|10|11|37|88|1|48|4|29|9|0|14|0|1|19|23|24|0|28|21|24|23|6|0|0	0	0	0	0.27	0.48
RBBP4	P35527	KRT9	19|0	19	9.5	2	7|11|48|9|14|2|6|27|1|88|0|70|0|86|41|3|10|0|0|26|36|26|0|37|20|37|47|8|0|0	0	0	0	0.23	0.48
RBBP4	P28838	LAP3	0|1	1	0.5	2	0|4|0|0|0|0|6|0|0|0|0|0|0|0|0|0|0|0|0|0|0|2|0|0|0|2|0|2|0|0	0	0	0	0.47	0.48
RBBP4	P07195	LDHB	0|3	3	1.5	2	15|32|0|0|0|0|27|2|0|4|0|20|0|0|0|22|0|0|22|0|9|27|0|1|0|26|10|31|11|18	0	0	0	0.08	0.48
RBBP4	Q6ZRR7	LRRC9	0|1	1	0.5	2	0|0|0|0|0|0|0|0|0|0|0|0|0|0|0|0|0|0|0|0|0|0|0|0|0|0|0|0|0|0	0	0	0	5	0.48
RBBP4	Q9Y4Z0	LSM4	0|1	1	0.5	2	0|0|0|0|0|0|0|0|0|0|0|0|0|0|0|0|0|0|0|0|0|0|0|0|0|0|0|0|0|0	0	0	0	5	0.48
RBBP4	Q9NQ29	LUC7L	0|1	1	0.5	2	0|0|0|0|0|0|0|0|0|0|0|0|0|0|0|0|0|0|0|0|0|1|0|0|0|1|0|0|0|1	0	0	0	2.5	0.48
RBBP4	O95232	LUC7L3	0|1	1	0.5	2	0|1|0|0|0|0|3|0|0|0|0|0|0|0|0|0|0|0|1|0|0|0|0|0|0|0|0|0|0|0	0	0	0	1.5	0.48
RBBP4	Q9NX58	LYAR	0|1	1	0.5	2	0|0|0|0|0|0|0|0|0|0|0|0|0|0|0|0|0|0|0|0|0|0|0|0|0|0|0|1|0|0	0	0	0	5	0.48
RBBP4	Q96LZ2	MAGEB10	0|1	1	0.5	2	0|0|0|0|0|0|0|0|0|0|0|0|0|0|0|0|0|0|0|0|0|0|0|0|0|0|0|0|0|0	0	0	0	5	0.48
RBBP4	P28482	MAPK1	1|0	1	0.5	2	0|2|0|0|0|0|1|0|0|0|0|0|0|0|0|0|0|0|0|0|0|0|0|0|0|0|0|0|0|0	0	0	0	2.5	0.48
RBBP4	P27361	MAPK3	1|0	1	0.5	2	0|0|0|0|0|0|0|0|0|0|0|0|0|0|0|0|0|0|0|0|0|0|0|0|0|0|0|0|0|0	0	0	0	5	0.48
RBBP4	P25205	MCM3	0|3	3	1.5	2	2|6|0|0|0|0|9|0|0|0|0|0|0|0|0|1|0|0|8|0|0|2|0|0|0|8|0|12|0|1	0	0	0	0.46	0.38
RBBP4	Q13724	MOGS	1|1	2	1	2	0|0|0|0|0|0|0|0|0|0|0|0|0|0|0|0|0|0|0|0|0|0|0|0|0|0|0|0|0|0	0	0	0	10	0.48
RBBP4	Q15014	MORF4L2	0|1	1	0.5	2	0|0|0|0|0|0|0|0|0|0|0|2|0|0|0|0|0|0|0|0|0|0|0|0|0|0|0|0|0|0	0	0	0	3.75	0.48
RBBP4	P55209	NAP1L1	2|0	2	1	2	4|16|0|0|0|0|14|0|0|0|0|5|0|0|0|6|0|0|8|0|1|10|0|0|0|14|0|11|5|5	0	0	0	0.15	0.48
RBBP4	Q15233	NONO	1|2	3	1.5	2	10|9|0|1|0|0|12|0|0|0|0|6|0|0|0|6|0|0|8|0|7|9|0|4|0|11|1|18|4|15	0	0	0	0.19	0.48
RBBP4	P06748	NPM1	17|7	24	12	2	26|24|0|0|0|0|34|5|0|1|0|20|0|3|3|18|0|0|19|0|11|11|0|1|4|28|5|37|17|25	0	0	0	0.63	0.46
RBBP4	P04181	OAT	1|0	1	0.5	2	7|16|0|0|0|0|7|0|0|0|0|1|0|0|0|6|0|0|2|0|1|6|0|0|0|9|0|14|3|3	0	0	0	0.1	0.48
RBBP4	P03404	P03404	1|0	1	0.5	2	0|0|0|0|0|0|0|0|0|0|0|0|0|0|0|0|0|0|0|0|0|0|0|0|0|0|0|0|0|0	0	0	0	5	0.48
RBBP4	P09702	P09702	1|0	1	0.5	2	0|0|0|0|0|0|0|0|0|0|0|0|0|0|0|0|0|0|0|0|0|0|0|0|0|0|0|0|0|0	0	0	0	5	0.48
RBBP4	P54636	P54636	0|1	1	0.5	2	0|0|0|0|0|0|0|0|0|0|0|0|0|0|0|0|0|0|0|0|0|0|0|0|0|0|0|0|0|0	0	0	0	5	0.48
RBBP4	P09874	PARP1	30|39	69	34.5	2	10|44|0|3|0|0|34|0|0|0|0|27|1|0|0|14|0|0|19|1|7|33|0|2|2|31|2|58|8|13	0	0	0	1.7	0.44
RBBP4	C9JE40	PATL2	0|1	1	0.5	2	0|0|0|0|0|0|0|0|0|0|0|0|0|0|0|0|0|0|0|0|0|0|0|0|0|0|0|0|0|0	0	0	0	5	0.48
RBBP4	P17858	PFKL	1|0	1	0.5	2	0|9|0|0|0|0|0|0|0|0|0|0|0|0|0|0|0|0|0|0|0|1|0|0|0|0|0|4|0|0	0	0	0	0.54	0.48
RBBP4	P62487	POLR2G	1|0	1	0.5	2	0|0|0|0|0|0|0|0|0|0|0|0|0|0|0|0|0|0|0|0|0|0|0|0|0|0|0|0|0|0	0	0	0	5	0.48
RBBP4	P62937	PPIA	4|3	7	3.5	2	27|42|0|1|0|1|53|3|0|4|0|21|2|2|4|33|0|0|36|1|9|35|0|4|2|42|8|44|18|20	0	0	0	0.13	0.48
RBBP4	Q96QC0	PPP1R10	0|1	1	0.5	2	0|0|0|0|0|0|0|0|0|0|0|0|0|0|0|0|0|0|0|0|0|0|0|0|0|0|0|0|0|0	0	0	0	5	0.48
RBBP4	P62714	PPP2CB	1|0	1	0.5	2	1|0|0|0|0|0|0|0|0|0|0|0|0|0|0|0|0|0|0|0|0|0|0|0|0|0|0|0|1|2	0	0	0	1.88	0.48
RBBP4	Q06830	PRDX1	8|8	16	8	2	18|27|1|2|0|2|36|12|0|10|0|18|4|4|8|21|0|0|24|4|16|21|0|9|17|25|12|31|10|19	0	0	0	0.39	0.48
RBBP4	P30041	PRDX6	4|3	7	3.5	2	9|27|0|1|0|0|23|0|0|0|0|16|0|0|0|15|0|0|19|0|3|21|0|0|0|20|0|22|14|9	0	0	0	0.26	0.48
RBBP4	P07477	PRSS1	0|1	1	0.5	2	0|0|0|0|0|0|0|0|0|0|0|3|0|0|0|0|0|0|0|0|0|0|0|0|0|0|0|0|0|0	0	0	0	2.5	0.48
RBBP4	P35030	PRSS3	2|0	2	1	2	0|0|0|0|4|1|0|3|3|0|0|0|2|5|6|0|2|2|0|1|0|0|0|3|0|0|0|0|0|0	0	0.01	0	0.47	0.36
RBBP4	P26599	PTBP1	1|0	1	0.5	2	11|38|0|2|0|0|43|0|0|0|0|17|0|0|0|17|0|0|18|1|7|33|0|13|1|29|0|46|12|14	0	0	0	0.02	0.48
RBBP4	P62826	RAN	1|2	3	1.5	2	9|24|0|2|0|0|24|1|0|4|0|8|0|0|0|15|0|0|18|0|8|22|0|7|0|20|5|16|9|7	0	0	0	0.11	0.48
RBBP4	Q9BPW5	RASL11B	1|0	1	0.5	2	0|0|0|0|0|0|0|0|0|0|0|0|0|0|0|0|0|0|0|0|0|0|0|0|0|0|0|0|0|0	0	0	0	5	0.48
RBBP4	Q14498	RBM39	0|1	1	0.5	2	1|3|0|0|0|0|6|0|0|0|0|0|0|0|0|0|0|0|2|0|0|3|0|0|0|3|0|5|0|0	0	0	0	0.33	0.48
RBBP4	Q15293	RCN1	1|0	1	0.5	2	0|6|0|0|0|0|7|0|0|0|0|6|0|0|0|1|0|0|2|0|0|5|0|0|0|4|0|8|1|0	0	0	0	0.19	0.48
RBBP4	Q9BRS2	RIOK1	1|0	1	0.5	2	0|0|0|0|0|0|0|0|0|0|0|0|0|0|0|0|0|0|0|0|0|0|0|0|0|0|0|0|0|0	0	0	0	5	0.48
RBBP4	P57078	RIPK4	0|1	1	0.5	2	0|0|0|0|0|0|0|0|0|0|0|0|0|0|0|0|0|0|0|0|0|0|0|0|0|0|0|0|0|0	0	0	0	5	0.48
RBBP4	Q9BWH6	RPAP1	1|1	2	1	2	2|3|0|1|0|0|4|0|0|1|0|1|0|0|0|2|0|0|2|1|1|2|0|1|1|3|0|1|0|0	0	0	0	0.58	0.48
RBBP4	P27635	RPL10	0|1	1	0.5	2	1|0|0|0|0|0|0|0|0|0|0|0|0|0|1|0|0|0|0|0|0|0|0|2|0|0|0|0|0|0	0	0	0	1.88	0.48
RBBP4	P50914	RPL14	1|0	1	0.5	2	0|0|0|1|0|0|0|0|0|0|0|0|0|0|0|0|0|0|0|2|0|0|0|4|0|0|0|2|0|0	0	0	0	0.83	0.48
RBBP4	P18621	RPL17	1|0	1	0.5	2	0|1|0|2|0|0|2|3|0|0|0|0|0|1|0|0|0|0|0|0|0|2|0|4|4|2|0|2|0|2	0	0	0	0.3	0.48
RBBP4	P62829	RPL23	3|0	3	1.5	2	2|5|0|1|0|0|4|4|0|0|0|1|0|0|2|0|0|0|4|0|0|3|0|2|1|6|0|5|1|2	0	0	0	0.52	0.37
RBBP4	P39023	RPL3	1|0	1	0.5	2	0|0|0|1|0|0|0|0|0|0|0|0|0|0|1|0|0|0|0|1|0|0|0|6|0|0|0|3|0|0	0	0	0	0.62	0.48
RBBP4	P62899	RPL31	2|2	4	2	2	3|4|0|0|0|0|4|0|0|0|0|4|0|0|0|1|0|0|2|1|1|2|0|0|1|3|2|4|2|2	0	0	0	0.83	0.36
RBBP4	P62910	RPL32	1|1	2	1	2	0|0|0|0|0|0|0|0|0|0|0|0|0|0|0|0|0|0|0|0|0|0|0|2|0|0|0|0|0|0	0	0	0	7.5	0.48
RBBP4	P32969	RPL9	4|0	4	2	2	0|14|0|3|0|0|11|0|0|0|0|6|0|0|0|3|0|0|2|0|2|10|0|6|0|11|0|14|2|3	0	0	0	0.34	0.42
RBBP4	P46783	RPS10	3|1	4	2	2	2|3|0|1|0|1|5|0|0|0|0|2|0|0|0|4|0|0|7|1|2|2|0|2|0|4|0|7|1|3	0	0	0	0.65	0.38
RBBP4	P25398	RPS12	2|0	2	1	2	3|6|0|0|0|0|5|0|0|0|0|3|0|0|0|4|0|0|7|0|2|4|0|2|0|6|0|5|3|4	0	0	0	0.28	0.41
RBBP4	P15880	RPS2	10|9	19	9.5	2	6|9|0|1|0|0|9|11|0|0|0|3|0|11|9|6|0|0|8|1|3|7|0|10|6|7|0|7|4|7	0	0	0	1.22	0.42
RBBP4	P60866	RPS20	4|5	9	4.5	2	5|4|0|0|0|0|3|3|0|0|0|3|0|0|2|6|0|0|5|0|4|3|0|5|3|4|2|4|2|4	0	0	0	1.16	0.38
RBBP4	P62854	RPS26	0|3	3	1.5	2	3|4|0|1|0|0|3|4|0|0|0|2|0|0|2|3|0|0|2|0|2|4|0|1|3|4|1|3|0|2	0	0	0	0.54	0.37
RBBP4	P42677	RPS27	1|1	2	1	2	1|6|0|0|0|0|1|3|0|0|0|0|0|1|2|1|0|0|0|0|0|1|0|3|0|1|0|2|0|0	0	0	0	0.68	0.48
RBBP4	P23396	RPS3	25|17	42	21	2	14|11|0|4|0|1|10|17|0|0|0|7|0|9|12|10|0|0|12|0|8|8|0|17|17|12|2|17|7|13	0	0	0	1.68	0.4
RBBP4	P61247	RPS3A	6|2	8	4	2	7|8|0|0|0|0|10|2|0|0|0|2|0|0|0|3|0|0|7|1|0|6|0|0|1|7|0|9|1|3	0	0	0	0.9	0.38
RBBP4	P62701	RPS4X	13|9	22	11	2	6|16|0|3|0|0|14|4|0|0|0|6|0|1|0|8|0|0|7|5|3|9|0|7|4|9|4|14|2|8	0	0	0	1.36	0.41
RBBP4	P62081	RPS7	4|0	4	2	2	5|14|0|0|0|0|10|0|0|0|0|6|0|0|0|5|0|0|6|1|3|9|0|0|0|12|0|14|4|5	0	0	0	0.32	0.43
RBBP4	P46781	RPS9	2|4	6	3	2	2|7|0|3|0|0|8|5|0|0|0|4|0|4|2|2|0|0|2|5|0|4|0|11|4|8|0|5|1|2	0	0	0	0.61	0.41
RBBP4	Q14684	RRP1B	1|0	1	0.5	2	0|3|0|0|0|0|0|0|0|0|0|0|0|0|0|0|0|0|0|0|0|0|0|0|0|0|0|2|0|0	0	0	0	1.5	0.48
RBBP4	O75446	SAP30	1|0	1	0.5	2	0|0|0|0|0|0|0|0|0|0|0|0|0|0|0|0|0|0|0|0|0|0|0|0|0|0|0|0|0|0	0	0	0	5	0.48
RBBP4	Q9NVU7	SDAD1	1|0	1	0.5	2	0|0|0|0|0|0|0|0|0|0|0|0|0|0|0|0|0|0|0|0|0|0|0|0|0|0|0|0|0|0	0	0	0	5	0.48
RBBP4	Q8NC51	SERBP1	1|3	4	2	2	10|16|0|0|0|0|11|0|0|0|0|6|0|0|0|5|0|0|5|0|2|12|0|0|0|8|0|12|5|5	0	0	0	0.31	0.48
RBBP4	Q01105	SET	14|6	20	10	2	7|17|0|0|0|0|17|0|0|5|0|8|0|0|0|7|0|0|9|0|7|11|0|1|0|17|4|16|7|9	0	0	0	1.06	0.42
RBBP4	P23246	SFPQ	1|7	8	4	2	7|27|0|0|0|0|24|0|0|1|0|9|0|0|0|7|0|0|17|2|4|13|0|4|0|16|0|21|0|9	0	0	0	0.37	0.45
RBBP4	Q07955	SFRS1	1|0	1	0.5	2	2|5|0|0|0|0|7|0|0|0|0|2|0|0|0|1|0|0|3|0|0|6|0|0|0|8|0|10|1|0	0	0	0	0.17	0.48
RBBP4	Q8N9Q2	SFRS12IP1	0|1	1	0.5	2	0|0|0|0|0|0|0|0|0|0|0|0|0|0|0|0|0|0|0|0|0|0|0|0|0|0|0|0|0|0	0	0	0	5	0.48
RBBP4	P84103	SFRS3	1|0	1	0.5	2	4|0|0|1|0|0|0|3|0|0|0|2|0|0|1|2|0|0|2|0|3|0|0|2|0|0|2|0|3|2	0	0	0	0.28	0.48
RBBP4	Q149N8	SHPRH	1|0	1	0.5	2	0|0|0|0|0|0|0|0|0|0|0|0|0|0|0|0|0|0|0|0|0|0|0|0|0|0|0|0|0|0	0	0	0	5	0.48
RBBP4	Q00325	SLC25A3	0|1	1	0.5	2	2|4|0|0|0|0|6|2|0|0|0|4|0|0|0|2|0|0|2|0|2|5|0|10|2|4|0|2|0|1	0	0	0	0.16	0.48
RBBP4	O75643	SNRNP200	0|1	1	0.5	2	0|3|0|0|0|0|0|0|0|0|0|0|0|0|0|0|0|0|0|0|0|0|0|1|0|0|0|0|0|0	0	0	0	1.88	0.48
RBBP4	Q00796	SORD	1|0	1	0.5	2	0|0|0|0|0|0|0|0|0|0|0|0|0|0|0|0|0|0|0|0|0|0|0|0|0|0|0|0|0|0	0	0	0	5	0.48
RBBP4	P57082	TBX4	1|0	1	0.5	2	0|1|0|0|0|1|2|1|0|0|0|0|0|0|0|0|0|0|0|1|1|2|0|0|2|2|0|0|0|0	0	0	0	0.58	0.48
RBBP4	Q86V81	THOC4	1|1	2	1	2	1|9|0|0|0|0|10|0|0|0|0|3|0|0|0|3|0|0|3|0|1|4|0|0|0|5|1|10|0|3	0	0	0	0.28	0.48
RBBP4	P42166	TMPO	0|2	2	1	2	4|16|0|0|0|0|20|0|0|0|0|8|0|0|0|4|0|0|8|0|1|15|0|2|0|21|0|17|3|5	0	0	0	0.12	0.48
RBBP4	P68363	TUBA1B	2|41	43	21.5	2	2|105|2|26|2|6|107|57|0|16|0|14|11|27|53|12|0|0|31|22|34|12|0|76|50|13|9|12|32|2	0	0	0	0.49	0.48
RBBP4	P07437	TUBB	16|14	30	15	2	19|18|1|28|0|5|29|16|0|6|0|21|3|16|15|28|0|0|28|12|13|22|0|28|18|26|7|37|11|19	0	0	0	0.64	0.47
RBBP4	Q13885	TUBB2A	0|1	1	0.5	2	1|0|0|0|0|0|0|2|0|0|0|1|0|0|0|0|0|0|0|0|1|0|0|1|2|0|0|0|0|0	0	0	0	0.94	0.48
RBBP4	P68371	TUBB2C	9|6	15	7.5	2	6|8|0|0|0|0|4|15|0|1|0|3|0|2|5|4|0|0|4|2|2|2|0|6|5|3|1|7|2|3	0	0	0	1.46	0.37
RBBP4	P49411	TUFM	7|7	14	7	2	10|21|0|0|0|0|22|8|0|0|0|9|0|1|3|10|0|0|14|0|4|15|0|0|7|12|1|18|3|9	0	0	0	0.64	0.45
RBBP4	P26368	U2AF2	0|1	1	0.5	2	3|11|0|0|0|0|13|0|0|0|0|4|0|0|0|3|0|0|6|0|0|9|0|1|0|10|0|8|5|5	0	0	0	0.1	0.48
RBBP4	P04288	UL10	1|0	1	0.5	2	0|0|0|0|0|0|0|0|0|0|0|0|0|0|0|0|0|0|0|0|0|0|0|0|0|0|0|0|0|0	0	0	0	5	0.48
RBBP4	Q93009	USP7	1|0	1	0.5	2	0|2|0|0|0|0|1|0|0|0|0|0|0|0|0|0|0|0|0|0|0|0|0|0|0|1|0|0|0|0	0	0	0	1.88	0.48
RBBP4	P08670	VIM	2|3	5	2.5	2	30|56|0|13|0|0|53|18|0|2|0|26|8|7|13|27|0|0|20|4|24|40|0|28|15|46|8|62|15|21	0	0	0	0.08	0.48
RBBP4	Q6AWC2	WWC2	0|1	1	0.5	2	0|0|0|0|0|0|0|0|0|0|0|0|0|0|0|0|0|0|0|0|0|0|0|0|0|0|0|0|0|0	0	0	0	5	0.48
RBBP4	P13010	XRCC5	5|3	8	4	2	3|19|0|0|0|0|15|0|0|0|0|3|0|0|0|1|0|0|4|0|2|11|0|0|0|11|0|27|1|4	0	0	0	0.59	0.43
RBBP4	P12956	XRCC6	11|13	24	12	2	4|22|0|0|0|0|25|0|0|0|0|10|0|0|0|6|0|0|7|0|2|21|0|1|0|17|0|29|4|3	0	0	0	1.19	0.43
RBBP4	P27348	YWHAQ	2|1	3	1.5	2	7|15|0|0|0|0|12|0|0|0|0|6|0|0|2|10|0|0|9|4|2|12|0|0|0|12|0|14|4|5	0	0	0	0.2	0.48
RBBP4	Q86VK4	ZNF410	0|1	1	0.5	2	0|0|0|0|0|0|0|0|0|0|0|0|0|0|0|0|0|0|0|0|0|0|0|0|0|0|0|0|0|0	0	0	0	5	0.48
RBBP4	P0CJ78	ZNF865	1|0	1	0.5	2	0|0|0|0|0|0|0|0|0|0|0|0|0|0|0|0|0|0|0|0|0|0|0|0|0|0|0|0|0|0	0	0	0	5	0.48

## Sheet: TableS5- APMS RBBP7-HEK293
Bait	Prey	PreyGene	Spec	SpecSum	AvgSpec	NumReplicates	ctrlCounts	AvgP	MaxP	SaintScore	FoldChange	BFDR
RBBP7	Q4LE39	ARID4B	8|7	15	7.5	2	0|0|0|0|0|0|0|0|0|0|0|0|0|0|0|0|0|0|0|0|0|0|0|0|0|0|0|0|0|0	1	1	1	75	0
RBBP7	Q9Y294	ASF1A	6|7	13	6.5	2	0|0|0|0|0|0|0|0|0|0|0|0|0|0|0|0|0|0|0|0|0|0|0|0|0|0|0|0|0|0	1	1	1	65	0
RBBP7	Q9H165	BCL11A	6|19	25	12.5	2	0|0|0|0|0|0|0|0|0|0|0|0|0|0|0|0|0|0|0|0|0|0|0|0|0|0|0|0|0|0	1	1	1	125	0
RBBP7	Q9BSD7	C1orf57	5|7	12	6	2	0|0|0|0|0|0|0|0|0|0|0|0|0|0|0|0|0|0|0|0|0|0|0|0|0|0|0|0|0|0	1	1	1	60	0
RBBP7	P27708	CAD	14|9	23	11.5	2	0|0|0|0|0|0|0|0|0|0|0|0|0|2|4|0|0|0|0|0|0|0|0|0|0|0|0|0|0|0	1	1	1	28.75	0
RBBP7	Q13111	CHAF1A	4|12	16	8	2	0|0|0|0|0|0|0|0|0|0|0|0|0|0|0|0|0|0|0|0|0|0|0|0|0|0|0|0|0|0	1	1	1	80	0
RBBP7	Q13112	CHAF1B	7|8	15	7.5	2	0|0|0|0|0|0|0|0|0|0|0|0|0|0|0|0|0|0|0|0|0|0|0|0|0|0|0|0|0|0	1	1	1	75	0
RBBP7	Q12873	CHD3	4|4	8	4	2	0|0|0|0|0|0|0|0|0|0|0|0|0|0|0|0|0|0|0|0|0|0|0|0|0|0|0|1|0|0	1	1	1	40	0
RBBP7	Q14839	CHD4	56|51	107	53.5	2	0|1|0|0|0|0|2|0|0|0|0|0|0|0|0|0|0|0|0|0|0|0|0|0|0|2|0|0|0|0	1	1	1	160.5	0
RBBP7	P17812	CTPS	8|11	19	9.5	2	0|0|0|0|0|0|3|0|0|0|0|1|0|0|1|0|0|0|0|0|0|1|0|0|0|3|0|2|0|0	1	1	1	12.95	0
RBBP7	O60832	DKC1	41|5	46	23	2	0|2|0|0|0|0|2|0|0|0|0|0|0|0|0|0|0|0|0|0|0|0|0|0|0|0|0|1|0|0	1	1	1	69	0
RBBP7	P31689	DNAJA1	9|8	17	8.5	2	0|1|0|0|0|0|2|0|0|0|0|0|0|0|0|0|0|0|0|0|0|2|0|0|0|1|0|2|0|0	1	1	1	15.94	0
RBBP7	Q8WXX5	DNAJC9	6|7	13	6.5	2	0|0|0|0|0|0|0|0|0|0|0|0|0|0|0|0|0|0|0|0|0|0|0|0|0|0|0|0|0|0	1	1	1	65	0
RBBP7	O75530	EED	10|9	19	9.5	2	0|0|0|0|0|0|0|0|0|0|0|0|0|0|0|0|0|0|0|0|0|0|0|0|0|0|0|0|0|0	1	1	1	95	0
RBBP7	Q15910	EZH2	17|21	38	19	2	0|0|0|0|0|0|0|0|0|0|0|0|0|0|0|0|0|0|0|0|0|0|0|0|0|0|0|0|0|0	1	1	1	190	0
RBBP7	Q9NP50	FAM60A	7|9	16	8	2	0|0|0|0|0|0|0|0|0|0|0|0|0|0|0|0|0|0|0|0|0|0|0|0|0|0|0|0|0|0	1	1	1	80	0
RBBP7	Q8WUU5	GATAD1	5|6	11	5.5	2	0|0|0|0|0|0|0|0|0|0|0|0|0|0|0|0|0|0|0|0|0|0|0|0|0|0|0|0|0|0	1	1	1	55	0
RBBP7	Q86YP4	GATAD2A	16|20	36	18	2	0|0|0|0|0|0|0|0|0|0|0|0|0|0|0|0|0|0|0|0|0|0|0|0|0|0|0|0|0|0	1	1	1	180	0
RBBP7	Q8WXI9	GATAD2B	24|28	52	26	2	0|0|0|0|0|0|0|0|0|0|0|0|0|0|0|0|0|0|0|0|0|0|0|0|0|0|0|0|0|0	1	1	1	260	0
RBBP7	P28799	GRN	17|20	37	18.5	2	0|0|1|0|1|0|0|2|0|1|0|4|0|1|2|0|0|0|0|0|0|0|0|0|1|4|4|6|0|0	1	1	1	10.28	0
RBBP7	Q9BQ67	GRWD1	8|7	15	7.5	2	0|0|0|0|0|0|0|0|0|0|0|0|0|0|0|0|0|0|0|0|0|0|0|0|0|0|0|1|0|0	1	1	1	75	0
RBBP7	O14929	HAT1	81|87	168	84	2	0|0|0|0|0|0|0|0|0|0|0|0|0|0|0|0|0|0|0|0|0|0|0|0|0|0|0|0|0|0	1	1	1	840	0
RBBP7	Q13547	HDAC1	18|21	39	19.5	2	0|1|0|0|0|0|0|0|0|0|0|0|0|0|0|0|0|0|0|0|0|1|0|0|0|0|0|0|0|0	1	1	1	146.25	0
RBBP7	Q92769	HDAC2	20|21	41	20.5	2	0|0|0|0|0|0|0|0|0|0|0|0|0|0|0|0|0|0|0|0|0|0|0|0|0|0|0|3|0|0	1	1	1	102.5	0
RBBP7	O14654	IRS4	45|47	92	46	2	0|0|0|0|0|0|0|0|0|0|0|0|0|0|0|0|0|0|0|0|0|0|0|0|0|1|0|1|0|0	1	1	1	345	0
RBBP7	O00629	KPNA4	6|5	11	5.5	2	0|1|0|0|0|0|1|0|0|0|0|0|0|0|0|0|0|0|0|0|0|0|0|0|0|0|0|0|0|0	1	1	1	41.25	0
RBBP7	Q9UBB5	MBD2	9|10	19	9.5	2	0|0|0|0|0|0|0|0|0|0|0|0|0|0|0|0|0|0|0|0|0|0|0|0|0|0|0|0|0|0	1	1	1	95	0
RBBP7	O95983	MBD3	15|16	31	15.5	2	0|0|0|0|0|0|0|0|0|0|0|0|0|0|0|0|0|0|0|0|0|0|0|0|0|0|0|0|0|0	1	1	1	155	0
RBBP7	Q13330	MTA1	57|67	124	62	2	0|0|0|0|0|0|0|0|0|0|0|0|0|0|0|0|0|0|0|0|0|0|0|0|0|0|0|0|0|0	1	1	1	620	0
RBBP7	O94776	MTA2	48|56	104	52	2	0|0|0|0|0|0|0|0|0|0|0|0|0|0|0|0|0|0|0|0|0|0|0|0|0|0|0|0|0|0	1	1	1	520	0
RBBP7	Q9BTC8	MTA3	27|25	52	26	2	0|0|0|0|0|0|0|0|0|0|0|0|0|0|0|0|0|0|0|0|0|0|0|0|0|0|0|0|0|0	1	1	1	260	0
RBBP7	Q9Y483	MTF2	4|9	13	6.5	2	0|0|0|0|0|0|0|0|0|0|0|0|0|0|0|0|0|0|0|0|0|0|0|0|0|0|0|0|0|0	1	1	1	65	0
RBBP7	P49321	NASP	25|25	50	25	2	3|8|0|0|0|0|4|0|0|0|0|1|0|0|0|1|0|0|4|0|1|7|0|0|0|10|0|8|1|4	1	1	1	7.21	0
RBBP7	P42212	P42212	143|141	284	142	2	0|0|0|0|0|0|0|0|0|0|0|0|0|0|0|0|0|0|0|0|0|0|0|0|0|0|0|0|0|0	1	1	1	1420	0
RBBP7	Q96N64	PWWP2A	7|7	14	7	2	0|0|0|0|0|0|0|0|0|0|0|0|0|0|0|0|0|0|0|0|0|0|0|0|0|0|0|0|0|0	1	1	1	70	0
RBBP7	Q16576	RBBP7	412|501	913	456.5	2	5|5|0|0|0|0|5|0|0|0|0|6|0|0|0|2|0|0|0|0|0|4|0|0|0|3|0|8|0|1	1	1	1	175.57	0
RBBP7	Q09028	RBBP4	100|130	230	115	2	0|1|0|0|0|0|2|0|0|0|0|0|0|0|0|1|0|0|1|0|0|0|0|0|0|0|0|3|0|0	1	1	1	215.62	0
RBBP7	P18621	RPL17	10|8	18	9	2	0|1|0|2|0|0|2|3|0|0|0|0|0|1|0|0|0|0|0|0|0|2|0|4|4|2|0|2|0|2	1	1	1	5.4	0
RBBP7	P62829	RPL23	13|13	26	13	2	2|5|0|1|0|0|4|4|0|0|0|1|0|0|2|0|0|0|4|0|0|3|0|2|1|6|0|5|1|2	1	1	1	4.53	0
RBBP7	P62280	RPS11	16|21	37	18.5	2	0|3|0|0|0|0|2|3|0|0|0|0|0|2|3|0|0|0|0|0|0|0|0|3|3|3|0|0|0|0	1	1	1	12.61	0
RBBP7	P62249	RPS16	12|11	23	11.5	2	2|2|0|2|0|0|0|1|0|0|0|2|0|1|2|2|0|0|1|2|0|3|0|5|3|2|0|7|1|3	1	1	1	4.42	0
RBBP7	Q71UM5	RPS27L	6|4	10	5	2	0|0|0|0|0|0|0|0|0|0|0|0|0|0|0|0|0|0|0|0|0|0|0|0|0|0|0|0|0|0	1	1	1	50	0
RBBP7	P62753	RPS6	14|14	28	14	2	0|4|0|2|0|0|2|5|0|0|0|0|0|4|4|0|0|0|0|4|0|2|0|6|4|2|0|4|0|0	1	1	1	4.88	0
RBBP7	Q14684	RRP1B	9|15	24	12	2	0|3|0|0|0|0|0|0|0|0|0|0|0|0|0|0|0|0|0|0|0|0|0|0|0|0|0|2|0|0	1	1	1	36	0
RBBP7	Q96ST3	SIN3A	68|67	135	67.5	2	0|0|0|0|0|0|0|0|0|0|0|0|0|0|0|0|0|0|0|0|0|0|0|0|0|0|0|0|0|0	1	1	1	675	0
RBBP7	O75182	SIN3B	21|22	43	21.5	2	0|0|0|0|0|0|0|0|0|0|0|0|0|0|0|0|0|0|0|0|0|0|0|0|0|0|0|0|0|0	1	1	1	215	0
RBBP7	Q9H7L9	SUDS3	5|4	9	4.5	2	0|0|0|0|0|0|0|0|0|0|0|0|0|0|0|0|0|0|0|0|0|0|0|0|0|0|0|0|0|0	1	1	1	45	0
RBBP7	Q15022	SUZ12	20|23	43	21.5	2	0|0|0|0|0|0|0|0|0|0|0|0|0|0|0|0|0|0|0|0|0|0|0|0|0|0|0|0|0|0	1	1	1	215	0
RBBP7	Q3ZCQ8	TIMM50	8|10	18	9	2	1|2|0|0|0|0|1|0|0|0|0|0|0|0|0|0|0|0|2|2|0|1|0|3|0|3|0|2|0|0	1	1	1	7.94	0
RBBP7	Q9BUF5	TUBB6	8|8	16	8	2	0|0|0|0|0|0|2|0|0|0|0|0|0|0|0|0|0|0|0|0|1|0|0|0|0|0|0|0|0|0	1	1	1	40	0
RBBP7	Q9P2Y4	ZNF219	3|15	18	9	2	0|0|0|0|0|0|0|0|0|0|0|0|0|0|0|0|0|0|0|0|0|0|0|0|0|0|0|0|0|0	1	1	1	90	0
RBBP7	Q96KM6	ZNF512B	24|32	56	28	2	0|0|0|0|0|0|0|0|0|0|0|0|0|0|0|0|0|0|0|0|0|0|0|0|0|0|0|0|0|0	1	1	1	280	0
RBBP7	P36542	ATP5C1	11|11	22	11	2	3|4|0|0|0|0|3|0|0|0|0|0|0|0|0|0|0|0|0|0|0|3|0|3|1|5|0|1|0|3	0.99	0.99	0.99	6.35	0
RBBP7	O95816	BAG2	3|3	6	3	2	0|0|0|0|0|0|2|0|0|0|0|0|0|0|0|0|0|0|0|0|0|0|0|0|0|0|0|0|0|0	0.99	0.99	0.99	22.5	0
RBBP7	Q9C0K0	BCL11B	2|7	9	4.5	2	0|0|0|0|0|0|0|0|0|0|0|0|0|0|0|0|0|0|0|0|0|0|0|0|0|0|0|0|0|0	0.99	1	0.99	45	0
RBBP7	Q5PSV4	BRMS1L	6|2	8	4	2	0|0|0|0|0|0|0|0|0|0|0|0|0|0|0|0|0|0|0|0|0|0|0|0|0|0|0|0|0|0	0.99	1	0.99	40	0
RBBP7	P09543	CNP	2|3	5	2.5	2	0|1|0|0|0|0|0|0|0|0|0|0|0|0|0|0|0|0|0|0|0|0|0|0|0|0|0|0|0|0	0.99	1	0.99	25	0
RBBP7	Q9H0S4	DDX47	2|3	5	2.5	2	0|0|0|0|0|0|0|0|0|0|0|0|0|0|0|0|0|0|0|0|0|0|0|0|0|0|0|0|0|0	0.99	1	0.99	25	0
RBBP7	Q96EY1	DNAJA3	3|2	5	2.5	2	0|0|0|0|0|0|0|0|0|0|0|0|0|0|0|0|0|0|0|0|0|0|0|0|0|0|0|0|0|0	0.99	1	0.99	25	0
RBBP7	Q9BVP2	GNL3	5|6	11	5.5	2	0|3|0|0|0|0|2|0|0|0|0|0|0|0|0|0|0|0|0|0|0|0|0|0|0|0|0|0|0|0	0.99	0.99	0.99	16.5	0
RBBP7	O00505	KPNA3	2|4	6	3	2	0|0|0|0|0|0|0|0|0|0|0|0|0|0|0|0|0|0|0|0|0|0|0|0|0|0|0|0|0|0	0.99	1	0.99	30	0
RBBP7	P00760	LOC780933	4|4	8	4	2	0|0|0|1|0|0|1|0|0|0|0|0|0|0|0|0|0|0|0|0|0|0|0|1|0|0|0|2|0|0	0.99	0.99	0.99	12	0
RBBP7	Q9NWU5	MRPL22	3|2	5	2.5	2	0|0|0|0|0|0|0|0|0|0|0|0|0|0|0|0|0|0|0|0|0|0|0|0|0|0|0|0|0|0	0.99	1	0.99	25	0
RBBP7	Q96PK6	RBM14	5|5	10	5	2	0|0|0|0|0|0|2|0|0|0|0|0|0|0|0|0|0|0|0|0|0|0|0|0|0|0|0|2|0|0	0.99	0.99	0.99	18.75	0
RBBP7	P83731	RPL24	10|11	21	10.5	2	3|1|0|0|0|0|1|3|0|0|0|0|0|2|2|0|0|0|0|3|0|0|0|7|4|2|0|4|0|2	0.99	0.99	0.99	4.63	0
RBBP7	P61254	RPL26	4|7	11	5.5	2	0|2|0|0|0|0|0|1|0|0|0|0|0|0|0|0|0|0|0|1|0|0|0|0|1|1|0|1|0|0	0.99	1	0.99	11.79	0
RBBP7	P08708	RPS17	10|11	21	10.5	2	1|5|0|0|0|0|4|1|0|0|0|0|0|0|0|3|0|0|1|0|1|2|0|1|0|5|0|4|0|0	0.99	0.99	0.99	5.62	0
RBBP7	P62266	RPS23	11|9	20	10	2	2|2|0|0|0|0|0|4|0|0|0|4|0|1|0|1|0|0|0|0|0|0|0|2|5|1|0|3|0|1	0.99	1	0.99	5.77	0
RBBP7	Q9HAJ7	SAP30L	3|2	5	2.5	2	0|0|0|0|0|0|0|0|0|0|0|0|0|0|0|0|0|0|0|0|0|0|0|0|0|0|0|0|0|0	0.99	1	0.99	25	0
RBBP7	Q13885	TUBB2A	7|4	11	5.5	2	1|0|0|0|0|0|0|2|0|0|0|1|0|0|0|0|0|0|0|0|1|0|0|1|2|0|0|0|0|0	0.99	1	0.99	10.31	0
RBBP7	Q9BQA1	WDR77	4|2	6	3	2	0|0|0|0|0|0|0|0|0|0|0|0|0|0|0|0|0|0|0|0|0|0|0|0|0|0|0|0|0|0	0.99	1	0.99	30	0
RBBP7	Q8WUU4	ZNF296	2|6	8	4	2	0|0|0|0|0|0|0|0|0|0|0|0|0|0|0|0|0|0|0|0|0|0|0|0|0|0|0|0|0|0	0.99	1	0.99	40	0
RBBP7	P24666	ACP1	7|6	13	6.5	2	0|4|0|0|0|0|0|0|0|0|0|0|0|0|0|0|0|0|0|0|0|0|0|0|0|1|0|3|0|0	0.98	0.99	0.98	12.19	0
RBBP7	Q9NVP2	ASF1B	2|2	4	2	2	0|0|0|0|0|0|0|0|0|0|0|0|0|0|0|0|0|0|0|0|0|0|0|0|0|0|0|0|0|0	0.98	0.98	0.98	20	0
RBBP7	Q12830	BPTF	2|2	4	2	2	0|0|0|0|0|0|0|0|0|0|0|0|0|0|0|0|0|0|0|0|0|0|0|0|0|0|0|0|0|0	0.98	0.98	0.98	20	0
RBBP7	P52292	KPNA2	14|9	23	11.5	2	1|7|0|0|0|0|0|0|0|0|0|0|0|0|0|2|0|0|0|0|0|1|0|0|0|1|0|6|0|0	0.98	0.99	0.98	9.58	0
RBBP7	Q96EV2	RBM33	2|2	4	2	2	0|0|0|0|0|0|0|0|0|0|0|0|0|0|0|0|0|0|0|0|0|0|0|0|0|0|0|0|0|0	0.98	0.98	0.98	20	0
RBBP7	P36578	RPL4	13|10	23	11.5	2	0|0|0|2|0|0|0|0|0|0|0|0|0|2|5|0|0|0|0|5|0|0|0|7|0|0|0|4|0|0	0.97	0.98	0.97	6.9	0
RBBP7	Q5T2N8	ATAD3C	3|6	9	4.5	2	0|1|0|0|0|0|0|0|0|0|0|1|0|0|0|0|0|0|0|0|0|0|0|4|0|0|0|0|0|0	0.95	0.98	0.95	11.25	0.01
RBBP7	P22087	FBL	14|9	23	11.5	2	2|2|0|0|0|0|5|3|0|0|0|1|0|0|0|0|0|0|0|0|0|0|0|0|4|4|0|9|0|0	0.95	0.98	0.95	5.75	0.01
RBBP7	P11177	PDHB	4|5	9	4.5	2	0|0|0|0|0|0|0|0|0|0|0|0|0|0|0|0|0|0|0|0|0|1|0|0|0|2|0|5|0|0	0.95	0.96	0.95	8.44	0.01
RBBP7	P63173	RPL38	6|8	14	7	2	2|0|0|0|0|0|3|2|0|0|0|1|0|0|0|2|0|0|4|0|0|2|0|0|1|2|0|2|1|2	0.95	0.99	0.95	4.38	0.01
RBBP7	Q8TDI0	CHD5	1|4	5	2.5	2	0|0|0|0|0|0|0|0|0|0|0|0|0|0|0|0|0|0|0|0|0|0|0|0|0|0|0|0|0|0	0.94	1	0.94	25	0.01
RBBP7	P63092	GNAS	1|4	5	2.5	2	0|0|0|0|0|0|0|0|0|0|0|0|0|0|0|0|0|0|0|0|0|0|0|0|0|0|0|0|0|0	0.94	1	0.94	25	0.01
RBBP7	P14923	JUP	4|2	6	3	2	0|0|0|0|0|0|1|0|0|1|0|0|0|0|0|0|0|0|0|0|0|0|0|2|0|0|0|0|0|0	0.94	0.99	0.94	11.25	0.01
RBBP7	Q5T749	KPRP	5|1	6	3	2	0|0|0|0|0|0|0|0|0|0|0|0|0|0|0|0|0|0|0|0|0|0|0|0|0|0|0|0|0|0	0.94	1	0.94	30	0.01
RBBP7	O00483	NDUFA4	3|3	6	3	2	0|0|0|0|0|0|1|0|0|0|0|0|0|0|0|1|0|0|1|0|0|0|0|0|0|0|0|2|0|1	0.94	0.94	0.94	7.5	0.01
RBBP7	O75446	SAP30	1|3	4	2	2	0|0|0|0|0|0|0|0|0|0|0|0|0|0|0|0|0|0|0|0|0|0|0|0|0|0|0|0|0|0	0.94	1	0.94	20	0.01
RBBP7	Q96S55	WRNIP1	3|1	4	2	2	0|0|0|0|0|0|0|0|0|0|0|0|0|0|0|0|0|0|0|0|0|0|0|0|0|0|0|0|0|0	0.94	1	0.94	20	0.01
RBBP7	Q9UBS4	DNAJB11	1|2	3	1.5	2	0|0|0|0|0|0|0|0|0|0|0|0|0|0|0|0|0|0|0|0|0|0|0|0|0|0|0|0|0|0	0.93	0.98	0.93	15	0.01
RBBP7	Q9BZE4	GTPBP4	1|2	3	1.5	2	0|0|0|0|0|0|0|0|0|0|0|0|0|0|0|0|0|0|0|0|0|0|0|0|0|0|0|0|0|0	0.93	0.98	0.93	15	0.01
RBBP7	Q9H160	ING2	2|1	3	1.5	2	0|0|0|0|0|0|0|0|0|0|0|0|0|0|0|0|0|0|0|0|0|0|0|0|0|0|0|0|0|0	0.93	0.98	0.93	15	0.01
RBBP7	P13612	ITGA4	1|2	3	1.5	2	0|0|0|0|0|0|0|0|0|0|0|0|0|0|0|0|0|0|0|0|0|0|0|0|0|0|0|0|0|0	0.93	0.98	0.93	15	0.01
RBBP7	P35998	PSMC2	1|2	3	1.5	2	0|0|0|0|0|0|0|0|0|0|0|0|0|0|0|0|0|0|0|0|0|0|0|0|0|0|0|0|0|0	0.93	0.98	0.93	15	0.01
RBBP7	Q9H0E3	SAP130	1|2	3	1.5	2	0|0|0|0|0|0|0|0|0|0|0|0|0|0|0|0|0|0|0|0|0|0|0|0|0|0|0|0|0|0	0.93	0.98	0.93	15	0.01
RBBP7	Q9Y5M8	SRPRB	1|2	3	1.5	2	0|0|0|0|0|0|0|0|0|0|0|0|0|0|0|0|0|0|0|0|0|0|0|0|0|0|0|0|0|0	0.93	0.98	0.93	15	0.01
RBBP7	P63167	DYNLL1	2|2	4	2	2	0|1|0|0|0|0|1|0|0|0|0|0|0|0|0|0|0|0|0|0|0|0|0|0|0|1|0|0|0|0	0.92	0.92	0.92	10	0.02
RBBP7	Q9BQE3	TUBA1C	2|3	5	2.5	2	2|0|0|0|0|0|0|0|0|0|0|0|0|0|0|0|0|0|0|0|0|0|0|0|0|0|0|0|0|2	0.92	0.96	0.92	9.38	0.02
RBBP7	O60884	DNAJA2	6|4	10	5	2	0|3|0|0|0|0|2|0|0|0|0|0|0|0|0|0|0|0|0|0|0|3|0|0|0|2|0|3|0|0	0.91	0.96	0.91	5.77	0.02
RBBP7	A6NHT5	HMX3	2|2	4	2	2	0|0|0|1|0|0|0|0|0|0|0|0|0|0|0|0|0|0|0|1|0|0|0|2|0|0|0|0|0|0	0.88	0.88	0.89	7.5	0.02
RBBP7	Q99471	PFDN5	2|2	4	2	2	0|1|0|0|0|0|1|0|0|0|0|0|0|0|0|0|0|0|0|0|0|1|0|0|0|0|0|1|0|0	0.89	0.89	0.89	7.5	0.02
RBBP7	P63151	PPP2R2A	3|6	9	4.5	2	0|2|0|0|0|0|3|0|0|0|0|0|0|0|0|0|0|0|0|0|0|2|0|0|0|2|0|2|0|0	0.89	0.98	0.89	6.14	0.02
RBBP7	P39023	RPL3	3|6	9	4.5	2	0|0|0|1|0|0|0|0|0|0|0|0|0|0|1|0|0|0|0|1|0|0|0|6|0|0|0|3|0|0	0.87	0.95	0.87	5.62	0.02
RBBP7	P62277	RPS13	4|4	8	4	2	0|1|0|1|0|0|0|0|0|0|0|0|0|0|0|1|0|0|1|0|0|1|0|4|0|0|0|5|0|0	0.84	0.84	0.84	4.29	0.03
RBBP7	P84243	H3F3A	7|5	12	6	2	3|4|0|1|0|0|2|0|0|0|0|0|0|0|0|0|0|0|2|0|0|5|0|3|0|2|0|2|1|1	0.8	0.94	0.8	3.46	0.03
RBBP7	P46776	RPL27A	5|6	11	5.5	2	1|2|0|2|0|0|3|0|0|0|0|0|0|3|1|0|0|0|0|0|0|3|0|5|0|1|0|3|0|1	0.79	0.88	0.79	3.3	0.03
RBBP7	O00148	DDX39	2|2	4	2	2	0|2|0|0|0|0|1|0|0|2|0|0|0|0|0|0|0|0|0|0|0|1|0|0|0|0|0|0|0|0	0.78	0.78	0.78	5	0.03
RBBP7	O60925	PFDN1	2|2	4	2	2	1|2|0|0|0|0|1|0|0|0|0|0|0|0|0|0|0|0|0|0|0|0|0|0|0|0|0|2|0|0	0.78	0.78	0.78	5	0.03
RBBP7	P62241	RPS8	6|5	11	5.5	2	0|0|0|4|0|0|0|0|0|0|0|0|0|1|2|0|0|0|0|4|0|0|0|12|0|0|0|2|0|0	0.78	0.83	0.78	3.3	0.03
RBBP7	P33993	MCM7	6|13	19	9.5	2	1|4|0|0|0|0|9|0|0|0|0|0|0|0|0|1|0|0|3|0|0|3|0|0|0|5|0|7|0|0	0.77	0.97	0.77	4.32	0.03
RBBP7	O00567	NOP56	3|2	5	2.5	2	0|1|0|0|0|0|3|0|0|0|0|0|0|0|0|0|0|0|0|0|0|1|0|0|0|0|0|5|0|0	0.77	0.83	0.77	3.75	0.03
RBBP7	O14744	PRMT5	2|2	4	2	2	0|2|0|0|0|0|5|0|0|0|0|0|0|0|0|0|0|0|0|0|0|0|0|0|0|0|0|2|0|0	0.75	0.75	0.75	3.33	0.04
RBBP7	P27635	RPL10	2|1	3	1.5	2	1|0|0|0|0|0|0|0|0|0|0|0|0|0|1|0|0|0|0|0|0|0|0|2|0|0|0|0|0|0	0.75	0.88	0.75	5.62	0.03
RBBP7	P30050	RPL12	2|2	4	2	2	0|0|0|0|0|0|0|0|0|0|0|0|0|0|0|0|0|0|0|0|0|0|0|0|0|0|0|13|0|0	0.74	0.74	0.74	2.31	0.04
RBBP7	P04350	TUBB4	2|2	4	2	2	2|0|0|0|0|0|0|0|0|0|0|0|0|0|0|1|0|0|2|0|0|0|0|1|0|0|0|0|0|1	0.74	0.74	0.74	4.29	0.04
RBBP7	P17844	DDX5	10|10	20	10	2	3|7|0|2|0|0|3|2|0|0|0|1|0|0|1|0|0|0|0|0|1|2|0|11|2|8|0|4|0|1	0.71	0.71	0.71	3.12	0.04
RBBP7	Q71U36	TUBA1A	6|4	10	5	2	0|0|0|0|0|0|0|0|0|0|0|1|0|0|0|3|0|0|4|0|0|4|0|0|0|5|0|6|0|0	0.71	0.85	0.71	3.26	0.04
RBBP7	Q9Y2X3	NOP58	3|3	6	3	2	0|2|0|0|0|0|5|0|0|0|0|0|0|0|0|0|0|0|0|0|0|2|0|0|0|2|0|4|0|0	0.68	0.68	0.68	3	0.04
RBBP7	P62263	RPS14	11|13	24	12	2	3|3|0|0|0|0|6|8|0|0|0|4|0|4|4|2|0|0|1|1|2|4|0|4|5|5|4|6|1|4	0.67	0.9	0.67	2.73	0.04
RBBP7	P62424	RPL7A	3|2	5	2.5	2	0|0|0|0|0|0|0|0|0|0|0|0|1|0|2|0|0|0|0|3|0|0|0|3|0|0|0|3|0|0	0.66	0.77	0.66	3.12	0.04
RBBP7	P50914	RPL14	3|1	4	2	2	0|0|0|1|0|0|0|0|0|0|0|0|0|0|0|0|0|0|0|2|0|0|0|4|0|0|0|2|0|0	0.63	0.84	0.63	3.33	0.05
RBBP7	B9A064	IGLL5	3|4	7	3.5	2	0|0|3|0|0|2|0|0|0|0|0|3|4|2|0|0|0|0|0|2|0|0|0|0|0|0|2|0|0|0	0.62	0.74	0.62	2.92	0.05
RBBP7	P62269	RPS18	6|9	15	7.5	2	1|4|0|0|0|0|4|0|0|0|0|6|0|3|2|0|0|0|0|1|0|2|0|0|0|4|1|9|0|1	0.59	0.85	0.59	2.96	0.05
RBBP7	P49736	MCM2	4|4	8	4	2	1|3|0|0|0|0|5|0|0|0|0|0|0|0|0|1|0|0|3|0|0|2|0|0|0|1|0|7|0|0	0.56	0.56	0.56	2.61	0.05
RBBP7	Q9UNQ2	DIMT1L	0|3	3	1.5	2	0|0|0|0|0|0|0|0|0|0|0|0|0|0|0|0|0|0|0|0|0|0|0|0|0|0|0|0|0|0	0.5	1	0.5	15	0.13
RBBP7	P15924	DSP	5|0	5	2.5	2	0|0|0|0|0|0|0|0|0|0|0|0|0|0|0|0|0|0|0|0|0|0|0|0|0|0|0|0|0|0	0.5	1	0.5	25	0.1
RBBP7	Q03468	ERCC6	0|3	3	1.5	2	0|0|0|0|0|0|0|0|0|0|0|0|0|0|0|0|0|0|0|0|0|0|0|0|0|0|0|0|0|0	0.5	1	0.5	15	0.13
RBBP7	Q9P2J9	PDP2	0|4	4	2	2	0|0|0|0|0|0|0|0|0|0|0|0|0|0|0|0|0|0|0|0|0|0|0|0|0|0|0|0|0|0	0.5	1	0.5	20	0.12
RBBP7	P40616	ARL1	0|2	2	1	2	0|0|0|0|0|0|0|0|0|0|0|0|0|0|0|0|0|0|0|0|0|0|0|0|0|0|0|0|0|0	0.49	0.98	0.49	10	0.16
RBBP7	Q5T750	C1orf68	2|0	2	1	2	0|0|0|0|0|0|0|0|0|0|0|0|0|1|0|0|0|0|0|0|0|0|0|0|0|0|0|0|0|0	0.49	0.98	0.49	10	0.16
RBBP7	A6NLJ0	C2CD4B	0|2	2	1	2	0|0|0|0|0|0|0|0|0|0|0|0|0|0|0|0|0|0|0|0|0|0|0|0|0|0|0|0|0|0	0.49	0.98	0.49	10	0.16
RBBP7	Q9UER7	DAXX	0|2	2	1	2	0|0|0|0|0|0|0|0|0|0|0|0|0|0|0|0|0|0|0|0|0|0|0|0|0|0|0|0|0|0	0.49	0.98	0.49	10	0.16
RBBP7	Q49A26	GLYR1	0|2	2	1	2	0|0|0|0|0|0|0|0|0|0|0|0|0|0|0|0|0|0|0|0|0|0|0|0|0|0|0|0|0|0	0.49	0.98	0.49	10	0.16
RBBP7	Q8WXG9	GPR98	0|2	2	1	2	0|0|0|0|0|0|0|0|0|0|0|0|0|0|0|0|0|0|0|0|0|0|0|0|0|0|0|0|0|0	0.49	0.98	0.49	10	0.16
RBBP7	O95678	KRT75	0|2	2	1	2	0|0|0|0|0|0|0|0|0|0|0|0|0|0|0|0|0|0|0|0|0|0|0|0|0|0|0|0|0|0	0.49	0.98	0.49	10	0.16
RBBP7	Q6P9F7	LRRC8B	0|2	2	1	2	0|0|0|0|0|0|0|0|0|0|0|0|0|0|0|0|0|0|0|0|0|0|0|0|0|0|0|0|0|0	0.49	0.98	0.49	10	0.16
RBBP7	P46013	MKI67	0|3	3	1.5	2	0|2|0|0|0|0|0|0|0|0|0|0|0|0|0|0|0|0|0|0|0|0|0|0|0|0|0|0|0|0	0.49	0.99	0.49	11.25	0.16
RBBP7	O00159	MYO1C	2|0	2	1	2	0|0|0|0|0|0|0|0|0|0|0|0|0|0|0|0|0|0|0|0|0|0|0|0|0|0|0|0|0|0	0.49	0.98	0.49	10	0.16
RBBP7	P01700	P01700	0|2	2	1	2	0|0|0|0|0|0|0|0|0|0|0|0|0|0|0|0|0|0|0|0|0|0|0|0|0|0|0|0|0|0	0.49	0.98	0.49	10	0.16
RBBP7	Q9BRX2	PELO	0|2	2	1	2	0|0|0|0|0|0|0|0|0|0|0|0|0|0|0|0|0|0|0|0|0|0|0|0|0|0|0|0|0|0	0.49	0.98	0.49	10	0.16
RBBP7	Q96QC0	PPP1R10	0|2	2	1	2	0|0|0|0|0|0|0|0|0|0|0|0|0|0|0|0|0|0|0|0|0|0|0|0|0|0|0|0|0|0	0.49	0.98	0.49	10	0.16
RBBP7	Q3KSP4	Q3KSP4	2|0	2	1	2	0|0|0|0|0|0|0|0|0|0|0|0|0|0|0|0|0|0|0|0|0|0|0|0|0|0|0|0|0|0	0.49	0.98	0.49	10	0.16
RBBP7	P04049	RAF1	0|2	2	1	2	0|0|0|0|0|0|0|0|0|0|0|0|0|0|0|0|0|0|0|0|0|0|0|0|0|0|0|0|0|0	0.49	0.98	0.49	10	0.16
RBBP7	O60902	SHOX2	0|2	2	1	2	0|0|0|0|0|0|0|0|0|0|0|0|0|0|0|0|0|0|0|0|0|0|0|0|0|0|0|0|0|0	0.49	0.98	0.49	10	0.16
RBBP7	P03247	E1B	17|9	26	13	2	2|5|0|1|0|0|9|1|0|0|0|3|0|0|4|3|0|0|5|2|0|5|0|11|4|7|0|10|1|0	0.48	0.95	0.48	2.71	0.22
RBBP7	Q5D862	FLG2	2|0	2	1	2	0|0|0|0|0|0|0|0|0|1|0|0|0|0|0|0|0|0|0|0|0|0|0|0|0|0|1|0|0|0	0.48	0.97	0.48	7.5	0.22
RBBP7	Q9ULL4	PLXNB3	0|2	2	1	2	0|0|0|0|0|0|0|0|0|0|1|1|0|0|0|0|0|0|0|0|0|0|0|0|0|0|0|0|0|0	0.48	0.97	0.48	7.5	0.22
RBBP7	Q9NZ71	RTEL1	2|0	2	1	2	0|2|0|0|0|0|0|0|0|0|0|0|0|0|0|0|0|0|0|0|0|0|0|0|0|0|0|0|0|0	0.48	0.97	0.48	7.5	0.22
RBBP7	P19474	TRIM21	3|0	3	1.5	2	0|0|0|0|0|0|0|0|0|0|0|4|0|0|0|0|0|0|0|0|0|0|0|0|0|0|0|0|0|0	0.48	0.96	0.48	5.62	0.23
RBBP7	Q9BVA1	TUBB2B	0|2	2	1	2	0|2|0|0|0|0|0|0|0|0|0|0|0|0|0|0|0|0|0|0|0|0|0|0|0|0|0|0|0|0	0.48	0.97	0.48	7.5	0.22
RBBP7	P81605	DCD	4|0	4	2	2	0|0|0|0|0|2|0|0|0|0|0|3|0|2|0|0|0|0|0|0|0|0|0|0|0|0|0|0|0|0	0.47	0.95	0.47	4.29	0.23
RBBP7	Q9P2R7	SUCLA2	0|3	3	1.5	2	0|1|0|0|0|0|0|0|0|0|0|0|0|0|0|0|0|0|0|0|0|0|0|0|0|0|0|4|0|0	0.47	0.94	0.47	4.5	0.23
RBBP7	P04637	TP53	6|0	6	3	2	0|2|0|0|0|0|2|0|0|0|0|0|0|0|0|0|0|0|0|0|0|3|0|0|0|4|0|3|0|0	0.47	0.95	0.47	3.21	0.23
RBBP7	Q5KU26	COLEC12	0|4	4	2	2	0|0|0|1|0|0|0|0|0|2|0|3|0|0|0|0|0|0|0|0|0|2|0|2|0|2|0|0|0|0	0.45	0.89	0.45	2.5	0.24
RBBP7	P62714	PPP2CB	0|2	2	1	2	1|0|0|0|0|0|0|0|0|0|0|0|0|0|0|0|0|0|0|0|0|0|0|0|0|0|0|0|1|2	0.44	0.88	0.44	3.75	0.24
RBBP7	P63220	RPS21	2|1	3	1.5	2	0|0|0|0|0|0|0|0|0|0|0|3|0|0|0|0|0|0|1|0|0|0|0|1|0|2|0|5|0|0	0.43	0.59	0.43	1.88	0.24
RBBP7	Q02543	RPL18A	3|0	3	1.5	2	0|0|0|1|0|0|0|0|0|0|0|0|0|0|1|0|0|0|0|3|0|0|0|5|0|0|0|0|0|0	0.42	0.83	0.42	2.25	0.25
RBBP7	Q9Y230	RUVBL2	6|2	8	4	2	2|7|0|0|0|0|7|0|0|0|0|0|0|0|1|0|0|0|0|0|0|2|0|0|0|5|0|0|0|3	0.41	0.77	0.41	2.22	0.25
RBBP7	P05787	KRT8	9|8	17	8.5	2	1|12|0|1|0|0|2|0|0|0|0|1|0|2|1|4|0|0|0|0|0|4|0|4|0|6|0|9|0|2	0.4	0.5	0.4	2.6	0.25
RBBP7	P62851	RPS25	5|7	12	6	2	0|4|0|0|0|0|4|0|0|0|0|2|0|2|2|4|0|0|1|1|1|4|0|0|0|4|0|5|3|1	0.4	0.67	0.4	2.37	0.25
RBBP7	P38570	ITGAE	2|2	4	2	2	0|2|0|0|0|0|2|0|0|0|0|1|0|0|0|2|0|0|2|0|0|2|0|0|0|1|0|2|0|0	0.38	0.38	0.38	2.14	0.25
RBBP7	Q86YZ3	HRNR	3|0	3	1.5	2	0|0|0|0|0|0|0|0|0|3|0|3|0|5|0|0|0|0|0|0|0|0|0|1|0|1|1|0|0|0	0.36	0.71	0.36	1.61	0.25
RBBP7	Q07020	RPL18	4|6	10	5	2	0|0|0|4|0|2|0|0|0|0|0|0|0|4|8|0|0|0|0|7|0|0|0|8|0|0|0|1|0|0	0.34	0.54	0.34	2.21	0.26
RBBP7	P26373	RPL13	6|5	11	5.5	2	1|2|0|2|0|0|2|1|0|0|0|3|0|3|5|0|0|0|0|4|0|2|0|7|0|2|0|2|0|0	0.32	0.44	0.32	2.29	0.26
RBBP7	P84098	RPL19	2|2	4	2	2	0|3|0|1|0|0|1|1|0|0|0|0|0|0|1|0|0|0|0|0|0|2|0|3|1|0|0|2|0|0	0.32	0.32	0.32	2	0.26
RBBP7	P42766	RPL35	2|2	4	2	2	0|0|0|0|2|1|2|0|0|0|0|2|0|0|0|0|0|0|0|0|1|0|0|2|0|2|1|2|0|0	0.32	0.32	0.32	2	0.26
RBBP7	P84103	SFRS3	4|4	8	4	2	4|0|0|1|0|0|0|3|0|0|0|2|0|0|1|2|0|0|2|0|3|0|0|2|0|0|2|0|3|2	0.32	0.32	0.32	2.22	0.26
RBBP7	P17858	PFKL	0|2	2	1	2	0|9|0|0|0|0|0|0|0|0|0|0|0|0|0|0|0|0|0|0|0|1|0|0|0|0|0|4|0|0	0.31	0.61	0.31	1.07	0.26
RBBP7	Q9Y285	FARSA	2|2	4	2	2	0|4|0|0|0|0|3|2|0|0|0|0|0|0|2|0|0|0|0|0|0|4|0|0|1|0|0|1|0|0	0.29	0.29	0.29	1.76	0.27
RBBP7	Q15370	TCEB2	1|2	3	1.5	2	0|3|0|0|0|0|2|0|0|0|0|1|0|0|0|0|0|0|0|0|0|3|0|0|0|3|0|2|0|0	0.28	0.42	0.28	1.61	0.27
RBBP7	O00571	DDX3X	10|12	22	11	2	4|10|0|0|0|0|7|0|0|0|0|2|0|0|0|3|0|0|3|3|0|6|0|1|2|8|0|15|0|3	0.23	0.35	0.23	2.46	0.28
RBBP7	A6NMY6	ANXA2P2	3|0	3	1.5	2	3|0|0|0|0|0|0|0|0|0|0|8|0|0|0|0|0|0|4|0|0|7|0|0|0|0|0|0|0|0	0.22	0.43	0.22	1.02	0.28
RBBP7	Q96EP5	DAZAP1	1|2	3	1.5	2	1|2|0|0|0|0|3|0|0|0|0|0|0|0|0|0|0|0|0|0|0|3|0|0|0|4|0|2|0|2	0.17	0.27	0.17	1.32	0.29
RBBP7	P52597	HNRNPF	7|2	9	4.5	2	0|4|0|0|0|0|1|1|0|0|0|1|0|0|0|0|0|0|0|0|5|1|0|4|1|3|0|15|2|6	0.17	0.34	0.17	1.53	0.29
RBBP7	P46782	RPS5	4|2	6	3	2	2|4|0|0|0|0|2|0|0|0|0|0|0|0|0|2|0|0|3|0|0|2|0|0|0|2|0|8|2|1	0.17	0.31	0.17	1.61	0.29
RBBP7	P63208	SKP1	2|2	4	2	2	0|2|0|0|0|0|3|0|0|0|0|2|0|0|0|0|0|0|0|0|0|5|0|0|0|4|0|3|1|0	0.17	0.17	0.17	1.5	0.29
RBBP7	P61247	RPS3A	11|10	21	10.5	2	7|8|0|0|0|0|10|2|0|0|0|2|0|0|0|3|0|0|7|1|0|6|0|0|1|7|0|9|1|3	0.16	0.21	0.16	2.35	0.29
RBBP7	Q96AG4	LRRC59	2|0	2	1	2	2|2|0|0|0|0|5|0|0|0|0|0|0|0|0|0|0|0|0|0|0|0|0|0|0|4|0|2|1|1	0.15	0.3	0.15	0.88	0.29
RBBP7	P62750	RPL23A	2|2	4	2	2	1|4|0|0|0|1|2|0|0|0|0|2|0|0|0|0|0|0|0|1|1|1|0|0|0|1|0|5|0|1	0.15	0.15	0.15	1.5	0.3
RBBP7	P46781	RPS9	12|9	21	10.5	2	2|7|0|3|0|0|8|5|0|0|0|4|0|4|2|2|0|0|2|5|0|4|0|11|4|8|0|5|1|2	0.15	0.29	0.15	2.13	0.29
RBBP7	P20339	RAB5A	2|2	4	2	2	2|4|0|0|0|0|3|0|0|0|0|1|0|0|0|1|0|0|0|0|0|4|0|1|0|0|0|2|1|1	0.14	0.14	0.14	1.5	0.3
RBBP7	Q13428	TCOF1	2|1	3	1.5	2	0|4|0|0|0|0|4|0|0|0|0|0|0|0|0|0|0|0|0|0|0|3|0|0|0|4|0|4|0|0	0.14	0.23	0.14	1.18	0.3
RBBP7	Q13185	CBX3	0|2	2	1	2	0|3|0|0|0|0|5|0|0|0|0|0|0|0|0|0|0|0|0|0|0|2|0|0|0|2|0|6|0|1	0.12	0.24	0.12	0.79	0.3
RBBP7	Q9UHV9	PFDN2	2|2	4	2	2	1|4|0|0|0|0|4|0|0|0|0|2|0|0|0|0|0|0|0|0|0|3|0|0|0|2|0|4|2|0	0.11	0.11	0.11	1.36	0.3
RBBP7	P39019	RPS19	4|4	8	4	2	2|4|0|0|0|0|4|0|0|0|0|2|0|0|0|2|0|0|0|0|0|4|0|0|0|4|0|8|1|3	0.11	0.11	0.11	1.76	0.3
RBBP7	Q9H3K6	BOLA2B	2|0	2	1	2	1|2|0|0|0|0|3|0|0|0|0|2|0|0|0|2|0|0|2|0|0|2|0|0|0|2|0|2|1|0	0.08	0.16	0.08	0.79	0.31
RBBP7	P13647	KRT5	20|7	27	13.5	2	0|0|10|0|1|0|0|2|1|20|0|13|0|21|2|0|0|0|0|3|5|5|0|8|0|7|13|0|0|0	0.07	0.14	0.07	1.82	0.31
RBBP7	P22061	PCMT1	2|0	2	1	2	1|3|0|0|0|0|3|0|0|0|0|2|0|0|0|0|0|0|1|0|0|2|0|0|0|4|0|3|0|1	0.07	0.14	0.07	0.75	0.31
RBBP7	P14868	DARS	2|1	3	1.5	2	0|4|0|0|0|0|3|0|0|0|0|0|0|0|0|0|0|0|0|0|0|3|0|2|0|4|0|8|0|0	0.06	0.1	0.06	0.94	0.32
RBBP7	P0C6U2	HCoV229Egp1	2|2	4	2	2	0|0|0|0|0|0|0|3|0|2|0|2|0|0|0|0|0|0|0|0|2|2|0|2|3|0|2|4|0|1	0.06	0.06	0.06	1.3	0.31
RBBP7	P50991	CCT4	14|12	26	13	2	4|13|0|0|0|0|11|5|0|0|0|1|0|5|12|1|0|0|2|0|1|7|0|0|6|9|0|7|3|2	0.05	0.09	0.05	2.22	0.32
RBBP7	Q14498	RBM39	2|0	2	1	2	1|3|0|0|0|0|6|0|0|0|0|0|0|0|0|0|0|0|2|0|0|3|0|0|0|3|0|5|0|0	0.05	0.1	0.05	0.65	0.32
RBBP7	Q9P0W8	SPATA7	4|2	6	3	2	0|0|0|3|0|0|0|4|0|0|0|5|0|6|5|0|0|0|0|0|0|2|0|3|2|3|0|2|0|0	0.04	0.08	0.04	1.29	0.32
RBBP7	P02538	KRT6A	7|0	7	3.5	2	0|0|6|0|0|0|0|3|0|11|0|6|0|8|0|0|0|0|0|5|5|0|0|3|0|0|6|0|0|1	0.03	0.06	0.03	0.97	0.33
RBBP7	Q6R327	RICTOR	1|2	3	1.5	2	0|6|0|0|0|0|7|0|0|0|0|0|0|0|0|0|0|0|0|0|0|4|0|3|0|5|0|2|0|0	0.03	0.05	0.03	0.83	0.33
RBBP7	Q9Y265	RUVBL1	5|2	7	3.5	2	1|14|0|0|0|0|9|0|0|0|0|0|0|0|0|0|0|0|1|0|0|5|0|0|0|6|0|9|0|0	0.03	0.06	0.03	1.17	0.33
RBBP7	P16615	ATP2A2	4|2	6	3	2	0|8|0|0|0|0|8|0|0|0|0|0|0|0|0|0|0|0|0|0|0|6|0|3|0|9|0|7|0|0	0.02	0.04	0.02	1.1	0.34
RBBP7	Q01844	EWSR1	0|2	2	1	2	0|4|0|0|0|0|4|0|0|0|0|3|0|0|0|0|0|0|2|0|0|4|0|0|0|4|0|4|0|1	0.02	0.05	0.02	0.58	0.33
RBBP7	Q07666	KHDRBS1	1|2	3	1.5	2	0|2|0|0|0|0|3|1|0|0|0|2|0|0|0|3|0|0|2|2|1|2|0|1|0|2|0|3|1|1	0.02	0.04	0.02	0.87	0.33
RBBP7	A6NL28	LOC402643	2|0	2	1	2	0|4|0|0|0|0|4|0|0|0|0|3|0|0|0|2|0|0|3|0|0|4|0|0|0|4|0|2|0|1	0.02	0.03	0.02	0.56	0.34
RBBP7	P33991	MCM4	2|0	2	1	2	1|6|0|0|0|0|11|0|0|0|0|0|0|0|0|0|0|0|0|0|0|1|0|0|0|4|0|5|0|1	0.02	0.04	0.02	0.52	0.34
RBBP7	P12004	PCNA	6|5	11	5.5	2	2|7|0|0|0|0|10|0|0|0|0|2|0|0|0|1|0|0|5|0|0|3|0|0|0|9|0|11|0|2	0.02	0.04	0.02	1.59	0.33
RBBP7	Q9BWH6	RPAP1	2|1	3	1.5	2	2|3|0|1|0|0|4|0|0|1|0|1|0|0|0|2|0|0|2|1|1|2|0|1|1|3|0|1|0|0	0.02	0.04	0.02	0.87	0.33
RBBP7	P62244	RPS15A	4|2	6	3	2	2|2|0|0|0|0|2|4|0|0|0|2|0|0|2|4|0|0|4|1|2|2|0|0|3|2|1|3|2|0	0.02	0.05	0.02	1.22	0.33
RBBP7	P15880	RPS2	16|17	33	16.5	2	6|9|0|1|0|0|9|11|0|0|0|3|0|11|9|6|0|0|8|1|3|7|0|10|6|7|0|7|4|7	0.02	0.03	0.02	2.12	0.34
RBBP7	P62847	RPS24	2|2	4	2	2	2|2|0|1|0|1|2|0|0|0|0|0|0|0|0|2|0|0|1|2|0|2|0|3|1|2|0|4|2|2	0.02	0.02	0.02	1.03	0.34
RBBP7	Q13148	TARDBP	4|4	8	4	2	1|4|0|0|0|0|9|0|0|0|0|1|0|0|0|3|0|0|3|0|0|3|0|2|0|5|0|8|1|3	0.02	0.02	0.02	1.4	0.34
RBBP7	O95831	AIFM1	10|9	19	9.5	2	0|18|0|0|0|0|16|0|0|0|0|3|0|0|0|1|0|0|3|0|0|14|0|0|0|11|0|10|3|2	0.01	0.01	0.01	1.76	0.35
RBBP7	P02533	KRT14	21|12	33	16.5	2	0|4|6|1|0|0|1|8|0|16|0|16|0|29|3|0|0|0|0|4|11|7|0|6|4|6|8|0|0|0	0.01	0.02	0.01	1.92	0.35
RBBP7	Q15365	PCBP1	4|5	9	4.5	2	3|9|0|0|0|0|8|0|0|0|0|0|0|0|0|6|0|0|5|0|0|3|0|2|0|4|0|7|1|2	0.01	0.01	0.01	1.35	0.35
RBBP7	P62854	RPS26	4|4	8	4	2	3|4|0|1|0|0|3|4|0|0|0|2|0|0|2|3|0|0|2|0|2|4|0|1|3|4|1|3|0|2	0.01	0.01	0.01	1.43	0.34
RBBP7	Q9Y5B9	SUPT16H	0|2	2	1	2	0|7|0|0|0|0|8|0|0|0|0|0|0|0|0|0|0|0|0|0|0|5|0|0|0|2|0|11|0|0	0.01	0.01	0.01	0.45	0.35
RBBP7	Q15067	ACOX1	1|1	2	1	2	0|0|0|0|0|0|0|0|0|0|0|0|0|0|0|0|0|0|0|0|0|0|0|0|0|0|0|0|0|0	0	0	0	10	0.48
RBBP7	P60709	ACTB	17|12	29	14.5	2	31|41|10|5|0|1|46|23|0|19|0|40|16|11|15|29|0|0|33|9|27|31|0|12|17|43|16|60|19|26	0	0	0	0.45	0.48
RBBP7	Q12802	AKAP13	4|3	7	3.5	2	4|0|2|2|8|4|0|4|5|2|1|6|6|6|4|0|7|2|0|3|4|2|0|4|4|4|6|4|0|0	0	0	0	0.69	0.41
RBBP7	P02769	ALB	6|0	6	3	2	8|36|0|0|0|2|45|3|0|8|0|24|13|5|5|10|0|0|23|5|19|29|0|0|0|30|8|22|2|15	0	0	0	0.15	0.48
RBBP7	P04075	ALDOA	4|0	4	2	2	18|36|0|0|0|0|24|0|0|0|0|12|0|0|0|13|0|0|14|0|6|22|0|0|0|26|2|43|6|13	0	0	0	0.13	0.48
RBBP7	Q92688	ANP32B	0|1	1	0.5	2	0|2|0|0|3|1|3|3|0|3|0|2|2|6|0|0|0|0|0|0|0|3|0|1|3|3|0|4|5|1	0	0	0	0.17	0.48
RBBP7	O95236	APOL3	1|0	1	0.5	2	0|0|0|0|0|0|0|0|0|0|0|0|2|0|0|0|0|0|0|2|0|0|0|0|0|0|0|0|0|0	0	0	0	1.88	0.48
RBBP7	P61204	ARF3	2|0	2	1	2	3|6|0|0|0|0|4|1|0|0|0|0|0|0|0|4|0|0|7|0|2|4|0|8|1|4|0|17|5|5	0	0	0	0.21	0.48
RBBP7	P52565	ARHGDIA	2|0	2	1	2	2|5|0|0|0|0|3|0|0|0|0|4|0|0|0|3|0|0|3|0|1|4|0|0|0|4|0|7|2|2	0	0	0	0.38	0.38
RBBP7	P25705	ATP5A1	26|26	52	26	2	22|28|0|0|0|0|28|12|0|1|0|20|1|5|7|20|0|0|21|3|20|24|0|9|11|25|6|35|11|22	0	0	0	1.27	0.45
RBBP7	P06576	ATP5B	4|2	6	3	2	23|23|0|0|0|0|29|0|0|0|0|19|0|0|0|28|0|0|28|0|17|22|0|0|0|29|2|48|18|23	0	0	0	0.15	0.48
RBBP7	P24539	ATP5F1	0|1	1	0.5	2	0|2|0|0|0|0|5|0|0|0|0|0|0|0|0|0|0|0|0|0|0|3|0|0|0|4|0|1|0|0	0	0	0	0.5	0.48
RBBP7	Q9P281	BAHCC1	1|0	1	0.5	2	0|0|0|0|0|0|0|0|0|0|0|0|0|0|0|0|0|0|0|0|0|0|0|0|0|0|0|0|0|1	0	0	0	5	0.48
RBBP7	O43683	BUB1	1|0	1	0.5	2	0|0|0|0|0|0|0|0|0|0|0|0|0|0|0|0|0|0|0|0|0|0|0|0|0|0|0|0|0|0	0	0	0	5	0.48
RBBP7	Q07021	C1QBP	14|12	26	13	2	10|18|0|1|0|0|25|3|0|0|0|8|0|0|0|17|0|0|17|0|9|23|0|1|2|22|1|19|7|10	0	0	0	1.02	0.44
RBBP7	Q6ZSJ8	C1orf122	0|1	1	0.5	2	0|0|0|0|0|0|0|0|0|0|0|0|0|0|0|0|0|0|0|0|0|0|0|0|0|0|0|0|0|0	0	0	0	5	0.48
RBBP7	P27482	CALML3	1|0	1	0.5	2	0|0|0|0|0|0|0|0|0|0|0|2|0|0|0|0|0|0|0|0|0|0|0|0|0|0|0|0|0|0	0	0	0	3.75	0.48
RBBP7	P27824	CANX	3|0	3	1.5	2	11|33|0|0|0|0|27|0|0|0|0|16|0|0|0|9|0|0|7|0|4|29|0|1|0|29|0|19|8|14	0	0	0	0.11	0.48
RBBP7	Q9UMQ6	CAPN11	1|0	1	0.5	2	0|0|0|0|0|0|0|0|0|0|0|0|0|0|0|0|0|0|0|0|0|0|0|0|0|0|0|0|0|0	0	0	0	5	0.48
RBBP7	Q9NQ75	CASS4	1|0	1	0.5	2	0|0|0|0|0|0|0|0|0|0|0|0|0|0|0|0|0|0|0|0|0|0|0|0|0|0|0|0|0|0	0	0	0	5	0.48
RBBP7	P78371	CCT2	9|8	17	8.5	2	7|14|0|0|0|0|8|7|0|0|0|3|0|2|7|3|0|0|0|0|2|13|0|0|9|11|0|18|5|4	0	0	0	1.13	0.42
RBBP7	P49368	CCT3	6|5	11	5.5	2	4|10|0|0|0|0|7|6|0|0|0|0|0|1|13|1|0|0|0|0|1|5|0|0|7|5|0|6|2|3	0	0	0	1.16	0.39
RBBP7	P48643	CCT5	6|6	12	6	2	4|18|0|0|0|0|12|4|0|0|0|3|0|5|9|3|0|0|0|0|0|13|0|0|6|11|0|15|1|0	0	0	0	0.87	0.42
RBBP7	P40227	CCT6A	6|6	12	6	2	4|8|0|0|0|0|6|4|0|0|0|1|0|2|5|0|0|0|1|1|0|6|0|0|7|7|0|11|1|1	0	0	0	1.38	0.37
RBBP7	Q99832	CCT7	4|5	9	4.5	2	3|13|0|1|0|0|11|2|0|0|0|0|0|1|5|1|0|0|1|0|0|9|0|0|2|7|0|13|0|0	0	0	0	0.98	0.4
RBBP7	P50990	CCT8	13|13	26	13	2	17|17|0|0|0|0|9|16|0|0|0|5|0|8|19|6|0|0|3|0|6|10|0|0|11|11|0|21|5|3	0	0	0	1.19	0.43
RBBP7	P06493	CDK1	0|1	1	0.5	2	1|3|0|0|0|0|2|0|0|0|0|0|0|0|0|1|0|0|0|0|0|1|0|1|0|3|0|2|0|0	0	0	0	0.54	0.48
RBBP7	O14519	CDK2AP1	1|1	2	1	2	0|0|0|0|0|0|0|0|0|0|0|0|0|0|0|0|0|0|0|0|0|0|0|0|0|0|0|0|0|0	0	0	0	10	0.48
RBBP7	P23528	CFL1	9|6	15	7.5	2	14|23|0|0|0|0|21|0|0|2|0|11|0|0|0|16|0|0|19|0|9|21|0|0|0|19|2|23|10|17	0	0	0	0.54	0.46
RBBP7	Q86WJ1	CHD1L	0|1	1	0.5	2	0|0|0|0|0|0|0|0|0|0|0|0|0|0|0|0|0|0|0|0|0|0|0|0|0|0|0|0|0|0	0	0	0	5	0.48
RBBP7	P12277	CKB	11|3	14	7	2	38|66|0|0|0|0|67|5|0|10|0|28|0|0|0|53|0|0|58|0|19|51|0|8|3|53|6|89|31|33	0	0	0	0.17	0.48
RBBP7	P54105	CLNS1A	1|0	1	0.5	2	0|0|0|0|0|0|0|0|0|0|0|0|0|0|0|0|0|0|0|0|0|0|0|0|0|0|0|0|0|0	0	0	0	5	0.48
RBBP7	O76031	CLPX	0|1	1	0.5	2	0|0|0|0|0|0|0|0|0|0|0|0|0|0|0|0|0|0|0|0|0|0|0|0|0|0|0|0|0|0	0	0	0	5	0.48
RBBP7	Q00610	CLTC	2|0	2	1	2	12|52|0|9|0|0|41|0|0|0|0|8|0|0|0|8|0|0|17|0|0|27|0|16|0|37|0|41|4|11	0	0	0	0.05	0.48
RBBP7	P21964	COMT	1|0	1	0.5	2	0|2|0|0|0|0|5|0|0|0|0|0|0|0|0|0|0|0|0|0|0|4|0|0|0|0|0|0|0|0	0	0	0	0.68	0.48
RBBP7	P55060	CSE1L	1|0	1	0.5	2	3|30|0|0|0|0|15|0|0|0|0|0|0|0|0|6|0|0|3|0|0|5|0|3|0|17|0|17|0|0	0	0	0	0.08	0.48
RBBP7	Q13363	CTBP1	1|1	2	1	2	0|0|0|0|0|0|0|3|0|0|0|0|1|0|0|0|0|0|0|0|0|0|0|0|1|0|0|0|0|0	0	0	0	3	0.48
RBBP7	P39880	CUX1	0|1	1	0.5	2	0|0|0|0|0|0|0|0|0|0|0|0|0|0|0|0|0|0|0|0|0|0|0|0|0|0|0|0|0|0	0	0	0	5	0.48
RBBP7	Q92841	DDX17	5|4	9	4.5	2	8|16|0|0|0|0|17|0|0|0|0|7|0|0|0|8|0|0|10|0|4|17|0|4|0|17|0|16|7|7	0	0	0	0.49	0.45
RBBP7	Q9NR30	DDX21	9|13	22	11	2	11|19|0|0|0|0|9|3|0|0|0|8|1|0|0|4|0|0|0|1|4|13|0|0|5|20|1|22|4|13	0	0	0	1.2	0.42
RBBP7	O43143	DHX15	1|0	1	0.5	2	1|4|0|0|0|0|7|0|0|0|0|2|0|0|0|1|0|0|0|0|0|3|0|2|0|4|0|14|2|1	0	0	0	0.18	0.48
RBBP7	Q9H6R0	DHX33	1|1	2	1	2	0|0|0|0|0|0|1|0|0|0|0|0|0|0|0|0|0|0|0|0|0|0|0|0|0|0|0|0|0|0	0	0	0	10	0.48
RBBP7	Q08211	DHX9	19|15	34	17	2	13|41|0|1|0|0|45|4|0|0|0|17|0|2|0|16|0|0|21|2|7|25|0|1|3|40|0|48|7|15	0	0	0	0.84	0.46
RBBP7	P09622	DLD	3|0	3	1.5	2	2|15|0|0|0|0|5|0|0|0|0|3|0|0|0|4|0|0|2|0|1|10|0|0|0|6|0|9|2|3	0	0	0	0.36	0.4
RBBP7	Q6V1X1	DPP8	1|0	1	0.5	2	0|0|0|0|0|0|0|0|0|0|0|0|0|0|0|0|0|0|0|0|0|0|0|0|0|0|0|0|0|0	0	0	0	5	0.48
RBBP7	Q9C005	DPY30	0|1	1	0.5	2	0|3|0|0|0|0|2|0|0|0|0|2|0|0|0|2|0|0|2|0|0|1|0|0|0|2|0|5|0|0	0	0	0	0.39	0.48
RBBP7	Q02413	DSG1	1|0	1	0.5	2	0|0|0|0|0|0|0|0|0|0|0|0|0|0|0|0|0|0|0|0|0|0|0|0|0|0|0|0|0|0	0	0	0	5	0.48
RBBP7	O75923	DYSF	1|0	1	0.5	2	0|0|0|0|0|0|0|0|0|0|0|0|0|0|0|0|0|0|0|0|0|0|0|0|0|0|0|0|0|0	0	0	0	5	0.48
RBBP7	P68104	EEF1A1	28|31	59	29.5	2	33|56|5|2|0|5|56|21|0|18|0|34|3|10|10|36|0|0|34|4|22|38|0|3|19|49|16|32|18|25	0	0	0	0.9	0.47
RBBP7	P29692	EEF1D	1|1	2	1	2	1|6|0|0|0|0|6|0|0|0|0|2|0|0|0|1|0|0|2|0|0|3|0|0|0|5|0|7|1|5	0	0	0	0.38	0.48
RBBP7	P26641	EEF1G	8|5	13	6.5	2	9|22|0|0|0|0|19|0|0|0|0|4|0|0|0|8|0|0|10|0|4|15|0|1|1|13|0|22|0|5	0	0	0	0.73	0.43
RBBP7	P13639	EEF2	18|13	31	15.5	2	41|76|0|0|0|0|55|4|0|3|0|28|0|0|1|50|0|0|44|1|18|52|0|0|3|58|4|68|29|30	0	0	0	0.42	0.48
RBBP7	P60842	EIF4A1	4|0	4	2	2	16|21|0|0|0|0|24|0|0|3|0|8|0|0|0|11|0|0|15|0|8|14|0|0|1|15|0|27|8|8	0	0	0	0.17	0.48
RBBP7	P63241	EIF5A	3|0	3	1.5	2	14|21|0|0|0|0|17|1|0|0|0|13|0|0|0|12|0|0|12|0|7|15|0|1|0|17|3|24|5|7	0	0	0	0.13	0.48
RBBP7	Q15717	ELAVL1	2|2	4	2	2	5|8|0|0|0|0|5|0|0|0|0|6|0|0|0|2|0|0|2|0|2|5|0|6|0|7|0|14|2|5	0	0	0	0.43	0.48
RBBP7	P06733	ENO1	12|4	16	8	2	59|131|0|1|0|0|100|13|0|16|0|44|0|0|0|60|0|0|68|0|33|81|0|2|4|61|19|98|41|49	0	0	0	0.14	0.48
RBBP7	Q5JZY3	EPHA10	0|1	1	0.5	2	0|0|0|0|0|0|0|0|0|0|0|0|0|0|0|0|0|0|0|0|0|0|0|0|0|0|0|0|0|0	0	0	0	5	0.48
RBBP7	P15311	EZR	1|0	1	0.5	2	3|5|0|0|0|0|7|0|0|1|0|3|0|0|0|3|0|0|5|0|1|3|0|0|0|3|0|14|3|3	0	0	0	0.14	0.48
RBBP7	Q9BXW9	FANCD2	1|1	2	1	2	0|0|0|0|0|0|0|0|0|0|0|0|0|0|0|0|0|0|0|0|0|0|0|0|0|0|0|0|0|0	0	0	0	10	0.48
RBBP7	P49327	FASN	3|4	7	3.5	2	24|65|0|0|0|0|37|0|0|0|0|1|0|0|0|11|0|0|7|0|0|28|0|7|0|35|0|41|5|13	0	0	0	0.19	0.48
RBBP7	Q96RD9	FCRL5	0|1	1	0.5	2	0|0|0|0|0|0|0|0|0|0|0|0|0|0|0|0|0|0|0|0|0|0|0|0|0|0|0|0|0|0	0	0	0	5	0.48
RBBP7	Q13642	FHL1	2|0	2	1	2	1|6|0|0|0|0|9|0|0|0|0|2|0|0|0|2|0|0|3|0|1|4|0|0|0|2|0|5|0|1	0	0	0	0.42	0.37
RBBP7	Q02790	FKBP4	1|0	1	0.5	2	6|23|0|0|0|0|20|0|0|0|0|6|0|0|0|8|0|0|11|0|2|23|0|0|0|17|0|28|9|2	0	0	0	0.05	0.48
RBBP7	P51570	GALK1	0|1	1	0.5	2	0|1|0|0|0|0|0|0|0|0|0|0|0|0|0|0|0|0|0|0|0|0|0|0|0|0|0|0|0|0	0	0	0	5	0.48
RBBP7	Q14697	GANAB	1|0	1	0.5	2	3|31|0|0|0|0|36|0|0|0|0|9|0|0|0|9|0|0|9|0|2|28|0|16|0|25|0|25|5|10	0	0	0	0.04	0.48
RBBP7	P04406	GAPDH	31|23	54	27	2	31|64|0|2|0|1|62|6|0|9|0|27|0|2|7|37|0|0|47|8|21|33|0|12|4|42|7|68|27|32	0	0	0	0.78	0.47
RBBP7	P22102	GART	1|0	1	0.5	2	2|25|0|0|0|0|15|0|0|0|0|1|0|0|0|6|0|0|7|0|3|15|0|0|0|15|0|28|1|5	0	0	0	0.06	0.48
RBBP7	O60861	GAS7	0|1	1	0.5	2	0|0|0|0|0|0|0|0|0|0|0|0|0|0|0|0|0|0|0|0|0|0|0|0|0|0|0|0|0|0	0	0	0	5	0.48
RBBP7	Q06210	GFPT1	0|1	1	0.5	2	0|0|0|0|0|0|0|0|0|0|0|0|0|0|0|0|0|0|0|0|0|0|0|0|0|0|0|0|0|0	0	0	0	5	0.48
RBBP7	P62873	GNB1	1|0	1	0.5	2	0|4|0|0|0|0|4|0|0|0|0|3|0|0|0|0|0|0|0|0|0|7|0|0|0|7|0|4|1|2	0	0	0	0.23	0.48
RBBP7	P63244	GNB2L1	14|13	27	13.5	2	4|19|0|1|0|0|12|0|0|0|0|6|0|0|0|14|0|0|13|0|1|7|0|7|1|13|1|25|3|7	0	0	0	1.52	0.41
RBBP7	P00505	GOT2	2|0	2	1	2	3|11|0|0|0|0|11|0|0|0|0|7|0|0|0|4|0|0|4|0|4|10|0|0|0|12|0|14|4|3	0	0	0	0.17	0.48
RBBP7	P06744	GPI	1|0	1	0.5	2	18|27|0|0|0|0|22|0|0|1|0|18|0|0|0|12|0|0|12|0|10|18|0|0|0|21|1|36|13|11	0	0	0	0.03	0.48
RBBP7	P16104	H2AFX	5|4	9	4.5	2	0|13|0|7|0|5|17|0|0|0|0|7|0|0|0|9|0|0|11|20|6|14|0|3|0|15|0|9|10|14	0	0	0	0.42	0.48
RBBP7	P0C0S5	H2AFZ	1|1	2	1	2	5|11|0|2|0|0|12|8|0|1|0|4|0|0|0|7|0|0|6|2|2|9|0|1|0|10|0|11|4|8	0	0	0	0.15	0.48
RBBP7	P10412	HIST1H1E	5|6	11	5.5	2	16|17|2|4|4|3|21|9|3|8|0|13|0|0|0|17|5|1|19|10|13|17|0|3|10|14|7|23|4|12	0	0	0	0.38	0.48
RBBP7	P04908	HIST1H2AE	2|2	4	2	2	0|0|0|2|4|5|0|0|10|0|0|0|0|5|5|0|6|0|0|1|0|0|0|0|0|0|1|0|0|0	0	0	0	0.77	0.36
RBBP7	O60814	HIST1H2BK	15|18	33	16.5	2	22|33|4|9|4|6|44|19|6|15|0|15|3|3|3|25|3|0|27|18|13|28|0|0|20|18|7|22|19|27	0	0	0	0.7	0.47
RBBP7	P68431	HIST1H3A	1|0	1	0.5	2	0|5|0|0|1|0|7|2|1|1|0|0|3|0|1|0|2|0|1|0|2|3|0|0|1|5|3|3|0|0	0	0	0	0.19	0.48
RBBP7	P62805	HIST1H4I	33|36	69	34.5	2	22|42|10|9|5|4|53|21|14|21|0|18|1|2|2|25|9|2|31|12|14|32|0|18|22|25|14|40|11|15	0	0	0	1.3	0.46
RBBP7	Q71DI3	HIST2H3C	2|1	3	1.5	2	0|8|0|4|0|0|8|0|0|0|0|6|0|0|0|5|0|0|1|4|0|2|0|0|0|7|0|5|0|1	0	0	0	0.44	0.4
RBBP7	P01889	HLA-B	0|1	1	0.5	2	0|0|0|0|0|0|0|0|0|0|0|0|0|0|0|0|0|0|0|0|0|2|0|0|0|2|0|0|0|0	0	0	0	1.88	0.48
RBBP7	Q13151	HNRNPA0	4|3	7	3.5	2	2|6|0|0|0|0|6|0|0|0|0|3|0|0|0|3|0|0|3|0|3|4|0|0|1|5|0|5|1|4	0	0.01	0	1.14	0.36
RBBP7	P09651	HNRNPA1	5|1	6	3	2	23|28|0|2|0|1|32|1|0|3|0|15|0|0|0|24|0|0|29|6|12|19|0|5|0|26|4|47|8|17	0	0	0	0.15	0.48
RBBP7	P22626	HNRNPA2B1	3|3	6	3	2	18|27|0|2|0|2|30|3|0|5|0|20|0|0|0|17|0|0|24|5|16|20|0|11|2|21|10|57|14|19	0	0	0	0.15	0.48
RBBP7	P51991	HNRNPA3	2|2	4	2	2	3|10|0|1|0|0|10|2|0|0|0|8|0|0|1|4|0|0|9|1|4|6|0|3|0|9|3|20|3|7	0	0	0	0.3	0.48
RBBP7	Q14103	HNRNPD	9|6	15	7.5	2	6|12|0|0|0|0|18|1|0|1|0|4|0|0|0|7|0|0|10|6|6|7|0|5|6|11|2|10|5|6	0	0	0	0.95	0.42
RBBP7	P31943	HNRNPH1	7|12	19	9.5	2	12|17|0|5|0|0|19|7|0|2|0|9|2|3|6|15|0|0|14|2|7|16|0|13|6|15|2|16|6|8	0	0	0	0.79	0.44
RBBP7	P61978	HNRNPK	15|16	31	15.5	2	24|46|0|2|0|0|51|6|0|6|0|23|1|0|5|28|0|0|30|5|19|35|0|15|7|45|9|45|15|27	0	0	0	0.55	0.47
RBBP7	P14866	HNRNPL	5|5	10	5	2	4|38|0|0|0|0|44|5|0|2|0|12|0|0|1|19|0|0|19|0|2|25|0|4|2|34|3|39|7|10	0	0	0	0.28	0.48
RBBP7	P52272	HNRNPM	7|10	17	8.5	2	5|8|0|1|0|0|14|4|0|0|0|8|0|0|0|5|0|0|11|3|5|12|0|7|3|11|0|12|3|9	0	0	0	1.09	0.42
RBBP7	O43390	HNRNPR	2|1	3	1.5	2	12|19|0|0|0|2|12|2|0|1|0|6|0|0|0|13|0|0|17|1|7|17|0|2|1|14|3|28|5|11	0	0	0	0.13	0.48
RBBP7	Q00839	HNRNPU	29|22	51	25.5	2	22|31|0|3|0|0|35|17|0|2|0|17|1|1|3|15|0|0|31|4|15|26|0|16|16|30|3|40|9|12	0	0	0	1.15	0.46
RBBP7	O14979	HNRPDL	2|2	4	2	2	1|2|0|0|0|0|1|5|0|0|0|5|0|1|3|0|0|0|2|0|1|0|0|1|1|2|0|15|0|2	0	0	0	0.71	0.37
RBBP7	P00492	HPRT1	1|0	1	0.5	2	4|15|0|0|0|0|16|0|0|0|0|8|0|0|0|9|0|0|11|0|3|15|0|1|0|15|1|15|12|5	0	0	0	0.06	0.48
RBBP7	P07900	HSP90AA1	7|6	13	6.5	2	47|62|0|2|0|0|66|4|0|14|0|35|0|1|0|41|0|0|47|2|20|54|0|8|1|59|11|82|28|30	0	0	0	0.16	0.48
RBBP7	P08238	HSP90AB1	7|9	16	8	2	27|56|0|0|0|0|39|13|0|3|0|20|1|0|6|29|0|0|35|0|20|27|0|18|10|36|2|56|27|29	0	0	0	0.27	0.48
RBBP7	P14625	HSP90B1	6|0	6	3	2	14|43|0|0|0|0|35|1|0|1|0|19|0|0|0|29|0|0|20|0|13|36|0|2|0|43|4|46|12|28	0	0	0	0.13	0.48
RBBP7	P08107	HSPA1B	42|44	86	43	2	51|108|4|3|0|1|57|38|0|3|0|41|11|6|19|50|0|0|44|9|31|72|0|6|40|49|20|79|25|42	0	0	0	0.86	0.48
RBBP7	P11021	HSPA5	12|12	24	12	2	16|26|0|0|0|0|25|0|0|0|0|17|0|2|0|19|0|0|15|0|11|24|0|0|1|26|1|37|12|11	0	0	0	0.74	0.46
RBBP7	P11142	HSPA8	33|32	65	32.5	2	44|49|0|0|0|0|55|40|0|7|0|21|9|11|28|47|0|0|51|0|24|39|0|5|36|44|6|71|21|36	0	0	0	0.8	0.48
RBBP7	P38646	HSPA9	17|18	35	17.5	2	19|38|0|0|0|0|32|9|0|0|0|11|1|3|2|13|0|0|13|0|11|28|0|0|10|32|3|38|10|16	0	0	0	0.93	0.46
RBBP7	P10809	HSPD1	38|34	72	36	2	40|92|1|0|0|0|61|15|0|3|0|27|0|0|3|48|0|0|39|0|21|53|0|11|12|65|14|105|29|35	0	0	0	0.82	0.48
RBBP7	P61604	HSPE1	5|0	5	2.5	2	8|11|0|0|0|0|7|0|0|0|0|8|0|0|0|6|0|0|8|0|6|8|0|0|0|6|4|7|4|5	0	0	0	0.43	0.42
RBBP7	P98160	HSPG2	0|1	1	0.5	2	0|0|0|0|0|0|0|0|0|0|0|0|0|0|0|0|0|0|0|0|0|0|0|0|0|0|0|0|0|0	0	0	0	5	0.48
RBBP7	P01857	IGHG1	5|2	7	3.5	2	3|0|7|1|19|4|4|12|13|7|0|14|7|23|18|3|10|4|4|0|4|4|0|7|7|4|17|1|0|1	0	0	0	0.31	0.48
RBBP7	Q8TEX9	IPO4	0|1	1	0.5	2	0|0|0|0|0|0|0|0|0|0|0|0|0|0|0|0|0|0|0|0|0|0|0|0|0|0|0|1|0|0	0	0	0	5	0.48
RBBP7	P48200	IREB2	0|1	1	0.5	2	0|0|0|0|0|0|0|0|0|0|0|0|0|0|0|0|0|0|0|0|0|0|0|0|0|0|0|0|0|0	0	0	0	5	0.48
RBBP7	Q96CN7	ISOC1	0|1	1	0.5	2	0|0|0|0|0|0|0|0|0|0|0|0|0|0|0|0|0|0|0|0|0|0|0|0|0|0|0|1|0|0	0	0	0	5	0.48
RBBP7	Q92945	KHSRP	1|0	1	0.5	2	12|19|0|0|0|0|22|0|0|0|0|14|0|0|0|12|0|0|12|0|9|21|0|17|0|15|2|27|3|12	0	0	0	0.04	0.48
RBBP7	Q8N163	KIAA1967	1|0	1	0.5	2	0|2|0|0|0|0|3|0|0|0|0|0|0|0|0|0|0|0|1|0|0|2|0|0|0|2|0|2|0|1	0	0	0	0.58	0.48
RBBP7	O14782	KIF3C	1|0	1	0.5	2	0|0|0|0|0|0|0|0|0|0|0|0|0|0|0|0|0|0|0|0|0|0|0|0|0|0|0|0|0|0	0	0	0	5	0.48
RBBP7	Q9BXK1	KLF16	1|0	1	0.5	2	0|0|0|0|0|0|0|0|0|0|0|0|0|0|0|0|0|0|0|0|0|0|0|0|0|0|0|0|0|0	0	0	0	5	0.48
RBBP7	Q9UJP4	KLHL21	1|0	1	0.5	2	0|0|0|0|0|0|0|0|0|0|0|0|0|0|0|0|0|0|0|0|0|0|0|0|0|0|0|0|0|0	0	0	0	5	0.48
RBBP7	O15131	KPNA5	1|1	2	1	2	0|1|0|0|0|0|0|0|0|0|0|0|0|0|0|0|0|0|0|0|0|0|0|0|0|0|0|0|0|0	0	0	0	10	0.48
RBBP7	Q14974	KPNB1	1|0	1	0.5	2	7|33|0|0|0|0|30|1|0|0|0|7|0|0|0|11|0|0|16|0|1|20|0|3|1|24|0|25|7|10	0	0	0	0.04	0.48
RBBP7	P04264	KRT1	150|58	208	104	2	19|19|81|13|15|9|20|48|26|162|0|91|7|109|47|16|20|2|4|33|61|36|0|58|40|62|68|21|8|7	0	0	0	1.65	0.46
RBBP7	P13645	KRT10	166|60	226	113	2	16|16|62|15|21|9|20|20|48|133|0|74|12|72|22|1|15|1|0|35|47|42|0|44|24|41|41|7|0|1	0	0	0	2.33	0.38
RBBP7	P05783	KRT18	1|0	1	0.5	2	0|0|0|0|0|0|0|0|0|0|1|0|0|0|0|0|0|0|0|0|0|0|0|0|0|0|0|0|0|0	0	0	0	5	0.48
RBBP7	P35908	KRT2	94|43	137	68.5	2	14|7|39|8|9|2|10|11|37|88|1|48|4|29|9|0|14|0|1|19|23|24|0|28|21|24|23|6|0|0	0	0.01	0	2.32	0.36
RBBP7	P35527	KRT9	73|44	117	58.5	2	7|11|48|9|14|2|6|27|1|88|0|70|0|86|41|3|10|0|0|26|36|26|0|37|20|37|47|8|0|0	0	0	0	1.43	0.46
RBBP7	Q6PKG0	LARP1	1|0	1	0.5	2	0|0|0|0|0|0|0|0|0|0|0|0|0|0|0|0|0|0|0|0|0|0|0|0|0|0|0|0|0|0	0	0	0	5	0.48
RBBP7	P00338	LDHA	2|0	2	1	2	11|28|0|0|0|0|18|0|0|0|0|13|0|0|0|13|0|0|13|0|4|20|0|3|1|18|3|19|8|8	0	0	0	0.08	0.48
RBBP7	P07195	LDHB	11|2	13	6.5	2	15|32|0|0|0|0|27|2|0|4|0|20|0|0|0|22|0|0|22|0|9|27|0|1|0|26|10|31|11|18	0	0	0	0.35	0.47
RBBP7	P46821	MAP1B	0|1	1	0.5	2	0|1|0|0|0|0|0|0|0|0|0|0|0|0|0|0|0|0|0|0|0|0|1|0|0|0|0|0|0|0	0	0	0	3.75	0.48
RBBP7	P56192	MARS	0|1	1	0.5	2	1|8|0|0|0|0|9|0|0|0|0|1|0|0|0|1|0|0|2|0|0|4|0|2|0|7|0|6|0|0	0	0	0	0.18	0.48
RBBP7	P43243	MATR3	6|3	9	4.5	2	7|19|0|0|0|0|16|0|0|0|0|5|0|0|0|3|0|0|5|1|0|7|0|6|0|15|0|18|4|5	0	0	0	0.61	0.43
RBBP7	Q9HCC0	MCCC2	1|0	1	0.5	2	0|0|0|0|0|0|0|0|0|0|0|0|0|0|0|0|0|0|0|0|0|0|0|0|0|0|0|2|0|0	0	0	0	3.75	0.48
RBBP7	P25205	MCM3	4|2	6	3	2	2|6|0|0|0|0|9|0|0|0|0|0|0|0|0|1|0|0|8|0|0|2|0|0|0|8|0|12|0|1	0	0.01	0	0.92	0.36
RBBP7	P40926	MDH2	5|1	6	3	2	18|37|0|0|0|0|34|1|0|1|0|15|0|0|0|27|0|0|25|0|11|32|0|0|0|26|3|40|19|21	0	0	0	0.15	0.48
RBBP7	P82914	MRPS15	0|1	1	0.5	2	0|0|0|0|0|0|0|0|0|0|0|0|0|0|0|0|0|0|0|0|0|0|0|0|0|0|0|0|0|0	0	0	0	5	0.48
RBBP7	P11586	MTHFD1	3|4	7	3.5	2	1|11|0|0|0|0|12|0|0|0|0|3|0|0|0|0|0|0|6|0|0|9|0|0|0|10|0|10|2|2	0	0	0	0.8	0.4
RBBP7	Q9BQG0	MYBBP1A	2|0	2	1	2	2|15|0|0|0|0|10|0|0|0|0|2|0|0|0|4|0|0|2|0|0|7|0|7|0|10|0|6|0|3	0	0	0	0.22	0.48
RBBP7	P35579	MYH9	4|6	10	5	2	5|31|0|0|0|0|21|0|0|0|0|9|24|0|0|7|0|0|5|11|0|21|0|0|0|27|0|35|5|3	0	0	0	0.37	0.48
RBBP7	P60660	MYL6	4|0	4	2	2	4|5|0|0|0|0|5|0|0|0|0|5|4|0|0|0|0|0|5|5|0|4|0|0|2|7|0|11|1|2	0	0	0	0.5	0.4
RBBP7	P14649	MYL6B	0|1	1	0.5	2	0|0|0|0|0|0|0|1|0|0|0|0|0|0|0|2|0|0|0|0|2|0|0|0|0|0|0|0|0|0	0	0	0	1.5	0.48
RBBP7	Q9UM54	MYO6	0|1	1	0.5	2	0|0|0|0|0|0|0|0|0|0|0|0|0|0|0|0|0|0|0|0|0|0|0|0|0|0|0|0|0|0	0	0	0	5	0.48
RBBP7	Q14CX7	NAA25	0|1	1	0.5	2	0|0|0|0|0|0|0|0|0|0|0|0|0|0|0|0|0|0|0|0|0|0|0|0|0|0|0|0|0|0	0	0	0	5	0.48
RBBP7	Q13765	NACA	1|0	1	0.5	2	4|8|0|0|0|0|5|0|0|0|0|2|0|0|0|4|0|0|3|0|3|3|0|0|0|4|0|7|3|2	0	0	0	0.16	0.48
RBBP7	Q8WY41	NANOS1	1|0	1	0.5	2	0|0|0|0|0|0|0|0|0|0|0|0|0|0|0|0|0|0|0|0|0|0|0|0|0|0|0|0|0|0	0	0	0	5	0.48
RBBP7	P55209	NAP1L1	2|0	2	1	2	4|16|0|0|0|0|14|0|0|0|0|5|0|0|0|6|0|0|8|0|1|10|0|0|0|14|0|11|5|5	0	0	0	0.15	0.48
RBBP7	P19338	NCL	3|0	3	1.5	2	16|20|0|0|0|1|35|0|0|0|0|15|0|0|0|20|0|0|22|8|12|23|0|0|0|33|3|36|7|18	0	0	0	0.08	0.48
RBBP7	Q16718	NDUFA5	0|1	1	0.5	2	0|1|0|0|0|0|0|0|0|0|0|0|0|0|0|0|0|0|0|0|0|0|0|2|0|0|0|0|0|0	0	0	0	2.5	0.48
RBBP7	O75251	NDUFS7	1|0	1	0.5	2	0|0|0|0|0|0|0|0|0|0|0|0|0|0|0|0|0|0|0|0|0|0|0|0|0|0|0|0|0|0	0	0	0	5	0.48
RBBP7	O00217	NDUFS8	0|1	1	0.5	2	0|2|0|0|0|0|0|0|0|0|0|0|0|0|0|0|0|0|0|0|0|2|0|1|0|2|0|0|0|0	0	0	0	1.07	0.48
RBBP7	P52952	NKX2-5	1|0	1	0.5	2	0|0|0|0|0|0|0|0|0|0|0|0|0|0|0|0|0|0|0|0|0|0|0|0|0|0|0|0|0|0	0	0	0	5	0.48
RBBP7	P15531	NME1	1|1	2	1	2	10|10|0|0|0|0|11|2|0|5|0|14|0|0|0|7|0|0|7|0|7|8|0|5|1|14|3|13|2|8	0	0	0	0.12	0.48
RBBP7	P22392	NME2	5|0	5	2.5	2	2|10|0|0|0|0|9|0|0|0|0|2|0|0|0|8|0|0|10|0|1|9|0|0|0|7|0|13|5|10	0	0	0	0.44	0.42
RBBP7	Q9H6R4	NOL6	0|1	1	0.5	2	0|0|0|0|0|0|0|0|0|0|0|0|0|0|0|0|0|0|0|0|0|0|0|0|0|0|0|0|0|0	0	0	0	5	0.48
RBBP7	Q15233	NONO	2|0	2	1	2	10|9|0|1|0|0|12|0|0|0|0|6|0|0|0|6|0|0|8|0|7|9|0|4|0|11|1|18|4|15	0	0	0	0.12	0.48
RBBP7	P06748	NPM1	12|8	20	10	2	26|24|0|0|0|0|34|5|0|1|0|20|0|3|3|18|0|0|19|0|11|11|0|1|4|28|5|37|17|25	0	0	0	0.53	0.47
RBBP7	Q9Y266	NUDC	4|3	7	3.5	2	3|11|0|0|0|0|8|0|0|0|0|4|0|0|0|2|0|0|4|0|0|8|0|0|0|6|0|8|3|1	0	0	0	0.91	0.39
RBBP7	Q5SRE5	NUP188	0|1	1	0.5	2	0|0|0|0|0|0|0|0|0|0|0|0|0|1|0|0|0|0|0|0|0|0|0|0|0|0|0|0|0|0	0	0	0	5	0.48
RBBP7	P04181	OAT	2|8	10	5	2	7|16|0|0|0|0|7|0|0|0|0|1|0|0|0|6|0|0|2|0|1|6|0|0|0|9|0|14|3|3	0	0	0	1	0.37
RBBP7	Q5VST9	OBSCN	0|1	1	0.5	2	0|0|0|0|0|0|0|0|0|0|0|0|0|0|0|0|0|0|0|0|0|0|0|0|0|0|0|0|0|0	0	0	0	5	0.48
RBBP7	P01621	P01621	1|1	2	1	2	0|0|0|0|0|0|0|0|0|0|0|0|0|0|0|0|0|0|0|0|0|0|0|0|0|0|0|0|0|0	0	0	0	10	0.48
RBBP7	P09727	P09727	1|0	1	0.5	2	0|0|0|0|0|0|0|0|0|0|0|0|0|0|0|0|0|0|0|0|0|0|0|0|0|0|0|0|0|0	0	0	0	5	0.48
RBBP7	P07237	P4HB	4|0	4	2	2	14|29|0|0|0|0|25|0|0|0|0|19|0|0|0|18|0|0|16|0|8|24|0|0|0|28|0|36|10|17	0	0	0	0.12	0.48
RBBP7	Q9UQ80	PA2G4	1|0	1	0.5	2	7|16|0|0|0|0|14|0|0|0|0|12|0|0|0|9|0|0|12|0|6|14|0|0|0|14|0|16|2|12	0	0	0	0.06	0.48
RBBP7	Q99497	PARK7	6|0	6	3	2	6|13|0|0|0|0|13|0|0|0|0|4|0|0|0|5|0|0|6|0|3|12|0|0|0|12|1|20|3|8	0	0	0	0.42	0.43
RBBP7	P09874	PARP1	4|4	8	4	2	10|44|0|3|0|0|34|0|0|0|0|27|1|0|0|14|0|0|19|1|7|33|0|2|2|31|2|58|8|13	0	0	0	0.2	0.48
RBBP7	Q15366	PCBP2	10|11	21	10.5	2	9|17|0|0|0|0|16|4|0|0|0|8|0|0|0|9|0|0|10|0|3|12|0|5|4|10|0|16|5|8	0	0	0	1.16	0.43
RBBP7	P08559	PDHA1	0|1	1	0.5	2	1|1|0|0|0|0|3|0|0|0|0|0|0|0|0|0|0|0|0|0|0|1|0|0|0|1|0|2|0|0	0	0	0	0.83	0.48
RBBP7	O15212	PFDN6	1|0	1	0.5	2	0|2|0|0|0|0|2|0|0|0|0|0|0|0|0|0|0|0|0|0|0|0|0|0|0|0|0|0|0|0	0	0	0	1.88	0.48
RBBP7	P07737	PFN1	4|0	4	2	2	15|27|0|1|0|0|22|2|0|6|0|13|0|0|0|15|0|0|20|0|8|17|0|3|0|18|5|27|12|11	0	0	0	0.14	0.48
RBBP7	P18669	PGAM1	1|0	1	0.5	2	7|16|0|0|0|0|25|0|0|0|0|10|0|0|0|9|0|0|20|0|0|18|0|0|0|18|0|25|11|7	0	0	0	0.05	0.48
RBBP7	P00558	PGK1	1|0	1	0.5	2	13|29|0|0|0|0|23|0|0|0|0|8|0|1|0|16|0|0|17|0|4|24|0|0|0|19|0|36|8|13	0	0	0	0.04	0.48
RBBP7	Q96QT6	PHF12	0|1	1	0.5	2	0|0|0|0|0|0|0|0|0|0|0|0|0|0|0|0|0|0|0|0|0|0|0|0|0|0|0|0|0|0	0	0	0	5	0.48
RBBP7	O43175	PHGDH	12|11	23	11.5	2	11|23|0|0|0|0|27|0|0|0|0|14|0|0|0|15|0|0|28|0|6|23|0|1|0|18|2|25|11|10	0	0	0	0.81	0.45
RBBP7	P27986	PIK3R1	0|1	1	0.5	2	0|0|0|0|0|0|0|0|0|0|0|0|0|0|0|0|0|0|0|0|0|0|0|0|0|0|0|0|0|0	0	0	0	5	0.48
RBBP7	P14618	PKM2	23|18	41	20.5	2	51|76|0|0|0|0|75|9|0|8|0|46|0|1|1|49|0|0|62|0|25|55|0|1|4|62|7|89|32|34	0	0	0	0.45	0.48
RBBP7	Q16512	PKN1	0|1	1	0.5	2	0|1|0|0|0|0|0|0|0|0|0|0|0|0|0|0|0|0|0|0|0|0|0|0|0|0|0|0|0|0	0	0	0	5	0.48
RBBP7	Q9BY77	POLDIP3	1|0	1	0.5	2	0|0|0|0|0|0|0|0|0|0|0|0|0|0|0|0|0|0|0|0|0|0|0|0|0|0|0|1|0|0	0	0	0	5	0.48
RBBP7	P62937	PPIA	4|4	8	4	2	27|42|0|1|0|1|53|3|0|4|0|21|2|2|4|33|0|0|36|1|9|35|0|4|2|42|8|44|18|20	0	0	0	0.15	0.48
RBBP7	P36873	PPP1CC	4|5	9	4.5	2	1|14|0|0|0|0|13|0|0|0|0|0|0|0|0|4|0|0|2|0|0|2|0|0|0|7|0|17|0|3	0	0	0	1.07	0.38
RBBP7	P30153	PPP2R1A	5|3	8	4	2	0|15|0|0|0|0|15|0|0|0|0|1|0|0|0|3|0|0|2|0|0|10|0|0|0|11|0|17|1|1	0	0	0	0.79	0.4
RBBP7	Q06830	PRDX1	17|15	32	16	2	18|27|1|2|0|2|36|12|0|10|0|18|4|4|8|21|0|0|24|4|16|21|0|9|17|25|12|31|10|19	0	0	0	0.78	0.46
RBBP7	P32119	PRDX2	4|2	6	3	2	15|23|0|0|0|0|24|1|0|2|0|9|0|0|1|12|0|0|9|0|5|17|0|0|0|9|4|20|7|7	0	0	0	0.27	0.48
RBBP7	P30048	PRDX3	3|1	4	2	2	9|17|0|0|0|0|10|1|0|0|0|6|0|0|0|10|0|0|10|0|8|8|0|7|0|11|1|18|8|12	0	0	0	0.22	0.48
RBBP7	P30041	PRDX6	4|1	5	2.5	2	9|27|0|1|0|0|23|0|0|0|0|16|0|0|0|15|0|0|19|0|3|21|0|0|0|20|0|22|14|9	0	0	0	0.19	0.48
RBBP7	P14314	PRKCSH	2|0	2	1	2	4|13|0|0|0|0|12|0|0|0|0|12|0|0|0|6|0|0|8|0|2|9|0|0|0|12|0|17|4|8	0	0	0	0.14	0.48
RBBP7	P78527	PRKDC	3|0	3	1.5	2	2|41|0|2|0|0|51|0|0|0|0|2|0|0|0|2|0|0|6|0|0|27|0|79|0|31|0|17|0|3	0	0	0	0.09	0.48
RBBP7	Q99873	PRMT1	1|0	1	0.5	2	0|7|0|0|0|0|8|0|0|0|0|0|0|0|0|0|0|0|0|0|0|4|0|0|0|3|0|7|0|1	0	0	0	0.25	0.48
RBBP7	P11908	PRPS2	1|0	1	0.5	2	0|0|0|0|0|0|0|0|0|0|0|0|0|0|0|1|0|0|0|0|0|3|0|0|0|0|0|4|0|0	0	0	0	0.94	0.48
RBBP7	P62333	PSMC6	0|1	1	0.5	2	0|0|0|0|0|0|0|0|0|0|0|0|0|0|0|0|0|0|0|0|0|0|0|0|0|0|0|0|0|0	0	0	0	5	0.48
RBBP7	P26599	PTBP1	9|4	13	6.5	2	11|38|0|2|0|0|43|0|0|0|0|17|0|0|0|17|0|0|18|1|7|33|0|13|1|29|0|46|12|14	0	0	0	0.32	0.48
RBBP7	Q15185	PTGES3	1|0	1	0.5	2	8|10|0|0|0|0|14|0|0|0|0|8|0|0|0|9|0|0|8|0|3|12|0|0|0|11|0|8|5|4	0	0	0	0.07	0.48
RBBP7	P62826	RAN	9|4	13	6.5	2	9|24|0|2|0|0|24|1|0|4|0|8|0|0|0|15|0|0|18|0|8|22|0|7|0|20|5|16|9|7	0	0	0	0.5	0.45
RBBP7	P43487	RANBP1	2|0	2	1	2	4|6|0|0|0|0|4|1|0|1|0|2|0|0|0|2|0|0|7|0|2|4|0|0|1|6|0|5|3|4	0	0	0	0.29	0.4
RBBP7	Q9P258	RCC2	0|1	1	0.5	2	1|13|0|0|0|0|11|0|0|0|0|3|0|0|0|6|0|0|11|0|0|14|0|0|0|10|0|11|5|4	0	0	0	0.08	0.48
RBBP7	P62913	RPL11	4|4	8	4	2	3|5|0|1|0|0|4|5|0|0|0|2|0|5|4|0|0|0|2|1|1|4|0|3|5|4|1|5|2|1	0	0	0	1.11	0.38
RBBP7	P46778	RPL21	1|1	2	1	2	0|0|0|0|0|0|0|0|0|0|0|0|0|0|1|0|0|0|0|0|0|0|0|2|0|0|0|2|0|0	0	0	0	3	0.48
RBBP7	P35268	RPL22	4|4	8	4	2	4|5|0|0|0|1|4|2|0|0|0|2|1|1|0|3|0|0|5|1|3|4|0|1|2|6|0|5|0|2	0	0	0	1.22	0.36
RBBP7	P46779	RPL28	0|1	1	0.5	2	0|0|0|0|0|0|0|0|0|0|0|0|0|1|3|0|0|0|0|0|0|0|0|4|0|0|0|0|0|0	0	0	0	0.94	0.48
RBBP7	P47914	RPL29	0|1	1	0.5	2	0|2|0|0|0|0|2|0|0|0|0|0|0|0|1|0|0|0|0|0|0|2|0|1|0|2|0|2|0|0	0	0	0	0.62	0.48
RBBP7	P62899	RPL31	2|1	3	1.5	2	3|4|0|0|0|0|4|0|0|0|0|4|0|0|0|1|0|0|2|1|1|2|0|0|1|3|2|4|2|2	0	0	0	0.62	0.37
RBBP7	P83881	RPL36A	1|0	1	0.5	2	0|1|0|0|0|0|1|2|0|0|0|0|0|1|1|0|0|0|0|0|0|0|0|0|0|0|0|0|0|0	0	0	0	1.25	0.48
RBBP7	P32969	RPL9	2|2	4	2	2	0|14|0|3|0|0|11|0|0|0|0|6|0|0|0|3|0|0|2|0|2|10|0|6|0|11|0|14|2|3	0	0	0	0.34	0.48
RBBP7	P05387	RPLP2	2|0	2	1	2	3|3|0|1|0|0|6|0|0|0|0|2|0|0|0|0|0|0|0|4|0|2|0|12|0|5|0|19|2|5	0	0	0	0.23	0.48
RBBP7	P46783	RPS10	2|2	4	2	2	2|3|0|1|0|1|5|0|0|0|0|2|0|0|0|4|0|0|7|1|2|2|0|2|0|4|0|7|1|3	0	0	0	0.65	0.39
RBBP7	P25398	RPS12	3|2	5	2.5	2	3|6|0|0|0|0|5|0|0|0|0|3|0|0|0|4|0|0|7|0|2|4|0|2|0|6|0|5|3|4	0	0	0	0.69	0.4
RBBP7	P60866	RPS20	3|4	7	3.5	2	5|4|0|0|0|0|3|3|0|0|0|3|0|0|2|6|0|0|5|0|4|3|0|5|3|4|2|4|2|4	0	0	0	0.91	0.39
RBBP7	P23396	RPS3	26|26	52	26	2	14|11|0|4|0|1|10|17|0|0|0|7|0|9|12|10|0|0|12|0|8|8|0|17|17|12|2|17|7|13	0	0	0	2.09	0.38
RBBP7	P62701	RPS4X	8|9	17	8.5	2	6|16|0|3|0|0|14|4|0|0|0|6|0|1|0|8|0|0|7|5|3|9|0|7|4|9|4|14|2|8	0	0	0	1.05	0.42
RBBP7	P62081	RPS7	1|0	1	0.5	2	5|14|0|0|0|0|10|0|0|0|0|6|0|0|0|5|0|0|6|1|3|9|0|0|0|12|0|14|4|5	0	0	0	0.08	0.48
RBBP7	P08865	RPSA	12|9	21	10.5	2	11|19|0|1|0|0|16|0|0|0|0|7|0|0|0|7|0|0|12|0|4|13|0|11|0|12|4|21|6|10	0	0	0	1.02	0.43
RBBP7	Q9NSD7	RXFP3	0|1	1	0.5	2	0|0|0|0|0|0|0|0|0|0|0|0|0|0|0|0|0|0|0|0|0|0|0|0|0|0|0|0|0|0	0	0	0	5	0.48
RBBP7	Q14160	SCRIB	1|0	1	0.5	2	0|0|0|0|0|0|0|0|0|0|0|0|0|0|0|0|0|0|0|0|0|0|0|0|0|0|0|0|0|0	0	0	0	5	0.48
RBBP7	Q9NVU7	SDAD1	0|1	1	0.5	2	0|0|0|0|0|0|0|0|0|0|0|0|0|0|0|0|0|0|0|0|0|0|0|0|0|0|0|0|0|0	0	0	0	5	0.48
RBBP7	Q8NC51	SERBP1	6|7	13	6.5	2	10|16|0|0|0|0|11|0|0|0|0|6|0|0|0|5|0|0|5|0|2|12|0|0|0|8|0|12|5|5	0	0	0	1.01	0.41
RBBP7	P07093	SERPINE2	1|0	1	0.5	2	0|0|0|0|0|0|0|0|0|0|0|0|0|0|0|0|0|0|0|0|0|0|0|0|0|0|0|0|0|0	0	0	0	5	0.48
RBBP7	P50454	SERPINH1	1|0	1	0.5	2	0|8|0|0|0|0|10|0|0|0|0|0|0|0|0|0|0|0|1|0|0|8|0|0|0|7|0|13|0|0	0	0	0	0.16	0.48
RBBP7	Q01105	SET	6|4	10	5	2	7|17|0|0|0|0|17|0|0|5|0|8|0|0|0|7|0|0|9|0|7|11|0|1|0|17|4|16|7|9	0	0	0	0.53	0.44
RBBP7	Q15427	SF3B4	0|1	1	0.5	2	0|2|0|0|0|0|2|0|0|0|0|0|0|0|0|0|0|0|0|0|0|0|0|0|0|0|0|3|0|0	0	0	0	1.07	0.48
RBBP7	P23246	SFPQ	4|1	5	2.5	2	7|27|0|0|0|0|24|0|0|1|0|9|0|0|0|7|0|0|17|2|4|13|0|4|0|16|0|21|0|9	0	0	0	0.23	0.48
RBBP7	P34897	SHMT2	1|0	1	0.5	2	5|18|0|0|0|0|15|0|0|0|0|8|0|0|0|8|0|0|7|0|2|14|0|0|0|14|0|13|3|5	0	0	0	0.07	0.48
RBBP7	Q00325	SLC25A3	4|2	6	3	2	2|4|0|0|0|0|6|2|0|0|0|4|0|0|0|2|0|0|2|0|2|5|0|10|2|4|0|2|0|1	0	0	0	0.94	0.36
RBBP7	P05141	SLC25A5	11|11	22	11	2	7|12|0|0|0|0|9|5|0|0|0|9|2|1|1|2|0|0|1|0|5|7|0|14|5|11|0|0|4|6	0	0	0	1.67	0.38
RBBP7	Q7KZF4	SND1	1|0	1	0.5	2	0|14|0|0|0|0|8|0|0|0|0|0|0|0|0|3|0|0|0|0|0|6|0|0|0|9|0|19|0|0	0	0	0	0.13	0.48
RBBP7	P14678	SNRPB	2|0	2	1	2	3|2|0|0|0|0|2|0|0|0|0|4|0|0|0|1|0|0|2|0|3|2|0|1|0|4|0|2|3|3	0	0.01	0	0.47	0.36
RBBP7	P62318	SNRPD3	2|0	2	1	2	2|4|0|0|0|0|4|0|0|0|0|2|0|0|0|2|0|0|2|0|1|4|0|0|0|5|0|6|1|2	0	0	0	0.43	0.37
RBBP7	Q8WXH5	SOCS4	1|1	2	1	2	0|0|0|0|0|0|0|0|0|0|0|0|0|0|0|0|0|0|0|0|0|0|0|0|0|0|0|0|0|0	0	0	0	10	0.48
RBBP7	P49458	SRP9	1|0	1	0.5	2	2|1|0|0|0|0|3|0|0|0|0|0|0|0|0|0|0|0|0|0|0|0|0|0|0|1|0|4|1|2	0	0	0	0.54	0.48
RBBP7	P05455	SSB	1|0	1	0.5	2	6|14|0|0|0|0|14|0|0|0|0|6|0|0|0|6|0|0|6|0|3|12|0|0|0|12|0|14|4|6	0	0	0	0.07	0.48
RBBP7	P16949	STMN1	3|0	3	1.5	2	8|11|0|0|0|0|14|0|0|1|0|5|0|0|0|9|0|0|11|0|9|14|0|0|0|7|3|16|7|4	0	0	0	0.19	0.48
RBBP7	P53999	SUB1	2|0	2	1	2	2|4|0|0|0|0|6|0|0|0|0|2|0|0|0|4|0|0|4|0|1|6|0|0|0|4|0|5|1|0	0	0	0	0.38	0.38
RBBP7	O60506	SYNCRIP	5|0	5	2.5	2	4|18|0|0|0|0|21|0|0|0|0|11|0|0|0|5|0|0|7|3|2|10|0|0|0|6|0|18|9|3	0	0	0	0.32	0.44
RBBP7	Q99426	TBCB	1|1	2	1	2	0|6|0|0|0|0|6|0|0|0|0|3|0|0|0|1|0|0|1|0|0|4|0|0|0|4|0|7|0|2	0	0	0	0.44	0.48
RBBP7	P17987	TCP1	4|5	9	4.5	2	2|12|0|0|0|0|7|4|0|0|0|0|0|8|8|0|0|0|0|0|0|5|0|0|6|7|0|17|0|0	0	0	0	0.89	0.41
RBBP7	Q08188	TGM3	0|1	1	0.5	2	0|0|0|0|0|0|0|0|0|0|0|0|0|0|0|0|0|0|0|0|0|0|0|0|0|0|0|0|0|0	0	0	0	5	0.48
RBBP7	P29401	TKT	4|0	4	2	2	5|20|0|0|0|0|21|0|0|0|0|10|0|0|0|7|0|0|8|0|2|23|0|0|0|18|0|19|7|6	0	0	0	0.21	0.48
RBBP7	P42166	TMPO	6|2	8	4	2	4|16|0|0|0|0|20|0|0|0|0|8|0|0|0|4|0|0|8|0|1|15|0|2|0|21|0|17|3|5	0	0	0	0.48	0.44
RBBP7	P60174	TPI1	7|0	7	3.5	2	22|35|0|0|0|0|29|0|0|5|0|32|0|0|0|24|0|0|38|0|15|28|0|0|0|23|5|40|15|16	0	0	0	0.16	0.48
RBBP7	Q12931	TRAP1	2|0	2	1	2	6|22|0|0|0|0|8|0|0|0|0|10|1|0|0|6|0|0|2|0|4|12|0|4|0|13|0|14|4|6	0	0	0	0.13	0.48
RBBP7	Q13263	TRIM28	2|0	2	1	2	1|15|0|0|0|0|11|0|0|0|0|41|0|0|0|2|0|0|6|0|1|10|0|1|0|7|14|19|2|2	0	0	0	0.11	0.48
RBBP7	P10155	TROVE2	1|1	2	1	2	0|2|0|0|0|0|2|0|0|0|0|0|0|0|0|0|0|0|0|0|0|1|0|0|0|0|0|1|0|0	0	0	0	2.5	0.48
RBBP7	P68363	TUBA1B	4|4	8	4	2	2|105|2|26|2|6|107|57|0|16|0|14|11|27|53|12|0|0|31|22|34|12|0|76|50|13|9|12|32|2	0	0	0	0.09	0.48
RBBP7	P07437	TUBB	26|25	51	25.5	2	19|18|1|28|0|5|29|16|0|6|0|21|3|16|15|28|0|0|28|12|13|22|0|28|18|26|7|37|11|19	0	0	0	1.08	0.46
RBBP7	P68371	TUBB2C	4|3	7	3.5	2	6|8|0|0|0|0|4|15|0|1|0|3|0|2|5|4|0|0|4|2|2|2|0|6|5|3|1|7|2|3	0	0	0	0.68	0.41
RBBP7	P49411	TUFM	22|22	44	22	2	10|21|0|0|0|0|22|8|0|0|0|9|0|1|3|10|0|0|14|0|4|15|0|0|7|12|1|18|3|9	0	0	0	2	0.4
RBBP7	P10599	TXN	4|4	8	4	2	3|7|0|0|0|0|6|2|0|2|0|6|1|2|2|4|0|0|6|0|3|6|0|0|2|6|2|8|0|3	0	0	0	0.91	0.4
RBBP7	P26368	U2AF2	1|0	1	0.5	2	3|11|0|0|0|0|13|0|0|0|0|4|0|0|0|3|0|0|6|0|0|9|0|1|0|10|0|8|5|5	0	0	0	0.1	0.48
RBBP7	P0CG47	UBB	8|3	11	5.5	2	5|8|1|2|0|1|9|6|0|6|0|6|6|2|3|5|0|0|6|0|4|14|0|2|6|0|4|0|3|5	0	0	0	0.89	0.41
RBBP7	P09936	UCHL1	2|0	2	1	2	9|20|0|0|0|0|18|0|0|0|0|8|0|0|0|8|0|0|12|0|6|13|0|0|0|12|0|22|3|8	0	0	0	0.11	0.48
RBBP7	P35125	USP6	1|0	1	0.5	2	0|0|0|0|0|0|0|0|0|0|0|0|0|0|0|0|0|0|0|0|0|0|0|0|0|0|0|0|0|0	0	0	0	5	0.48
RBBP7	P08670	VIM	32|23	55	27.5	2	30|56|0|13|0|0|53|18|0|2|0|26|8|7|13|27|0|0|20|4|24|40|0|28|15|46|8|62|15|21	0	0	0	0.86	0.47
RBBP7	Q562E7	WDR81	1|1	2	1	2	0|0|1|0|0|0|0|1|0|1|0|2|0|2|2|0|0|0|0|0|0|0|0|0|0|1|0|1|0|0	0	0	0	1.36	0.48
RBBP7	P31946	YWHAB	0|1	1	0.5	2	7|18|0|0|0|0|17|0|0|0|0|7|0|0|0|12|0|0|10|0|2|15|0|0|0|11|0|15|6|6	0	0	0	0.06	0.48
RBBP7	P62258	YWHAE	8|8	16	8	2	14|35|0|0|0|0|33|7|0|10|0|20|0|0|1|22|0|0|22|0|12|28|0|7|3|30|9|28|10|13	0	0	0	0.41	0.48
RBBP7	Q04917	YWHAH	0|1	1	0.5	2	0|8|0|0|0|0|10|0|0|0|0|4|0|0|0|1|0|0|0|0|0|7|0|0|0|6|0|6|0|0	0	0	0	0.18	0.48
RBBP7	P27348	YWHAQ	8|2	10	5	2	7|15|0|0|0|0|12|0|0|0|0|6|0|0|2|10|0|0|9|4|2|12|0|0|0|12|0|14|4|5	0	0	0	0.66	0.42
RBBP7	P63104	YWHAZ	2|2	4	2	2	7|18|0|0|0|0|22|0|0|0|0|11|0|0|0|15|0|0|15|0|3|14|0|0|0|14|2|17|8|12	0	0	0	0.19	0.48
RBBP7	Q96JP5	ZFP91	0|1	1	0.5	2	0|0|0|0|0|0|0|0|0|0|0|0|0|0|0|0|0|0|0|0|0|0|0|0|0|0|0|0|0|0	0	0	0	5	0.48

## Sheet: TableS6-APMS Lin9
Bait	Prey	Prey Locus Tag	Spec	SpecSum	AvgSpec	NumReplicates	ctrlCounts	AvgP	MaxP	FoldChange	BFDR	Annotation
LIN9	XP_001021484.1	TTHERM_00147500	131|8	139	69.5	2	0|0|0|0|0|0|0|0|0|0|0|0|0|0|0|0|0|0|0|0|0|0|0|0|0|0|0|0|0|0|0|0|0|0|0|0|0|0|0	1	1	695	0	Jinn2
LIN9	XP_001019965.2	TTHERM_00591560	101|20	121	60.5	2	0|0|0|0|0|0|0|0|0|0|0|0|0|0|0|0|0|0|0|0|0|0|0|0|0|0|0|0|0|0|0|0|0|0|0|0|0|0|0	1	1	605	0	Lin9
LIN9	XP_001026968.2	TTHERM_00688660	7|25	32	16	2	0|0|0|0|0|0|0|0|0|0|0|0|0|0|0|0|0|0|0|0|0|0|0|0|0|0|0|0|0|0|0|0|0|0|0|0|0|0|0	1	1	160	0	RebL1
LIN9	XP_001025406.2	TTHERM_00766460	9|7	16	8	2	0|0|0|0|0|0|0|0|0|0|0|0|0|0|0|0|0|0|0|0|0|0|0|0|0|0|0|0|0|0|0|0|0|0|0|0|0|0|0	1	1	80	0	Lin54 (Anqa1)
LIN9	XP_001023483.1	TTHERM_00535740	69|25	94	47	2	0|0|0|4|17|0|8|4|0|0|22|0|0|0|0|0|12|8|0|2|2|0|2|3|0|9|3|0|5|8|0|0|0|5|3|9|5|3|0	0.92	1	7.01	0	Mcf3
LIN9	XP_001032921.1	TTHERM_00487090	17|9	26	13	2	0|0|0|0|3|0|0|0|0|0|7|0|0|0|0|0|0|0|0|0|0|0|0|0|0|0|0|0|0|0|0|0|0|0|4|3|8|0|0	0.95	0.99	10.4	0	Fructose-bisphosphate aldolase activity
LIN9	XP_001023703.2	TTHERM_00243730	13|17	30	15	2	0|0|0|0|17|0|0|4|26|0|15|0|0|0|0|0|0|0|0|0|0|0|0|0|0|0|0|0|0|0|0|0|0|0|0|0|0|0|0	0.88	0.91	4.84	0.02
LIN9	XP_001024193.1	TTHERM_00456860	83|36	119	59.5	2	0|0|0|0|8|0|0|6|49|0|44|14|0|0|0|0|0|33|0|0|0|0|0|0|0|0|0|0|0|0|0|0|0|0|24|7|16|0|0	0.78	0.99	5.92	0.05
LIN9	XP_001014461.1	TTHERM_00522830	43|9	52	26	2	0|0|12|0|10|0|0|11|0|0|25|0|0|0|0|0|7|22|0|0|0|0|0|0|0|0|0|0|0|0|0|0|0|0|0|0|4|0|0	0.5	0.98	5.71	0.13
LIN9	XP_001013347.1	TTHERM_00449520	85|0	85	42.5	2	0|0|0|0|0|0|0|0|0|0|0|0|0|0|0|0|0|0|0|0|0|0|0|0|0|0|0|0|0|0|0|0|0|0|0|0|0|0|0	0.5	1	425	0.14
LIN9	XP_001024825.1	TTHERM_00239000	55|0	55	27.5	2	0|0|0|0|0|0|0|0|0|0|0|0|0|0|0|0|0|0|0|0|0|0|0|0|0|0|0|0|0|0|0|0|0|0|0|0|0|0|0	0.5	1	275	0.14
LIN9	XP_001022528.2	TTHERM_00623030	52|0	52	26	2	0|0|0|0|0|0|0|0|0|0|0|0|0|0|0|0|0|0|0|0|0|0|0|0|0|0|0|0|0|0|0|0|0|0|0|0|0|0|0	0.5	1	260	0.14
LIN9	XP_001023725.2	TTHERM_00243960	45|0	45	22.5	2	0|0|0|0|0|0|0|0|0|0|0|0|0|0|0|0|0|0|0|0|0|0|0|0|0|0|0|0|0|0|0|0|0|0|0|0|0|0|0	0.5	1	225	0.14
LIN9	XP_001014156.1	TTHERM_00222280	40|0	40	20	2	0|0|0|0|0|0|0|0|0|0|0|0|0|0|0|0|0|0|0|0|0|0|0|0|0|0|0|0|0|0|0|0|0|0|0|0|0|0|0	0.5	1	200	0.14
LIN9	XP_976877.1	TTHERM_00028810	54|0	54	27	2	0|0|0|0|0|0|0|0|4|0|0|0|0|0|0|0|0|0|0|0|0|0|0|0|0|0|0|0|0|0|0|0|0|0|0|0|0|0|0	0.5	1	135	0.18
LIN9	XP_001033338.2	TTHERM_00420830	13|0	13	6.5	2	0|0|0|0|0|0|0|0|0|0|0|0|0|0|0|0|0|0|0|0|0|0|0|0|0|0|0|0|0|0|0|0|0|0|0|0|0|0|0	0.5	1	65	0.18
LIN9	XP_001009860.2	TTHERM_00161300	9|0	9	4.5	2	0|0|0|0|0|0|0|0|0|0|0|0|0|0|0|0|0|0|0|0|0|0|0|0|0|0|0|0|0|0|0|0|0|0|0|0|0|0|0	0.5	1	45	0.19
LIN9	XP_001031093.1	TTHERM_00939190	9|0	9	4.5	2	0|0|0|0|0|0|0|0|0|0|0|0|0|0|0|0|0|0|0|0|0|0|0|0|0|0|0|0|0|0|0|0|0|0|0|0|0|0|0	0.5	1	45	0.19
LIN9	XP_001024539.1	TTHERM_00300120	8|0	8	4	2	0|0|0|0|0|0|0|0|0|0|0|0|0|0|0|0|0|0|0|0|0|0|0|0|0|0|0|0|0|0|0|0|0|0|0|0|0|0|0	0.5	1	40	0.2
LIN9	XP_001023999.1	TTHERM_00475170	7|0	7	3.5	2	0|0|0|0|0|0|0|0|0|0|0|0|0|0|0|0|0|0|0|0|0|0|0|0|0|0|0|0|0|0|0|0|0|0|0|0|0|0|0	0.5	1	35	0.2
LIN9	XP_001032242.1	TTHERM_00656110	7|0	7	3.5	2	0|0|0|0|0|0|0|0|0|0|0|0|0|0|0|0|0|0|0|0|0|0|0|0|0|0|0|0|0|0|0|0|0|0|0|0|0|0|0	0.5	1	35	0.2
LIN9	XP_001025501.1	TTHERM_01048060	7|0	7	3.5	2	0|0|0|0|0|0|0|0|0|0|0|0|0|0|0|0|0|0|0|0|0|0|0|0|0|0|0|0|0|0|0|0|0|0|0|0|0|0|0	0.5	1	35	0.2
LIN9	XP_001017360.1	TTHERM_00476520	14|0	14	7	2	0|0|0|0|2|0|0|0|0|0|2|0|0|0|0|0|0|0|0|0|0|0|0|0|0|0|0|0|0|0|0|0|0|0|0|0|0|0|0	0.5	1	35	0.21
LIN9	XP_001014708.1	TTHERM_00047130	6|0	6	3	2	0|0|0|0|0|0|0|0|0|0|0|0|0|0|0|0|0|0|0|0|0|0|0|0|0|0|0|0|0|0|0|0|0|0|0|0|0|0|0	0.5	1	30	0.21
LIN9	XP_001017858.1	TTHERM_00440640	6|0	6	3	2	0|0|0|0|0|0|0|0|0|0|0|0|0|0|0|0|0|0|0|0|0|0|0|0|0|0|0|0|0|0|0|0|0|0|0|0|0|0|0	0.5	1	30	0.21
LIN9	XP_001022084.1	TTHERM_00566830	6|0	6	3	2	0|0|0|0|0|0|0|0|0|0|0|0|0|0|0|0|0|0|0|0|0|0|0|0|0|0|0|0|0|0|0|0|0|0|0|0|0|0|0	0.5	1	30	0.21
LIN9	XP_001026223.1	TTHERM_00780670	24|0	24	12	2	0|4|0|0|0|0|0|0|0|0|0|0|0|0|0|0|0|0|0|0|0|0|0|0|0|0|0|0|0|0|0|0|0|0|0|0|0|0|0	0.5	1	60	0.23
LIN9	XP_001016756.1	TTHERM_00191800	0|20	20	10	2	0|0|0|0|4|0|0|0|0|0|0|2|0|0|0|4|0|2|0|2|0|0|0|0|2|0|0|0|0|0|0|0|0|0|0|0|0|0|0	0.5	1	12.5	0.23
LIN9	XP_001032674.3	TTHERM_00529630	5|0	5	2.5	2	0|0|0|0|0|0|0|0|0|0|0|0|0|0|0|0|0|0|0|0|0|0|0|0|0|0|0|0|0|0|0|0|0|0|0|0|0|0|0	0.5	1	25	0.23
LIN9	XP_001025095.1	TTHERM_00468000	5|0	5	2.5	2	0|0|0|0|0|0|0|0|0|0|0|0|0|0|0|0|0|0|0|0|0|0|0|0|0|0|0|0|0|0|0|0|0|0|0|0|0|0|0	0.5	1	25	0.23
LIN9	XP_001031067.1	TTHERM_00938920	5|0	5	2.5	2	0|0|0|0|0|0|0|0|0|0|0|0|0|0|0|0|0|0|0|0|0|0|0|0|0|0|0|0|0|0|0|0|0|0|0|0|0|0|0	0.5	1	25	0.23
LIN9	XP_001007721.1	TTHERM_00066830	0|157	157	78.5	2	0|0|0|0|21|0|41|0|36|0|13|0|0|0|0|0|8|9|46|0|0|0|0|0|0|0|0|0|0|0|0|0|0|0|0|12|0|0|16	0.5	1	7.77	0.26
LIN9	XP_001014370.3	TTHERM_00520930	4|0	4	2	2	0|0|0|0|0|0|0|0|0|0|0|0|0|0|0|0|0|0|0|0|0|0|0|0|0|0|0|0|0|0|0|0|0|0|0|0|0|0|0	0.5	1	20	0.26
LIN9	XP_001017649.1	TTHERM_00339850	0|4	4	2	2	0|0|0|0|0|0|0|0|0|0|0|0|0|0|0|0|0|0|0|0|0|0|0|0|0|0|0|0|0|0|0|0|0|0|0|0|0|0|0	0.5	1	20	0.26
LIN9	XP_001019648.1	TTHERM_00133690	0|6	6	3	2	0|0|0|0|0|0|0|0|0|0|0|0|0|0|0|0|0|0|0|0|0|0|0|0|0|2|0|0|0|0|0|0|0|0|0|0|0|0|0	0.5	1	30	0.28
LIN9	XP_001030939.1	TTHERM_00992760	42|0	42	21	2	0|0|0|0|16|0|0|0|0|0|0|0|0|0|0|0|0|0|0|0|0|0|0|0|0|0|0|0|2|4|0|0|0|0|0|0|0|0|0	0.5	1	19.09	0.29
LIN9	XP_001022188.1	TTHERM_00499300	11|0	11	5.5	2	0|0|0|0|0|0|0|4|0|0|0|0|0|0|0|0|0|0|0|0|0|0|0|0|0|0|0|0|0|0|0|0|0|0|0|0|0|0|0	0.5	1	27.5	0.29
LIN9	XP_001027842.1	TTHERM_00918500	0|7	7	3.5	2	0|0|0|0|0|0|0|2|0|0|2|0|0|0|0|0|0|0|0|0|0|0|0|0|0|0|0|0|0|0|0|0|0|0|0|0|0|0|0	0.5	1	17.5	0.29
LIN9	XP_001032117.1	TTHERM_00691520	0|6	6	3	2	0|0|0|0|0|0|0|2|0|0|0|0|0|0|0|0|0|0|0|0|0|0|0|0|0|0|0|0|0|0|0|0|0|0|0|2|0|0|0	0.5	1	15	0.3
LIN9	XP_001022964.1	TTHERM_00348090	3|0	3	1.5	2	0|0|0|0|0|0|0|0|0|0|0|0|0|0|0|0|0|0|0|0|0|0|0|0|0|0|0|0|0|0|0|0|0|0|0|0|0|0|0	0.5	0.99	15	0.3
LIN9	XP_001014474.1	TTHERM_00522960	3|0	3	1.5	2	0|0|0|0|0|0|0|0|0|0|0|0|0|0|0|0|0|0|0|0|0|0|0|0|0|0|0|0|0|0|0|0|0|0|0|0|0|0|0	0.5	0.99	15	0.3
LIN9	XP_001023340.1	TTHERM_00444770	3|0	3	1.5	2	0|0|0|0|0|0|0|0|0|0|0|0|0|0|0|0|0|0|0|0|0|0|0|0|0|0|0|0|0|0|0|0|0|0|0|0|0|0|0	0.5	0.99	15	0.3
LIN9	XP_001019485.2	TTHERM_00627000	0|3	3	1.5	2	0|0|0|0|0|0|0|0|0|0|0|0|0|0|0|0|0|0|0|0|0|0|0|0|0|0|0|0|0|0|0|0|0|0|0|0|0|0|0	0.5	0.99	15	0.3
LIN9	XP_001031915.1	TTHERM_00721830	0|3	3	1.5	2	0|0|0|0|0|0|0|0|0|0|0|0|0|0|0|0|0|0|0|0|0|0|0|0|0|0|0|0|0|0|0|0|0|0|0|0|0|0|0	0.5	0.99	15	0.3
LIN9	XP_001033534.2	TTHERM_00313530	0|3	3	1.5	2	0|0|0|0|0|0|0|0|0|0|0|0|0|0|0|0|0|0|0|0|0|0|0|0|0|0|0|0|0|0|0|0|0|0|0|0|0|0|0	0.5	0.99	15	0.3
LIN9	XP_001023996.2	TTHERM_00475140	0|3	3	1.5	2	0|0|0|0|0|0|0|0|0|0|0|0|0|0|0|0|0|0|0|0|0|0|0|0|0|0|0|0|0|0|0|0|0|0|0|0|0|0|0	0.5	0.99	15	0.3
LIN9	XP_976802.1	TTHERM_00700900	0|3	3	1.5	2	0|0|0|0|0|0|0|0|0|0|0|0|0|0|0|0|0|0|0|0|0|0|0|0|0|0|0|0|0|0|0|0|0|0|0|0|0|0|0	0.5	0.99	15	0.3
LIN9	XP_001018825.1	TTHERM_00463280	0|3	3	1.5	2	0|0|0|0|0|0|0|0|0|0|0|0|0|0|0|0|0|0|0|0|0|0|0|0|0|0|0|0|0|0|0|0|0|0|0|0|0|0|0	0.5	0.99	15	0.3
LIN9	XP_001011176.1	TTHERM_00145360	0|3	3	1.5	2	0|0|0|0|0|0|0|0|0|0|0|0|0|0|0|0|0|0|0|0|0|0|0|0|0|0|0|0|0|0|0|0|0|0|0|0|0|0|0	0.5	0.99	15	0.3
LIN9	XP_001014238.3	TTHERM_00227070	0|3	3	1.5	2	0|0|0|0|0|0|0|0|0|0|0|0|0|0|0|0|0|0|0|0|0|0|0|0|0|0|0|0|0|0|0|0|0|0|0|0|0|0|0	0.5	0.99	15	0.3
LIN9	XP_001033489.2	TTHERM_00313080	0|3	3	1.5	2	0|0|0|0|0|0|0|0|0|0|0|0|0|0|0|0|0|0|0|0|0|0|0|0|0|0|0|0|0|0|0|0|0|0|0|0|0|0|0	0.5	0.99	15	0.3
LIN9	XP_001025470.1	TTHERM_01242400	0|3	3	1.5	2	0|0|0|0|0|0|0|0|0|0|0|0|0|0|0|0|0|0|0|0|0|0|0|0|0|0|0|0|0|0|0|0|0|0|0|0|0|0|0	0.5	0.99	15	0.3
LIN9	NP_149395.1	TepyoMp32	0|3	3	1.5	2	0|0|0|0|0|0|0|0|0|0|0|0|0|0|0|0|0|0|0|0|0|0|0|0|0|0|0|0|0|0|0|0|0|0|0|0|0|0|0	0.5	0.99	15	0.3
LIN9	XP_001016015.1	TTHERM_00275740	0|45	45	22.5	2	0|0|0|0|23|0|0|7|3|0|17|0|0|0|0|2|8|16|0|7|0|0|0|3|0|0|6|0|0|2|0|0|0|8|0|3|0|0|0	0.5	0.99	4.29	0.34
LIN9	XP_001032690.1	TTHERM_00529790	0|7	7	3.5	2	0|0|0|0|4|0|0|0|0|0|0|0|0|0|0|0|0|0|0|0|0|0|0|0|0|0|0|0|0|0|0|0|0|0|0|0|0|0|0	0.5	0.99	17.5	0.34
LIN9	XP_001015522.1	TTHERM_00382380	0|5	5	2.5	2	0|0|0|0|3|0|0|0|0|0|0|0|0|0|0|0|0|0|0|0|0|0|0|0|0|0|0|0|0|0|0|0|0|0|0|0|0|0|0	0.5	0.99	16.67	0.34
LIN9	XP_001025944.1	TTHERM_01113100	0|13	13	6.5	2	0|0|0|0|7|0|0|0|0|0|0|0|0|0|0|0|0|0|0|3|0|0|0|0|0|0|0|0|0|0|0|0|0|3|4|2|3|0|0	0.49	0.99	5.91	0.35
LIN9	XP_001021439.1	TTHERM_00318570	0|12	12	6	2	0|0|0|0|5|0|0|6|0|0|0|0|0|0|0|0|0|0|0|0|0|0|0|0|0|0|0|0|0|0|0|0|0|2|0|0|0|0|0	0.49	0.99	9.23	0.35
LIN9	XP_977170.1	TTHERM_00037700	10|0	10	5	2	0|0|0|0|0|0|0|0|5|0|5|0|0|0|0|0|0|0|0|0|0|0|0|0|0|0|0|0|0|0|0|0|0|0|0|0|0|0|0	0.49	0.99	10	0.35
LIN9	XP_001009161.2	TTHERM_00550700	0|8	8	4	2	0|0|0|0|3|0|0|4|0|0|0|0|0|0|0|0|0|0|0|0|0|0|0|0|0|0|0|0|0|0|0|0|0|0|0|2|0|0|0	0.49	0.99	8.89	0.35
LIN9	XP_001020075.1	TTHERM_00668060	0|7	7	3.5	2	0|0|0|0|4|0|0|2|0|0|0|0|0|0|0|0|0|0|0|0|0|0|0|0|0|0|0|0|0|0|0|0|0|0|0|0|0|0|0	0.49	0.99	11.67	0.35
LIN9	XP_001015413.1	TTHERM_00377330	0|5	5	2.5	2	0|0|0|0|2|0|0|2|0|0|0|0|0|0|0|0|0|0|0|0|0|0|0|0|0|0|0|0|0|0|0|0|0|0|0|0|0|0|0	0.49	0.99	12.5	0.35
LIN9	XP_001018241.2	TTHERM_00283850	0|3	3	1.5	2	0|0|0|0|2|0|0|0|0|0|0|0|0|0|0|0|0|0|0|0|0|0|0|0|0|0|0|0|0|0|0|0|0|0|0|0|0|0|0	0.49	0.98	15	0.35
LIN9	XP_001017628.2	TTHERM_00339640	0|27	27	13.5	2	0|0|0|0|11|0|0|11|0|0|15|0|0|0|0|0|0|0|0|5|3|0|0|8|0|4|7|0|0|0|0|0|0|5|0|2|0|0|0	0.49	0.98	3.8	0.36
LIN9	XP_001031614.2	TTHERM_00773610	0|10	10	5	2	0|0|0|0|0|0|0|0|0|0|6|0|0|0|0|0|0|0|0|2|0|0|3|0|0|2|3|0|0|2|0|0|0|3|0|0|0|0|0	0.49	0.98	4.76	0.36
LIN9	XP_001030447.1	TTHERM_01082940	0|10	10	5	2	0|0|0|0|9|0|0|0|0|0|0|0|0|0|0|0|0|0|0|0|0|0|0|0|0|0|0|0|0|0|0|0|0|0|0|2|0|0|0	0.49	0.98	9.09	0.36
LIN9	XP_001024056.1	TTHERM_00657560	0|8	8	4	2	0|0|0|0|3|0|0|2|5|0|2|0|0|0|0|0|0|0|0|0|0|0|0|0|0|0|0|0|0|0|0|0|0|0|0|0|0|0|0	0.49	0.97	6.67	0.36
LIN9	XP_001014798.1	TTHERM_00049030	0|7	7	3.5	2	0|0|0|0|0|0|0|2|0|0|5|0|0|0|0|0|0|0|0|0|0|0|0|0|0|0|0|0|0|0|0|0|0|0|0|0|0|0|0	0.49	0.98	10	0.36
LIN9	XP_001032577.3	TTHERM_00584700	0|7	7	3.5	2	0|0|0|0|4|0|0|3|0|0|0|0|0|0|0|0|0|0|0|0|0|0|0|0|0|0|0|0|0|0|0|0|0|0|0|0|0|0|0	0.49	0.98	10	0.36
LIN9	XP_001032697.1	TTHERM_00529860	0|38	38	19	2	0|0|0|0|13|0|3|13|0|0|29|0|0|0|0|7|9|6|0|15|7|0|4|5|0|14|12|2|6|6|0|0|0|10|0|2|0|3|16	0.48	0.97	2.09	0.37
LIN9	XP_001022292.2	TTHERM_00502380	0|20	20	10	2	0|0|0|0|7|0|0|8|4|0|8|0|0|0|0|0|4|0|0|0|0|0|0|14|0|0|0|0|3|3|0|0|0|2|0|5|0|0|5	0.48	0.96	3.17	0.37
LIN9	XP_001010825.2	TTHERM_00122290	0|14	14	7	2	0|0|0|0|7|0|4|5|0|0|7|0|0|0|0|0|0|0|0|0|0|0|0|0|0|0|4|0|2|0|0|0|0|3|0|3|0|0|6	0.48	0.96	3.41	0.37
LIN9	XP_001018767.2	TTHERM_00460710	2|0	2	1	2	0|0|0|0|0|0|0|0|0|0|0|0|0|0|0|0|0|0|0|0|0|0|0|0|0|0|0|0|0|0|0|0|0|0|0|0|0|0|0	0.48	0.96	10	0.37
LIN9	XP_001030517.1	TTHERM_01076810	2|0	2	1	2	0|0|0|0|0|0|0|0|0|0|0|0|0|0|0|0|0|0|0|0|0|0|0|0|0|0|0|0|0|0|0|0|0|0|0|0|0|0|0	0.48	0.96	10	0.37
LIN9	XP_001008184.1	TTHERM_00010990	2|0	2	1	2	0|0|0|0|0|0|0|0|0|0|0|0|0|0|0|0|0|0|0|0|0|0|0|0|0|0|0|0|0|0|0|0|0|0|0|0|0|0|0	0.48	0.96	10	0.37
LIN9	XP_001030973.1	TTHERM_00947370	2|0	2	1	2	0|0|0|0|0|0|0|0|0|0|0|0|0|0|0|0|0|0|0|0|0|0|0|0|0|0|0|0|0|0|0|0|0|0|0|0|0|0|0	0.48	0.96	10	0.37
LIN9	XP_001011660.2	TTHERM_00593010	2|0	2	1	2	0|0|0|0|0|0|0|0|0|0|0|0|0|0|0|0|0|0|0|0|0|0|0|0|0|0|0|0|0|0|0|0|0|0|0|0|0|0|0	0.48	0.96	10	0.37
LIN9	XP_001032784.1	TTHERM_00530790	0|2	2	1	2	0|0|0|0|0|0|0|0|0|0|0|0|0|0|0|0|0|0|0|0|0|0|0|0|0|0|0|0|0|0|0|0|0|0|0|0|0|0|0	0.48	0.96	10	0.37
LIN9	XP_001009730.2	TTHERM_00158020	0|2	2	1	2	0|0|0|0|0|0|0|0|0|0|0|0|0|0|0|0|0|0|0|0|0|0|0|0|0|0|0|0|0|0|0|0|0|0|0|0|0|0|0	0.48	0.96	10	0.37
LIN9	XP_001014943.1	TTHERM_00052470	0|2	2	1	2	0|0|0|0|0|0|0|0|0|0|0|0|0|0|0|0|0|0|0|0|0|0|0|0|0|0|0|0|0|0|0|0|0|0|0|0|0|0|0	0.48	0.96	10	0.37
LIN9	XP_001026176.1	TTHERM_00790780	0|2	2	1	2	0|0|0|0|0|0|0|0|0|0|0|0|0|0|0|0|0|0|0|0|0|0|0|0|0|0|0|0|0|0|0|0|0|0|0|0|0|0|0	0.48	0.96	10	0.37
LIN9	XP_001017530.1	TTHERM_00335620	0|2	2	1	2	0|0|0|0|0|0|0|0|0|0|0|0|0|0|0|0|0|0|0|0|0|0|0|0|0|0|0|0|0|0|0|0|0|0|0|0|0|0|0	0.48	0.96	10	0.37
LIN9	XP_001023312.1	TTHERM_00444500	0|2	2	1	2	0|0|0|0|0|0|0|0|0|0|0|0|0|0|0|0|0|0|0|0|0|0|0|0|0|0|0|0|0|0|0|0|0|0|0|0|0|0|0	0.48	0.96	10	0.37
LIN9	XP_001027802.1	TTHERM_00678260	0|2	2	1	2	0|0|0|0|0|0|0|0|0|0|0|0|0|0|0|0|0|0|0|0|0|0|0|0|0|0|0|0|0|0|0|0|0|0|0|0|0|0|0	0.48	0.96	10	0.37
LIN9	XP_001470969.1	TTHERM_00579319	0|2	2	1	2	0|0|0|0|0|0|0|0|0|0|0|0|0|0|0|0|0|0|0|0|0|0|0|0|0|0|0|0|0|0|0|0|0|0|0|0|0|0|0	0.48	0.96	10	0.37
LIN9	XP_001013749.1	TTHERM_00424720	0|4	4	2	2	0|0|0|0|2|0|0|0|0|0|3|0|0|0|0|0|0|0|0|0|0|0|0|0|0|0|0|0|0|0|0|0|0|0|0|0|0|0|0	0.48	0.96	8	0.4
LIN9	XP_001470787.1	TTHERM_00266649	0|32	32	16	2	0|0|0|0|25|0|0|22|4|0|36|0|0|0|0|0|0|0|0|0|0|0|0|0|0|0|0|0|0|0|0|0|0|0|4|5|2|0|0	0.47	0.95	3.27	0.41
LIN9	XP_001015768.1	TTHERM_00079270	0|13	13	6.5	2	0|0|0|0|9|0|0|2|0|0|13|0|0|0|0|0|0|0|0|0|0|0|0|3|0|0|2|0|0|0|0|0|0|2|0|0|0|0|0	0.47	0.94	4.19	0.41
LIN9	XP_001021569.1	TTHERM_00149340	0|8	8	4	2	0|0|0|0|8|0|0|7|0|0|0|0|0|0|0|0|0|0|0|0|0|0|0|0|0|0|0|0|0|0|0|0|0|0|0|0|0|0|0	0.47	0.95	5.33	0.41
LIN9	XP_977058.2	TTHERM_00035580	0|8	8	4	2	0|0|0|0|5|0|0|0|0|0|7|0|0|0|0|0|0|0|0|0|0|0|0|0|0|0|2|0|0|0|0|0|0|0|0|0|0|0|0	0.48	0.95	5.71	0.41
LIN9	XP_001032519.2	TTHERM_00600480	0|2	2	1	2	0|0|0|0|0|0|0|0|0|0|0|0|0|0|0|0|0|0|0|2|0|0|0|0|0|0|0|0|0|0|0|0|0|0|0|0|0|0|0	0.48	0.95	10	0.41
LIN9	XP_001017274.1	TTHERM_00196200	0|2	2	1	2	0|0|0|0|2|0|0|0|0|0|0|0|0|0|0|0|0|0|0|0|0|0|0|0|0|0|0|0|0|0|0|0|0|0|0|0|0|0|0	0.48	0.95	10	0.41
LIN9	XP_001024808.2	TTHERM_00238830	0|2	2	1	2	0|0|0|0|0|0|0|0|0|0|0|0|0|0|0|0|0|0|0|0|0|0|0|0|0|0|2|0|0|0|0|0|0|0|0|0|0|0|0	0.48	0.95	10	0.41
LIN9	XP_001031474.1	TTHERM_00823720	0|2	2	1	2	0|0|0|0|0|0|0|2|0|0|0|0|0|0|0|0|0|0|0|0|0|0|0|0|0|0|0|0|0|0|0|0|0|0|0|0|0|0|0	0.48	0.95	10	0.41
LIN9	XP_001020684.2	TTHERM_00221120	0|16	16	8	2	0|0|0|0|0|0|0|0|0|0|0|0|0|0|0|0|0|0|0|0|0|0|0|19|0|0|0|0|18|7|0|0|0|2|0|0|0|0|0	0.47	0.93	3.48	0.42
LIN9	XP_001020279.1	TTHERM_01197120	0|10	10	5	2	0|0|0|0|7|0|0|5|0|0|3|0|0|0|0|5|0|0|0|4|0|0|0|0|0|0|0|0|0|0|0|0|0|0|0|0|0|0|0	0.47	0.94	4.17	0.42
LIN9	XP_001016016.1	TTHERM_00275750	0|5	5	2.5	2	0|0|0|0|2|0|0|5|0|0|0|0|0|0|0|0|0|0|0|2|0|0|0|0|0|0|0|0|0|0|0|0|0|0|0|0|0|0|0	0.47	0.93	5.56	0.42
LIN9	XP_001024704.2	TTHERM_00616340	0|4	4	2	2	0|0|0|0|0|0|0|2|0|0|0|0|0|0|0|0|0|0|0|4|0|0|0|0|0|0|0|0|0|0|0|0|0|0|0|0|0|0|0	0.47	0.94	6.67	0.42
LIN9	XP_001009196.2	TTHERM_00551090	0|4	4	2	2	0|0|0|0|0|0|0|0|0|0|0|0|0|0|2|0|0|0|0|2|0|0|0|0|0|0|0|0|0|0|0|0|0|3|0|0|0|0|0	0.47	0.94	5.71	0.42
LIN9	XP_001011315.1	TTHERM_00429910	0|3	3	1.5	2	0|0|0|0|4|0|0|0|0|0|0|0|0|0|0|0|0|0|0|0|0|0|0|0|0|0|0|0|0|0|0|0|0|0|0|0|0|0|0	0.47	0.94	7.5	0.42
LIN9	XP_001030820.1	TTHERM_01014740	0|2	2	1	2	0|0|0|0|3|0|0|0|0|0|0|0|0|0|0|0|0|0|0|0|0|0|0|0|0|0|0|0|0|0|0|0|0|0|0|0|0|0|0	0.46	0.93	6.67	0.42
LIN9	XP_001024675.1	TTHERM_00616050	0|9	9	4.5	2	0|0|0|0|4|0|0|6|0|0|6|0|0|0|0|0|0|0|0|3|0|0|2|7|0|0|0|0|0|0|0|0|0|2|0|0|0|0|0	0.45	0.89	3	0.43
LIN9	XP_001027671.1	TTHERM_00571650	0|7	7	3.5	2	0|0|0|0|3|0|0|6|0|0|4|0|0|0|0|0|0|0|0|0|0|0|0|0|0|3|0|0|0|0|0|0|0|0|0|0|0|0|0	0.46	0.93	4.38	0.43
LIN9	XP_001019717.1	TTHERM_00136360	0|7	7	3.5	2	0|0|0|0|3|0|0|2|0|0|6|0|0|0|0|0|0|0|0|5|0|0|0|0|0|0|2|0|0|0|0|0|0|3|0|0|0|0|0	0.45	0.89	3.33	0.43
LIN9	XP_001011573.1	TTHERM_00735240	0|4	4	2	2	0|0|0|0|3|0|0|0|0|0|6|0|0|0|0|0|0|0|0|0|0|0|0|0|0|0|0|0|0|0|0|0|0|0|0|0|0|0|0	0.45	0.9	4.44	0.43
LIN9	XP_001024894.2	TTHERM_00241700	0|4	4	2	2	0|0|0|0|0|0|0|0|0|0|2|0|0|0|0|3|0|4|0|0|0|0|0|0|0|0|0|0|0|0|0|0|0|0|0|0|0|0|0	0.45	0.89	4.44	0.43
LIN9	XP_001008415.2	TTHERM_00016360	0|3	3	1.5	2	0|0|0|0|3|0|0|2|0|0|0|0|0|0|0|0|0|0|0|0|0|0|0|0|0|0|0|0|0|0|0|0|0|0|0|0|0|0|0	0.46	0.92	6	0.43
LIN9	NP_149370.1	TepyoMp07	0|3	3	1.5	2	0|0|0|0|0|0|0|0|0|0|0|0|0|0|0|0|0|0|0|2|0|0|0|0|0|4|0|0|0|0|0|0|0|0|0|0|0|0|0	0.45	0.9	5	0.43
LIN9	XP_001023330.1	TTHERM_00444670	0|12	12	6	2	0|0|0|0|6|0|0|8|0|0|11|0|0|0|0|6|0|0|0|0|0|0|0|4|0|6|3|0|2|0|0|0|0|4|0|0|0|0|0	0.44	0.87	2.4	0.44
LIN9	XP_001022907.1	TTHERM_00579060	0|9	9	4.5	2	0|0|0|0|7|0|0|7|0|0|13|0|0|0|0|0|0|0|0|2|0|0|0|0|0|0|4|0|0|0|0|0|0|0|0|0|0|0|0	0.43	0.87	2.73	0.44
LIN9	XP_001032914.1	TTHERM_00487020	0|8	8	4	2	0|0|0|0|8|0|0|3|0|0|5|0|0|0|0|0|0|0|0|0|0|0|0|4|0|5|0|0|0|0|0|0|0|0|0|0|0|0|0	0.44	0.89	3.2	0.44
LIN9	XP_001032780.3	TTHERM_00530750	0|8	8	4	2	0|0|0|0|6|0|0|3|0|0|0|0|0|0|0|0|0|0|0|0|0|0|2|2|0|0|0|0|0|0|0|0|0|0|10|3|0|0|0	0.44	0.88	3.08	0.44
LIN9	XP_001013810.1	TTHERM_00426320	0|6	6	3	2	0|0|0|0|3|0|0|2|8|0|0|0|0|0|0|0|0|0|0|0|0|0|0|4|0|0|0|0|0|0|0|0|0|0|0|0|0|0|0	0.44	0.88	3.53	0.44
LIN9	XP_001007432.1	TTHERM_00363210	0|4	4	2	2	0|0|0|0|2|0|0|2|0|0|4|0|0|0|0|0|0|0|0|0|0|0|0|0|0|0|0|0|0|0|0|0|0|0|0|2|0|0|0	0.44	0.88	4	0.44
LIN9	XP_001015478.2	TTHERM_00378970	0|3	3	1.5	2	0|0|0|0|2|0|0|0|0|0|0|0|0|0|0|0|0|0|0|2|0|0|0|0|0|3|0|0|0|0|0|0|0|0|0|0|0|0|0	0.43	0.87	4.29	0.44
LIN9	XP_001008606.2	TTHERM_00812780	0|3	3	1.5	2	0|0|0|0|0|0|0|0|0|0|0|0|0|0|0|0|0|0|0|0|0|0|0|0|0|0|0|0|0|0|0|0|8|0|0|0|0|0|0	0.44	0.88	3.75	0.44
LIN9	XP_001007651.1	TTHERM_00059190	0|2	2	1	2	0|0|0|0|4|0|0|0|0|0|0|0|0|0|0|0|0|0|0|0|0|0|0|0|0|0|0|0|0|0|0|0|0|0|0|0|0|0|0	0.44	0.88	5	0.44
LIN9	XP_001030770.1	TTHERM_01016100	0|2	2	1	2	0|0|0|0|0|0|0|0|0|0|5|0|0|0|0|0|0|0|0|0|0|0|0|0|0|0|0|0|0|0|0|0|0|0|0|0|0|0|0	0.43	0.86	4	0.44
LIN9	XP_001020674.1	TTHERM_00221020	0|2	2	1	2	0|0|0|0|5|0|0|0|0|0|0|0|0|0|0|0|0|0|0|0|0|0|0|0|0|0|0|0|0|0|0|0|0|0|0|0|0|0|0	0.43	0.86	4	0.44
LIN9	XP_001021792.2	TTHERM_00899460	0|11	11	5.5	2	0|0|0|0|6|0|0|3|0|0|19|0|0|0|0|0|0|0|0|3|0|0|0|5|0|5|2|0|2|2|0|0|0|2|0|0|0|0|0	0.42	0.84	2.24	0.45
LIN9	XP_001026905.1	TTHERM_00941450	0|8	8	4	2	0|0|0|0|6|0|0|4|3|0|14|0|0|0|0|0|0|0|0|0|0|0|0|0|0|0|0|0|0|0|0|0|0|0|4|0|0|0|0	0.42	0.85	2.58	0.45
LIN9	XP_001025001.1	TTHERM_00465040	0|7	7	3.5	2	0|0|2|0|0|0|0|0|3|0|22|0|0|0|0|0|0|0|0|0|0|0|0|0|0|0|0|0|0|0|0|0|0|0|6|0|0|0|0	0.42	0.84	2.12	0.45
LIN9	XP_001032154.1	TTHERM_00691890	0|5	5	2.5	2	0|0|0|0|4|0|0|7|0|0|0|0|0|0|0|0|0|0|0|0|0|0|0|0|0|2|2|0|0|0|0|0|0|2|0|0|0|0|0	0.42	0.83	2.94	0.45
LIN9	XP_001022449.1	TTHERM_00989450	0|4	4	2	2	0|0|0|0|0|0|4|0|7|0|0|0|0|0|0|0|0|0|0|0|0|0|0|0|0|0|0|0|0|0|0|0|0|0|0|2|0|0|0	0.42	0.83	3.08	0.45
LIN9	XP_001024853.2	TTHERM_00239290	0|4	4	2	2	0|0|0|0|5|0|0|6|0|0|0|0|0|0|0|0|0|0|0|2|0|0|0|0|0|0|0|0|0|0|0|0|0|0|0|0|0|0|0	0.42	0.83	3.08	0.45
LIN9	XP_977106.2	TTHERM_00037050	0|4	4	2	2	0|0|0|0|4|0|0|7|0|0|0|0|0|0|0|0|0|0|0|0|0|0|0|0|0|3|0|0|0|0|0|0|0|0|0|0|0|0|0	0.41	0.82	2.86	0.45
LIN9	XP_001007759.2	TTHERM_00069210	0|2	2	1	2	0|0|0|0|2|0|0|0|0|0|0|0|0|0|0|0|0|0|0|0|0|0|0|0|0|0|0|0|0|0|0|0|0|2|0|0|0|0|0	0.42	0.84	5	0.45
LIN9	XP_977107.2	TTHERM_00037060	0|11	11	5.5	2	0|0|0|0|10|0|0|9|0|0|4|0|0|0|0|2|0|0|8|4|0|0|0|0|0|0|3|0|0|2|0|0|0|0|0|0|0|0|11	0.4	0.81	2.08	0.46
LIN9	XP_001020686.1	TTHERM_00221140	0|8	8	4	2	0|0|0|0|9|0|0|6|0|0|3|0|0|0|0|0|0|0|0|4|0|0|0|0|0|3|7|0|0|3|0|0|0|0|0|2|0|0|0	0.4	0.8	2.16	0.46
LIN9	XP_001030884.3	TTHERM_01002860	0|6	6	3	2	0|0|0|0|0|0|0|0|0|0|0|0|0|0|0|0|0|0|0|0|0|0|3|8|0|0|0|0|18|2|0|0|0|0|0|0|0|0|0	0.39	0.79	1.94	0.46
LIN9	XP_001030655.1	TTHERM_01043090	0|6	6	3	2	0|0|0|0|3|0|0|2|0|0|0|0|0|0|0|0|0|0|0|2|0|0|0|0|0|9|7|0|2|0|0|0|0|2|0|0|0|0|0	0.39	0.78	2.22	0.46
LIN9	XP_001007748.1	TTHERM_00068110	0|5	5	2.5	2	0|0|0|0|2|0|0|3|0|0|5|0|0|0|0|0|2|0|0|5|0|0|0|0|0|2|0|0|0|0|0|0|0|0|0|0|0|0|0	0.4	0.8	2.63	0.46
LIN9	XP_001011805.3	TTHERM_00391300	0|4	4	2	2	0|0|0|0|6|0|0|3|0|0|0|0|0|0|0|0|0|0|0|4|0|0|0|0|0|0|0|0|0|0|0|0|2|0|0|0|0|0|0	0.4	0.79	2.67	0.46
LIN9	XP_001017076.2	TTHERM_00193230	0|4	4	2	2	0|0|0|0|0|0|0|0|0|0|0|0|0|0|0|9|0|2|0|0|0|0|0|0|0|0|0|2|0|0|0|0|0|0|0|4|0|0|0	0.39	0.78	2.35	0.46
LIN9	XP_001010352.1	TTHERM_01005320	0|4	4	2	2	0|0|0|0|0|0|0|0|0|0|0|0|0|0|24|0|0|0|0|0|0|0|0|0|0|0|0|0|0|0|0|0|0|0|0|0|0|0|0	0.4	0.79	1.67	0.46
LIN9	XP_001032108.2	TTHERM_00691430	0|3	3	1.5	2	0|0|0|0|4|0|0|10|0|0|0|0|0|0|0|0|0|0|0|0|0|0|0|0|0|0|0|0|0|0|0|0|0|0|0|0|0|0|0	0.39	0.78	2.14	0.46
LIN9	XP_001010520.2	TTHERM_00601860	0|2	2	1	2	0|0|0|0|0|0|0|0|0|0|0|0|0|0|0|0|0|0|0|0|0|0|2|0|0|0|0|0|0|3|0|0|0|0|0|0|0|0|0	0.41	0.82	4	0.46
LIN9	XP_001027120.2	TTHERM_00725970	0|7	7	3.5	2	0|0|0|0|13|0|0|0|0|0|2|0|0|0|0|0|6|0|0|10|0|0|4|0|0|0|3|0|0|0|0|0|0|0|0|0|0|0|0	0.36	0.73	1.84	0.47
LIN9	XP_001014520.1	TTHERM_00856520	0|4	4	2	2	0|0|0|0|7|0|0|5|0|0|0|0|0|0|0|0|0|0|0|3|0|0|0|0|0|0|0|0|0|0|0|0|0|3|0|0|0|0|0	0.37	0.75	2.22	0.47
LIN9	NP_149382.1	TepyoMp19	0|3	3	1.5	2	0|0|0|0|0|0|0|0|0|0|0|0|0|0|0|0|0|0|0|2|3|0|0|0|0|0|2|0|0|0|0|0|0|4|0|0|0|0|0	0.38	0.76	2.73	0.47
LIN9	XP_001030812.2	TTHERM_01014660	0|3	3	1.5	2	0|0|0|0|3|0|0|2|0|0|0|0|0|0|0|0|0|0|0|6|0|0|0|0|0|0|2|0|0|0|0|0|0|0|0|0|0|0|0	0.36	0.72	2.31	0.47
LIN9	XP_001021320.2	TTHERM_00316280	0|3	3	1.5	2	0|0|0|0|0|0|0|0|0|0|5|0|0|0|0|0|0|0|0|2|0|0|0|0|0|3|0|0|0|2|0|0|0|0|0|0|0|0|0	0.36	0.72	2.5	0.47
LIN9	XP_001010608.1	TTHERM_00613630	0|2	2	1	2	0|0|0|0|0|0|0|0|4|0|0|0|0|0|0|0|0|0|0|0|0|0|0|4|0|0|0|0|0|0|0|0|0|0|0|0|0|0|0	0.36	0.72	2.5	0.47
LIN9	XP_001023350.1	TTHERM_00444870	0|2	2	1	2	0|0|0|0|0|0|0|2|0|0|6|0|0|0|0|0|0|0|0|0|0|0|0|0|0|0|0|0|0|0|0|0|0|0|0|0|0|0|0	0.37	0.74	2.5	0.47
LIN9	XP_001026420.2	TTHERM_00325580	0|2	2	1	2	0|0|0|0|4|0|0|3|0|0|0|0|0|0|0|0|0|0|0|0|0|0|0|0|0|0|0|0|0|0|0|0|0|0|0|0|0|0|0	0.38	0.77	2.86	0.47
LIN9	XP_001013247.2	TTHERM_00297140	0|7	7	3.5	2	0|0|0|0|2|0|0|0|0|0|0|0|0|0|0|0|5|0|4|6|0|0|2|0|0|5|0|0|4|2|0|0|0|0|2|0|0|0|7	0.34	0.68	1.79	0.48
LIN9	XP_001014870.1	TTHERM_00051730	0|5	5	2.5	2	0|0|0|0|0|0|0|2|0|0|0|0|0|0|0|0|0|3|0|2|0|0|0|0|0|9|0|0|6|3|0|0|0|3|0|0|0|0|0	0.33	0.66	1.79	0.48
LIN9	XP_001020033.1	TTHERM_00666640	0|4	4	2	2	0|0|0|0|0|0|0|0|0|0|0|0|0|0|0|0|0|0|0|3|0|0|0|5|0|9|2|0|0|0|0|0|0|0|3|0|0|0|0	0.34	0.68	1.82	0.48
LIN9	XP_001019010.3	TTHERM_00249600	0|3	3	1.5	2	0|0|0|0|0|0|0|4|0|0|9|0|0|0|0|0|0|0|0|0|0|0|0|0|0|0|0|0|0|0|0|0|0|0|3|0|0|0|0	0.36	0.71	1.88	0.48
LIN9	XP_001471367.1	TTHERM_00193849	0|2	2	1	2	0|0|0|0|0|0|0|3|0|0|7|0|0|0|0|0|0|0|0|0|0|0|0|0|0|0|0|0|0|0|0|0|0|0|0|0|0|0|0	0.36	0.71	2	0.48
LIN9	XP_001023373.2	TTHERM_00446090	0|2	2	1	2	0|0|0|0|4|0|0|6|0|0|0|0|0|0|0|0|0|0|0|0|0|0|0|0|0|0|0|0|0|0|0|0|0|0|0|0|0|0|0	0.35	0.7	2	0.48
LIN9	XP_001025134.2	TTHERM_00469380	0|2	2	1	2	0|0|0|0|4|0|0|3|0|0|0|0|0|0|0|0|0|0|0|0|0|0|0|0|0|0|0|0|0|0|0|0|0|2|0|0|0|0|0	0.33	0.66	2.22	0.48
LIN9	XP_001022398.3	TTHERM_00558350	0|2	2	1	2	0|0|0|0|0|0|0|0|0|0|0|0|0|0|0|0|0|0|0|0|0|0|0|9|0|0|0|0|4|0|0|0|0|0|0|0|0|0|0	0.33	0.66	1.54	0.48
LIN9	XP_001031057.2	TTHERM_00938820	0|31	31	15.5	2	0|0|0|0|18|0|0|20|2|0|26|0|0|0|4|2|0|0|0|13|2|0|0|11|0|17|18|4|11|6|0|0|3|13|0|5|0|0|0	0.32	0.64	1.77	0.49
LIN9	XP_001019060.1	TTHERM_00251100	0|16	16	8	2	0|0|8|0|9|0|0|17|9|0|40|0|0|0|0|0|0|0|0|0|0|0|0|0|0|0|0|0|0|0|0|0|0|0|8|0|8|0|0	0.28	0.55	1.62	0.49
LIN9	XP_001025506.1	TTHERM_01048110	0|8	8	4	2	0|0|0|0|7|0|0|2|0|0|13|0|0|0|0|0|0|0|0|7|0|0|0|4|0|4|6|0|0|0|0|0|0|7|0|0|0|0|0	0.29	0.58	1.6	0.49
LIN9	XP_001017218.2	TTHERM_00194650	0|5	5	2.5	2	0|0|0|0|5|0|0|21|0|0|0|0|0|0|0|0|8|0|0|0|0|0|0|2|0|0|0|0|0|0|0|0|0|0|0|0|0|0|0	0.29	0.58	1.39	0.49
LIN9	XP_001026991.2	TTHERM_00689880	0|4	4	2	2	0|0|0|0|4|0|10|0|0|0|6|2|0|0|0|0|0|0|4|0|0|0|0|0|0|0|0|0|0|0|0|0|0|0|0|0|0|0|0	0.3	0.59	1.54	0.49
LIN9	XP_001012263.1	TTHERM_00105110	25|20	45	22.5	2	0|0|0|0|10|0|13|11|12|0|23|0|0|0|0|10|14|4|18|4|0|0|0|5|0|7|3|0|4|3|0|0|0|5|2|4|0|0|4	0.24	0.45	2.88	0.5
LIN9	XP_001015517.2	TTHERM_00382330	0|16	16	8	2	0|0|5|0|10|0|0|13|0|0|17|4|0|0|0|9|3|8|0|0|0|0|0|4|0|2|0|0|0|0|0|0|0|4|0|9|2|0|9	0.26	0.52	1.62	0.5
LIN9	XP_001018448.2	TTHERM_00344030	0|8	8	4	2	0|0|0|0|6|0|0|2|0|0|8|0|0|0|0|0|0|0|0|3|0|0|0|5|0|9|5|0|4|0|0|0|0|9|0|0|0|0|0	0.27	0.54	1.57	0.5
LIN9	XP_001010301.1	TTHERM_01018540	0|3	3	1.5	2	0|0|0|0|0|0|0|0|0|0|7|0|0|0|0|0|0|0|0|0|0|0|7|8|0|0|0|0|0|0|0|0|0|0|0|0|0|0|0	0.27	0.55	1.36	0.5
LIN9	XP_001015341.3	TTHERM_00641240	0|2	2	1	2	0|0|0|0|0|0|0|0|0|0|0|0|0|0|0|0|0|0|0|5|0|0|0|0|0|0|0|0|0|0|0|0|0|3|7|0|0|0|0	0.27	0.54	1.33	0.5
LIN9	XP_001029413.2	TTHERM_01528510	0|2	2	1	2	0|0|0|0|0|0|0|0|0|0|0|0|0|0|0|0|0|0|0|0|0|0|0|8|0|3|0|0|4|0|0|0|0|0|0|0|0|0|0	0.27	0.55	1.33	0.5
LIN9	XP_001017585.2	TTHERM_00338210	0|9	9	4.5	2	0|0|0|0|3|0|0|2|0|0|3|0|0|0|0|0|0|0|0|7|5|0|0|6|0|8|8|2|6|4|2|0|0|6|0|0|0|0|0	0.21	0.42	1.45	0.51
LIN9	XP_001471263.1	TTHERM_00106969	0|5	5	2.5	2	0|0|0|0|0|0|0|0|0|0|0|0|0|0|4|0|0|0|0|4|3|0|0|0|0|14|0|0|2|2|0|0|0|9|0|0|0|0|0	0.22	0.44	1.32	0.51
LIN9	XP_001007751.3	TTHERM_00068140	0|2	2	1	2	0|0|0|0|2|0|0|3|0|0|0|0|0|0|0|0|0|0|0|5|0|0|0|0|0|0|3|0|0|0|0|0|0|3|0|0|0|0|0	0.21	0.41	1.25	0.51
LIN9	XP_001009836.1	TTHERM_00161060	0|8	8	4	2	0|0|0|0|6|0|9|5|0|0|0|0|0|0|3|0|0|0|0|2|0|0|0|0|0|11|6|0|7|3|0|0|0|5|0|3|0|0|0	0.15	0.3	1.33	0.52
LIN9	XP_001017625.1	TTHERM_00339610	0|6	6	3	2	0|0|0|0|13|0|0|12|0|0|5|0|0|0|0|0|0|0|0|7|0|0|0|0|0|0|3|0|6|0|0|0|0|0|0|0|0|0|0	0.19	0.39	1.3	0.52
LIN9	XP_001016291.1	TTHERM_00127110	0|5	5	2.5	2	0|0|0|0|3|0|6|2|3|0|21|0|0|0|0|0|2|0|0|0|0|0|0|0|0|0|0|0|0|0|0|0|0|0|4|0|2|0|0	0.17	0.33	1.16	0.52
LIN9	XP_001022368.1	TTHERM_00558040	0|4	4	2	2	0|0|0|0|9|0|0|5|0|0|0|0|0|0|0|0|0|0|0|5|0|0|0|0|0|4|4|0|0|0|0|0|2|5|0|0|0|0|0	0.15	0.31	1.18	0.52
LIN9	XP_001014723.2	TTHERM_00047280	0|3	3	1.5	2	0|0|0|0|0|0|0|0|0|0|0|0|0|0|0|0|0|0|0|5|3|0|0|0|0|4|8|0|0|0|0|0|0|7|0|0|0|0|0	0.17	0.34	1.11	0.52
LIN9	XP_001032421.1	TTHERM_00637600	0|3	3	1.5	2	0|0|0|0|0|0|0|0|0|0|0|0|0|0|11|0|0|0|0|2|0|0|0|0|0|10|2|0|0|0|0|0|0|2|0|0|0|0|0	0.2	0.39	1.11	0.52
LIN9	XP_001020471.1	TTHERM_00216010	0|2	2	1	2	0|0|0|0|0|0|0|6|0|0|0|0|0|0|0|9|0|0|0|0|0|0|0|3|0|0|0|0|2|0|0|0|0|0|0|0|0|0|0	0.18	0.36	1	0.52
LIN9	XP_001019234.1	TTHERM_00849320	0|2	2	1	2	0|0|0|0|3|0|0|2|0|0|3|0|0|0|0|0|0|0|0|0|0|0|0|7|0|0|0|0|0|2|0|0|0|2|0|0|0|0|0	0.16	0.32	1.05	0.52
LIN9	XP_001025515.1	TTHERM_01049200	0|47	47	23.5	2	0|0|4|0|42|0|0|36|0|0|45|0|0|0|0|5|6|4|0|15|2|0|8|12|0|18|31|0|0|6|2|0|0|11|5|6|0|0|18	0.13	0.27	1.7	0.53
LIN9	XP_001012875.2	TTHERM_00094210	0|18	18	9	2	0|0|0|0|7|0|13|5|16|0|26|4|0|0|0|0|17|5|14|0|0|0|0|0|0|0|0|0|0|0|0|0|0|0|4|2|0|0|9	0.13	0.25	1.48	0.53
LIN9	XP_001027692.2	TTHERM_00571860	0|6	6	3	2	0|0|0|0|5|0|0|4|5|0|8|0|0|0|0|9|0|0|0|0|0|0|2|4|0|0|3|0|2|2|0|0|0|4|0|0|0|0|0	0.13	0.27	1.25	0.53
LIN9	XP_001023540.1	TTHERM_00537300	0|6	6	3	2	0|0|0|0|6|0|0|5|0|0|6|0|0|0|0|0|0|0|0|2|3|0|2|5|0|6|4|0|2|0|0|0|0|4|0|0|2|0|0	0.14	0.28	1.28	0.53
LIN9	XP_001033201.1	TTHERM_00442880	0|5	5	2.5	2	0|0|0|0|5|0|0|0|0|0|5|0|0|0|0|0|0|0|0|4|2|0|3|0|0|0|0|0|6|0|0|0|4|2|0|0|0|0|11	0.13	0.27	1.19	0.53
LIN9	XP_001024637.1	TTHERM_00614680	0|2	2	1	2	0|0|0|0|0|0|0|0|0|0|0|0|0|0|0|0|0|0|0|2|0|0|0|0|0|5|6|0|0|2|0|0|0|7|0|0|0|0|0	0.13	0.25	0.91	0.53
LIN9	XP_001027526.3	TTHERM_01055600	0|7	7	3.5	2	0|0|0|0|0|0|0|0|0|0|15|0|0|0|0|0|0|0|0|0|0|0|26|8|0|0|3|0|7|2|0|0|0|0|0|0|0|0|0	0.11	0.22	1.15	0.54
LIN9	XP_001022125.1	TTHERM_00785870	0|2	2	1	2	0|0|0|0|0|0|0|0|0|0|0|0|0|0|10|0|0|0|0|0|0|0|0|0|0|0|4|0|0|0|0|0|5|6|0|0|0|0|0	0.1	0.19	0.8	0.54
LIN9	XP_001013140.2	TTHERM_00295080	0|2	2	1	2	0|0|0|2|2|0|0|3|0|0|6|0|0|0|0|0|0|0|0|0|0|0|0|4|0|0|0|0|0|0|0|0|0|0|0|4|0|0|0	0.12	0.25	0.95	0.54
LIN9	XP_001019790.1	TTHERM_00138080	0|5	5	2.5	2	0|0|2|0|4|0|0|4|0|0|0|0|0|0|0|4|4|0|0|3|5|0|0|0|0|7|0|0|0|3|0|0|4|6|0|2|0|0|0	0.05	0.11	1.04	0.55
LIN9	XP_001020787.1	TTHERM_00408950	0|3	3	1.5	2	0|0|0|0|0|0|0|0|0|0|0|0|0|0|0|0|0|0|0|2|2|0|0|0|0|22|0|0|4|4|0|0|0|5|0|0|0|0|0	0.05	0.11	0.77	0.55
LIN9	XP_001009203.1	TTHERM_00551160	72|33	105	52.5	2	0|0|2|4|137|0|0|29|0|0|27|11|0|0|0|18|10|8|5|17|9|0|11|7|4|32|11|3|16|14|0|0|3|23|3|16|9|9|3	0.04	0.09	2.51	0.56
LIN9	XP_001016672.1	TTHERM_00190950	0|35	35	17.5	2	0|0|0|0|36|0|9|7|3|5|16|13|7|0|0|0|0|0|0|23|11|0|4|7|0|12|12|5|7|6|0|0|3|19|5|7|5|2|21	0.05	0.1	1.5	0.56
LIN9	XP_001019588.1	TTHERM_00131110	0|16	16	8	2	0|0|0|0|12|0|0|7|5|0|6|0|0|0|0|0|0|0|0|9|4|0|2|5|2|10|11|4|7|4|4|0|15|10|5|3|5|0|0	0.03	0.07	1.23	0.56
LIN9	XP_001022164.1	TTHERM_00787250	0|6	6	3	2	0|0|9|0|5|0|0|5|0|0|12|0|0|0|0|6|7|0|0|4|0|0|0|0|0|3|5|0|0|0|0|0|0|5|0|0|0|0|0	0.03	0.06	0.98	0.56
LIN9	XP_001032752.1	TTHERM_00530470	0|3	3	1.5	2	0|0|0|0|21|0|0|0|0|0|18|0|0|0|0|0|0|0|0|0|0|0|0|0|0|0|0|2|0|0|0|0|0|0|0|0|0|0|0	0.05	0.09	0.73	0.56
LIN9	XP_001014650.1	TTHERM_00046550	0|3	3	1.5	2	0|0|0|0|0|0|0|0|0|0|0|0|0|0|0|0|0|0|0|7|2|0|0|0|0|12|6|2|2|0|0|0|0|6|0|0|0|0|0	0.05	0.1	0.81	0.56
LIN9	XP_001007665.1	TTHERM_00059330	0|9	9	4.5	2	0|0|0|0|9|0|0|4|0|0|28|0|0|0|0|0|0|0|0|11|0|0|0|5|0|9|0|0|6|5|0|0|0|8|0|2|0|0|0	0.02	0.04	1.03	0.57
LIN9	XP_001032401.3	TTHERM_00637400	0|5	5	2.5	2	0|0|0|0|0|0|0|0|0|0|0|0|0|0|2|0|0|0|0|8|5|0|0|0|0|23|5|0|3|3|0|0|2|6|0|0|0|0|0	0.03	0.06	0.88	0.57
LIN9	XP_001026590.2	TTHERM_01146030	0|4	4	2	2	0|0|0|0|6|0|0|0|0|0|2|0|0|0|0|0|0|0|0|0|0|0|3|0|0|34|2|0|3|0|0|0|0|0|4|0|0|0|0	0.02	0.04	0.74	0.57
LIN9	XP_001014855.1	TTHERM_00050590	0|3	3	1.5	2	0|0|0|0|0|0|0|0|0|0|0|0|0|0|0|0|0|0|0|9|5|0|0|0|0|11|0|2|0|0|0|0|10|7|0|0|0|0|0	0.02	0.03	0.68	0.57
LIN9	XP_001012463.1	TTHERM_01034460	0|2	2	1	2	0|0|0|0|0|0|0|0|0|0|0|0|0|0|11|0|0|0|0|5|4|0|0|0|0|2|4|0|2|0|0|0|0|7|0|0|0|0|0	0.02	0.03	0.57	0.57
LIN9	XP_001015521.2	TTHERM_00382370	89|30	119	59.5	2	0|0|59|0|34|0|32|25|85|0|107|0|0|0|0|0|34|64|15|0|0|0|0|0|0|0|0|0|0|0|0|0|0|0|30|10|28|0|6	0.01	0.02	2.25	0.58
LIN9	XP_001031469.1	TTHERM_00823670	0|19	19	9.5	2	0|0|0|0|13|0|0|8|2|0|9|0|0|0|45|0|0|0|0|8|5|0|3|5|0|7|13|2|4|3|2|0|0|14|2|2|3|0|0	0.02	0.03	1.27	0.58
LIN9	XP_001028123.3	TTHERM_00527180	0|15	15	7.5	2	0|0|0|0|0|0|0|0|0|0|28|0|0|0|0|0|0|0|0|0|0|0|20|27|0|0|0|4|34|19|0|0|0|0|0|0|0|0|0	0.01	0.02	1.14	0.58
LIN9	XP_001032999.2	TTHERM_00471090	0|14	14	7	2	0|0|0|2|6|0|0|3|0|11|0|0|0|0|5|0|0|0|0|9|6|0|2|11|0|11|6|0|3|3|0|0|0|33|3|3|2|2|0	0.01	0.03	1.16	0.58
LIN9	XP_001030821.1	TTHERM_01014750	0|8	8	4	2	0|0|0|0|11|0|0|4|2|0|4|0|0|0|0|18|8|22|0|2|0|0|3|0|0|6|0|0|0|0|0|0|0|0|2|2|0|0|0	0.01	0.02	0.95	0.58
LIN9	XP_001025898.2	TTHERM_00713470	0|8	8	4	2	0|0|7|0|7|0|2|6|0|0|7|0|0|0|0|4|3|11|0|0|2|0|0|8|0|3|0|0|3|0|3|0|0|3|0|4|0|0|10	0.01	0.02	0.96	0.58
LIN9	XP_001012392.2	TTHERM_00802450	0|7	7	3.5	2	0|0|0|0|8|0|0|4|0|0|6|0|0|0|0|11|0|0|0|3|0|0|2|11|0|3|0|0|0|0|0|0|0|3|2|6|0|0|18	0.01	0.02	0.91	0.58
LIN9	XP_001022599.2	TTHERM_00624730	0|6	6	3	2	0|0|0|0|2|0|0|0|0|0|11|0|0|0|0|0|0|0|0|0|0|0|24|10|0|0|0|0|15|6|0|0|0|3|0|0|0|0|0	0.01	0.02	0.85	0.58
LIN9	XP_001011035.2	TTHERM_00140980	0|5	5	2.5	2	0|0|0|0|0|0|0|0|0|0|0|0|0|0|8|0|0|0|0|9|6|0|0|0|0|19|5|0|0|2|0|0|0|12|0|0|0|0|0	0.02	0.03	0.82	0.58
LIN9	XP_001020377.2	TTHERM_00797930	0|2	2	1	2	0|0|0|0|0|0|0|0|0|0|0|0|0|0|0|0|0|0|0|6|0|0|0|0|0|16|0|0|0|4|0|0|0|11|0|0|0|0|0	0.02	0.03	0.54	0.58
LIN9	XP_001031042.1	TTHERM_00943010	0|15	15	7.5	2	0|0|0|0|5|0|0|8|0|0|15|0|0|0|3|9|5|9|0|15|4|0|5|2|0|13|12|0|0|5|2|0|0|11|0|2|0|0|11	0	0.01	1.1	0.59
LIN9	XP_001025347.1	TTHERM_00762890	0|12	12	6	2	0|0|0|0|7|0|2|5|0|0|5|0|0|0|11|0|0|0|0|5|3|0|5|7|0|19|5|0|7|4|3|0|3|6|5|6|3|2|0	0.01	0.01	1.06	0.59
LIN9	XP_001025242.2	TTHERM_00836690	0|9	9	4.5	2	0|0|0|0|12|0|0|12|0|0|12|0|0|0|0|9|4|6|0|3|0|0|2|7|0|12|0|0|0|4|0|0|0|3|2|8|0|0|0	0	0.01	0.94	0.59
LIN9	XP_001016594.3	TTHERM_00189180	0|4	4	2	2	0|0|0|0|0|0|0|5|0|0|0|0|0|0|5|0|0|0|0|2|5|0|3|0|0|24|6|0|0|0|0|0|0|11|0|0|0|0|0	0	0.01	0.66	0.59
LIN9	XP_001007918.1	TTHERM_00538940	0|3	3	1.5	2	0|0|0|0|2|0|0|14|0|0|34|0|0|0|0|0|0|0|2|0|0|0|0|0|0|0|0|0|0|0|0|0|0|0|0|3|0|0|0	0	0.01	0.55	0.59
LIN9	XP_001009780.1	TTHERM_00158520	0|65	65	32.5	2	0|0|37|3|43|0|14|31|4|0|57|0|0|0|4|25|17|25|13|14|4|0|8|28|0|23|18|3|17|15|0|0|0|12|3|8|7|6|22	0	0	1.5	0.6
LIN9	XP_001030557.1	TTHERM_01075780	7|37	44	22	2	0|0|0|0|27|0|14|21|29|0|60|4|0|0|0|0|27|8|26|0|0|0|0|0|0|0|3|0|0|0|0|0|0|0|14|9|5|0|25	0	0	1.62	0.6
LIN9	XP_001019013.1	TTHERM_00249630	0|19	19	9.5	2	0|0|15|0|25|0|0|10|4|0|32|0|0|0|0|0|29|24|0|0|0|0|0|0|0|0|0|0|0|0|0|0|0|0|20|2|9|0|0	0	0	1.12	0.6
LIN9	XP_001019781.2	TTHERM_00137990	0|15	15	7.5	2	0|0|2|0|5|0|0|2|2|0|18|7|0|0|3|0|0|0|0|12|3|0|0|6|0|29|15|0|7|7|0|0|0|13|0|4|2|0|0	0	0.01	1.09	0.6
LIN9	XP_001032631.2	TTHERM_00585260	0|12	12	6	2	0|0|0|0|9|0|0|12|3|0|13|0|0|0|6|0|0|0|0|15|2|0|0|18|0|8|12|0|3|7|0|0|0|10|0|0|0|0|0	0	0.01	1.02	0.6
LIN9	XP_001026650.1	TTHERM_01128560	0|9	9	4.5	2	0|0|0|0|8|0|0|5|5|0|7|0|0|0|5|0|0|0|0|8|2|0|0|3|0|11|9|0|5|3|2|0|8|7|2|2|3|0|0	0	0.01	0.95	0.6
LIN9	XP_001023435.2	TTHERM_00535260	0|3	3	1.5	2	0|0|0|0|0|0|0|12|0|0|5|0|0|0|0|18|3|0|0|4|0|0|0|0|0|0|3|0|0|3|0|0|0|6|0|0|0|0|0	0	0.01	0.56	0.6
LIN9	XP_001023295.1	TTHERM_00444330	0|2	2	1	2	0|0|0|0|0|0|0|0|0|0|0|0|0|0|7|0|0|0|0|0|3|0|0|0|0|10|3|0|0|4|0|0|9|13|0|0|0|0|0	0	0	0.41	0.6
LIN9	XP_001031107.1	TTHERM_00926980	0|8	8	4	2	0|0|0|0|4|0|0|7|0|0|7|0|0|0|0|2|0|0|0|14|2|0|0|21|0|14|3|0|0|7|0|0|0|18|0|2|0|0|0	0	0	0.79	0.61
LIN9	XP_001014441.2	TTHERM_00522630	0|5	5	2.5	2	0|0|0|0|5|0|0|4|4|0|5|0|0|0|0|32|5|16|0|0|0|0|3|0|0|0|0|0|0|0|0|0|0|0|0|2|2|0|0	0	0	0.64	0.61
LIN9	XP_001032994.1	TTHERM_00471040	0|3	3	1.5	2	0|0|0|0|0|0|0|0|0|0|0|0|0|0|0|0|0|0|0|0|0|0|0|22|0|0|0|0|36|5|0|0|0|0|0|0|0|0|0	0	0	0.48	0.61
LIN9	XP_001023177.1	TTHERM_00492850	0|21	21	10.5	2	0|0|0|0|39|0|15|21|16|0|48|2|0|0|0|7|10|14|8|0|0|0|0|0|0|15|0|4|0|0|0|0|0|0|0|0|0|0|3	0	0	1.04	0.62
LIN9	XP_001014703.2	TTHERM_00047080	0|13	13	6.5	2	0|0|15|0|8|0|0|6|0|0|7|0|0|0|0|15|12|14|5|5|0|0|4|0|0|13|7|0|7|8|0|0|0|2|0|0|2|0|13	0	0	0.91	0.62
LIN9	XP_001023087.1	TTHERM_00353280	0|11	11	5.5	2	0|0|0|0|9|0|8|19|0|0|0|0|0|0|0|13|22|0|13|6|0|0|4|0|0|8|0|5|0|4|0|0|0|2|4|7|0|0|0	0	0	0.89	0.62
LIN9	XP_001009826.1	TTHERM_00160960	0|3	3	1.5	2	0|0|0|0|2|0|0|0|0|0|0|0|0|0|10|0|0|0|0|9|6|0|3|0|0|26|7|0|0|0|0|0|0|11|0|0|0|0|0	0	0	0.41	0.62
LIN9	XP_001014947.1	TTHERM_00052510	0|3	3	1.5	2	0|0|0|0|4|0|0|0|0|0|0|0|0|0|5|0|0|0|0|6|4|0|3|0|0|27|0|4|3|4|0|0|4|9|0|0|0|0|0	0	0	0.41	0.62
LIN9	XP_001471343.1	TTHERM_00077599	0|3	3	1.5	2	0|0|0|0|8|0|0|10|9|0|18|0|0|0|0|0|0|0|0|0|0|0|0|0|0|0|0|0|0|0|0|0|0|0|4|21|0|0|0	0	0	0.43	0.62
LIN9	XP_001014927.1	TTHERM_00052310	47|19	66	33	2	0|0|33|4|31|0|7|17|15|0|27|26|0|0|0|38|12|33|29|8|0|0|5|10|0|12|10|2|2|2|4|6|0|5|4|5|4|0|37	0	0	1.8	0.63
LIN9	XP_001030936.2	TTHERM_00992730	0|25	25	12.5	2	0|0|2|0|9|0|0|5|0|0|10|0|4|0|0|9|3|0|0|0|26|0|3|8|0|45|27|5|16|12|4|22|12|16|0|2|0|0|0	0	0	1.04	0.63
LIN9	XP_001013407.1	TTHERM_00454080	0|14	14	7	2	0|0|0|0|2|0|0|0|0|3|13|0|0|0|0|0|0|0|0|14|7|0|0|15|0|15|8|2|8|5|4|0|0|71|0|2|0|0|0	0	0	0.83	0.63
LIN9	XP_001023979.3	TTHERM_00474970	0|9	9	4.5	2	0|0|0|0|43|0|0|11|0|0|7|0|0|0|0|0|0|0|0|7|5|0|0|0|0|8|12|5|2|3|2|0|8|7|11|0|0|0|0	0	0	0.69	0.63
LIN9	XP_001017207.1	TTHERM_00194540	0|8	8	4	2	0|0|5|0|39|0|0|14|0|0|25|0|0|0|0|0|7|0|0|5|0|0|0|0|0|8|3|2|0|5|0|0|0|0|0|3|2|0|0	0	0	0.68	0.63
LIN9	XP_001027843.2	TTHERM_00918510	0|5	5	2.5	2	0|0|0|0|9|0|0|3|0|0|0|0|0|0|0|0|0|0|0|6|6|0|0|0|0|23|18|4|6|5|0|0|0|15|0|0|0|0|0	0	0	0.53	0.63
LIN9	XP_001013641.1	TTHERM_00829380	0|5	5	2.5	2	0|0|0|2|4|0|0|2|5|0|4|5|0|0|7|0|0|0|0|6|10|0|0|3|0|11|6|0|7|5|0|0|2|10|4|0|0|0|0	0	0	0.54	0.63
LIN9	XP_001008287.1	TTHERM_00013070	0|3	3	1.5	2	0|0|0|0|0|0|0|0|0|0|0|0|0|0|4|0|0|0|0|7|7|0|0|0|0|29|11|0|0|5|0|0|11|8|0|0|0|0|0	0	0	0.37	0.63
LIN9	XP_001020632.1	TTHERM_00220600	0|2	2	1	2	0|0|0|0|0|0|0|0|0|0|0|0|0|0|11|0|0|0|0|9|0|0|0|0|0|25|10|0|2|2|0|0|0|10|0|0|0|0|0	0	0	0.29	0.63
LIN9	XP_001030102.1	TTHERM_01142730	0|25	25	12.5	2	0|0|0|5|13|0|0|9|8|0|18|0|0|0|14|0|0|0|0|13|14|0|5|8|0|42|27|5|13|8|4|0|0|24|8|4|7|2|0	0	0	1	0.64
LIN9	XP_001025224.2	TTHERM_00686220	0|15	15	7.5	2	0|0|0|0|15|0|0|8|0|12|0|0|0|0|55|2|0|0|0|5|9|0|5|0|0|23|11|2|5|3|2|0|20|13|0|0|0|0|0	0	0	0.79	0.64
LIN9	XP_001022598.3	TTHERM_00624720	0|12	12	6	2	0|0|0|0|0|0|0|0|0|0|31|0|0|0|0|0|0|0|0|0|0|0|28|63|0|0|2|2|39|10|0|0|0|3|0|0|0|0|0	0	0	0.67	0.64
LIN9	XP_001019677.2	TTHERM_00134970	0|8	8	4	2	0|0|11|0|9|0|5|10|0|0|5|0|0|0|0|14|10|15|9|6|0|0|3|0|0|4|0|0|0|2|0|0|0|2|0|0|0|2|19	0	0	0.63	0.64
LIN9	XP_001026338.2	TTHERM_00670170	0|4	4	2	2	0|0|0|0|0|0|0|0|0|0|0|0|0|0|4|0|0|0|0|24|7|0|0|0|0|14|23|0|5|0|0|0|0|27|0|0|0|0|0	0	0	0.38	0.64
LIN9	XP_001021565.1	TTHERM_00149300	0|12	12	6	2	0|0|0|0|9|0|0|7|0|0|5|0|0|0|29|0|0|0|0|3|4|0|6|10|0|28|27|0|3|5|5|0|24|15|0|0|0|3|0	0	0	0.66	0.65
LIN9	XP_001025389.2	TTHERM_00765300	0|11	11	5.5	2	0|0|0|2|12|0|0|5|0|0|8|0|0|0|0|0|33|0|22|18|9|0|5|6|0|12|13|4|4|4|3|0|12|8|5|5|2|0|0	0	0	0.58	0.65
LIN9	XP_001017291.2	TTHERM_00196370	0|10	10	5	2	0|0|4|0|19|0|13|15|27|0|29|0|0|0|0|22|15|0|12|3|0|0|3|0|0|0|0|0|0|0|0|0|0|2|4|6|0|0|6	0	0	0.56	0.65
LIN9	XP_001032926.1	TTHERM_00487140	0|8	8	4	2	0|0|0|0|11|0|14|3|0|0|9|0|0|0|17|0|0|0|0|5|6|0|3|13|3|18|12|2|7|3|2|0|6|9|0|0|0|2|0	0	0	0.55	0.65
LIN9	XP_001032358.2	TTHERM_00636970	0|6	6	3	2	0|0|0|0|21|0|0|7|0|0|6|0|0|0|58|0|0|0|0|2|6|0|0|5|0|11|3|2|0|3|3|0|9|6|0|3|0|0|0	0	0	0.41	0.65
LIN9	XP_976709.1	TTHERM_00549610	0|5	5	2.5	2	0|0|7|0|4|0|0|6|7|0|6|0|0|0|0|0|20|30|22|0|0|0|0|0|0|0|0|0|0|0|0|0|0|0|0|7|0|0|15	0	0	0.4	0.65
LIN9	XP_001016809.2	TTHERM_00488340	0|11	11	5.5	2	0|0|0|0|5|0|0|5|0|0|0|0|0|0|0|0|0|0|0|12|11|0|0|0|0|22|14|4|7|10|2|0|102|16|4|0|0|0|0	0	0	0.51	0.66
LIN9	XP_001007209.2	TTHERM_00414440	0|8	8	4	2	0|0|0|0|5|0|0|0|0|0|0|0|0|0|6|0|0|0|0|29|14|0|0|0|0|48|29|0|3|7|0|0|7|30|0|0|0|0|0	0	0	0.45	0.66
LIN9	XP_001028056.2	TTHERM_00526450	0|5	5	2.5	2	0|0|0|0|6|0|0|6|0|0|0|0|0|0|0|0|0|0|0|12|5|0|2|0|0|18|14|2|2|11|0|0|56|12|0|0|0|0|0	0	0	0.34	0.66
LIN9	XP_001017127.3	TTHERM_00193740	57|40	97	48.5	2	0|0|40|2|26|0|15|9|13|40|28|0|0|0|45|20|17|19|9|53|28|0|3|27|0|34|34|13|31|16|5|0|12|68|5|11|7|4|34	0	0	1.61	0.67
LIN9	XP_001022424.1	TTHERM_00558620	0|78	78	39	2	0|0|0|6|202|0|0|101|12|28|55|15|0|0|43|0|0|0|0|38|12|0|10|33|4|22|30|7|11|11|0|0|0|76|8|16|10|2|0	0	0	1.05	0.67
LIN9	XP_001011598.1	TTHERM_00736480	38|31	69	34.5	2	0|0|0|2|18|0|0|8|0|39|12|7|0|0|20|8|6|0|3|23|47|0|2|9|0|31|51|9|10|10|5|20|42|61|4|3|0|0|0	0	0	1.58	0.67
LIN9	XP_001019292.1	TTHERM_00384910	0|48	48	24	2	0|0|0|0|102|0|40|58|8|12|55|0|0|0|0|2|39|24|41|0|0|0|0|5|0|0|2|0|0|0|0|0|0|0|29|13|10|0|58	0	0	0.96	0.67
LIN9	XP_001032213.1	TTHERM_00655820	4|32	36	18	2	0|0|0|2|49|0|16|24|18|0|24|0|0|0|3|0|35|0|37|18|7|0|3|12|0|28|25|4|13|6|7|0|26|24|12|6|5|2|0	0	0	0.92	0.67
LIN9	XP_001011432.2	TTHERM_00434070	0|18	18	9	2	0|0|0|3|13|0|0|9|0|15|21|0|0|0|29|0|0|0|0|21|17|0|5|13|0|26|25|10|17|10|4|0|16|43|6|8|0|6|0	0	0	0.57	0.67
LIN9	XP_001014258.3	TTHERM_00227270	0|13	13	6.5	2	0|0|0|0|50|0|0|15|0|28|10|0|0|0|0|0|0|0|0|21|14|0|4|14|0|21|28|5|6|6|0|0|5|52|4|3|0|2|0	0	0	0.45	0.67
LIN9	XP_001019674.1	TTHERM_00134940	0|6	6	3	2	0|0|0|0|5|20|0|3|0|0|0|0|0|0|84|0|0|0|0|6|6|0|5|0|0|20|7|8|12|5|3|0|20|24|0|0|0|0|0	0	0	0.26	0.67
LIN9	XP_001026661.1	TTHERM_01129660	0|6	6	3	2	0|0|0|0|2|12|0|2|0|10|0|0|0|0|93|0|0|0|0|4|7|0|0|0|0|27|0|2|3|3|0|0|30|14|0|0|0|0|0	0	0	0.29	0.67
LIN9	XP_001010053.1	TTHERM_00633150	0|6	6	3	2	0|0|0|0|11|0|0|0|0|0|0|0|0|0|0|0|0|0|0|65|9|0|0|0|0|0|36|4|4|6|0|0|0|75|2|0|0|0|0	0	0	0.28	0.67
LIN9	XP_001014750.1	TTHERM_00047550	0|111	111	55.5	2	0|0|78|0|107|0|50|60|65|0|130|29|0|2|0|43|81|86|77|4|0|0|0|0|0|0|8|2|0|0|0|0|0|0|53|34|20|0|49	0	0	1.13	0.68
LIN9	XP_001009990.1	TTHERM_01386050	0|33	33	16.5	2	0|0|0|2|40|0|13|16|9|32|18|0|0|0|31|0|0|0|11|33|16|0|6|16|0|19|17|11|17|9|5|0|73|44|6|8|4|2|16	0	0	0.73	0.68
LIN9	XP_001010074.1	TTHERM_00633360	0|20	20	10	2	0|0|0|0|7|0|0|3|0|69|0|0|56|2|33|0|0|0|0|27|0|0|14|0|0|0|29|0|11|11|0|2|5|111|0|2|0|8|0	0	0	0.51	0.68
LIN9	XP_001015874.1	TTHERM_00266390	0|18	18	9	2	0|0|0|0|62|0|0|12|0|0|6|0|0|0|124|0|0|0|0|17|17|0|0|7|0|19|14|2|4|3|3|0|0|59|2|2|0|0|0	0	0	0.51	0.68
LIN9	XP_001025656.2	TTHERM_00697490	0|15	15	7.5	2	0|0|0|0|5|0|0|3|0|6|6|0|0|0|18|0|5|0|0|54|18|0|4|10|0|27|54|6|6|8|2|0|26|93|2|0|0|0|0	0	0	0.42	0.68
LIN9	XP_001026252.1	TTHERM_00780960	0|13	13	6.5	2	0|0|0|0|5|0|0|7|0|52|0|0|0|0|55|0|0|0|0|14|14|0|0|3|0|43|15|6|13|5|4|0|22|46|0|0|0|0|0	0	0	0.43	0.68
LIN9	XP_001011141.1	TTHERM_00145010	0|9	9	4.5	2	0|0|0|0|10|0|0|7|0|5|0|0|0|0|8|0|0|0|0|43|22|0|2|0|0|49|47|3|8|13|0|0|24|36|2|0|0|0|0	0	0	0.32	0.68
LIN9	XP_001011429.2	TTHERM_00434040	0|9	9	4.5	2	0|0|0|0|0|0|0|4|0|0|0|0|56|0|0|0|0|0|0|20|11|0|0|0|0|13|6|4|11|10|2|0|117|42|0|0|0|0|0	0	0	0.3	0.68
LIN9	XP_001014912.2	TTHERM_00052160	0|28	28	14	2	0|0|92|0|30|0|24|47|31|0|61|0|0|0|0|19|49|42|63|0|0|0|0|0|0|0|0|0|0|0|0|0|0|0|15|2|10|0|80	0	0	0.5	0.69
LIN9	XP_001014743.2	TTHERM_00047480	0|26	26	13	2	0|0|0|0|16|14|34|11|6|29|21|0|119|0|107|0|0|0|0|20|27|0|7|15|0|48|47|6|12|12|9|0|48|36|6|5|4|3|0	0	0	0.41	0.69
LIN9	XP_001010960.2	TTHERM_00706300	0|22	22	11	2	0|0|0|0|14|4|20|12|3|4|16|0|173|0|34|0|47|0|52|21|17|0|6|11|0|23|24|8|7|7|2|0|11|24|6|3|2|0|65	0	0	0.37	0.69
LIN9	XP_001017375.2	TTHERM_00476670	0|21	21	10.5	2	0|0|0|3|7|0|0|7|2|0|12|3|62|0|122|25|9|0|0|30|14|0|6|12|3|33|28|5|5|6|2|9|20|30|5|0|0|2|0	0	0	0.47	0.69
LIN9	XP_001017645.2	TTHERM_00339810	0|19	19	9.5	2	0|0|0|0|64|0|0|11|0|51|8|5|13|0|149|12|11|0|0|41|28|0|3|9|0|12|35|2|12|3|3|0|11|111|4|3|0|0|0	0	0	0.32	0.69
LIN9	XP_001023662.2	TTHERM_00732640	0|17	17	8.5	2	0|0|0|0|25|0|0|12|0|21|10|2|4|0|22|0|0|0|0|19|11|0|2|12|0|54|82|8|6|8|4|21|48|29|5|4|0|0|7	0	0	0.42	0.69
LIN9	XP_001015519.2	TTHERM_00382350	0|17	17	8.5	2	0|0|0|0|14|4|0|10|0|0|4|0|70|0|128|4|3|0|0|17|29|0|4|0|0|29|29|10|8|12|2|8|113|35|3|0|0|0|0	0	0	0.32	0.69
LIN9	XP_001020023.3	TTHERM_00666540	0|15	15	7.5	2	0|0|0|0|0|0|0|2|0|51|5|0|0|0|196|0|0|0|0|55|17|0|2|4|0|95|33|3|5|7|0|0|31|39|2|0|0|0|0	0	0	0.27	0.69
LIN9	XP_001031587.1	TTHERM_00773340	0|15	15	7.5	2	0|0|0|0|7|2|0|7|0|0|5|0|49|0|22|0|3|0|0|20|23|0|2|0|0|65|23|8|16|14|4|20|204|38|4|0|0|0|0	0	0	0.28	0.69
LIN9	XP_001012497.1	TTHERM_01053000	0|13	13	6.5	2	0|0|0|0|30|0|0|7|0|30|6|0|0|0|80|0|0|0|0|57|30|0|3|11|0|30|28|5|6|6|2|8|3|131|6|0|0|0|0	0	0	0.27	0.69
LIN9	XP_001023006.1	TTHERM_00348510	0|146	146	73	2	0|0|0|4|347|0|0|120|13|369|95|0|0|0|123|0|0|0|0|261|73|0|28|68|10|71|125|33|40|19|2|0|3|318|30|32|24|5|0	0	0	0.66	0.7
LIN9	XP_001017488.2	TTHERM_00333210	0|55	55	27.5	2	0|0|2|0|24|9|0|15|0|54|25|0|0|0|230|8|0|0|0|76|75|0|12|36|0|121|108|22|32|27|9|12|234|198|15|5|2|2|0	0	0	0.41	0.7
LIN9	XP_001030083.3	TTHERM_01151500	0|44	44	22	2	0|0|0|3|42|5|0|19|13|48|26|0|0|0|205|0|0|0|0|99|31|0|6|12|0|59|81|14|13|10|6|0|40|131|12|7|5|2|0	0	0	0.5	0.7
LIN9	XP_001027976.1	TTHERM_00497880	0|40	40	20	2	0|0|0|0|78|0|0|15|0|94|5|0|191|0|133|32|38|0|0|169|99|0|6|4|0|147|156|25|25|35|6|32|130|223|16|2|0|0|7	0	0	0.24	0.7
LIN9	XP_001470942.1	TTHERM_00149798	0|35	35	17.5	2	0|0|0|0|17|0|0|7|0|51|8|0|86|0|219|0|0|0|0|42|26|0|3|14|0|61|30|7|12|15|4|0|95|136|7|0|0|0|0	0	0	0.42	0.7
LIN9	XP_001016593.1	TTHERM_00189170	0|23	23	11.5	2	0|0|0|0|8|0|0|17|0|77|6|0|0|0|133|0|0|0|0|62|26|0|11|4|0|55|47|8|20|15|7|0|15|106|6|4|0|9|0	0	0	0.36	0.7
LIN9	XP_001022864.1	TTHERM_00578640	0|21	21	10.5	2	0|0|0|0|48|8|0|9|0|35|6|0|128|3|660|0|0|0|0|126|82|0|4|25|0|77|112|6|14|9|3|0|328|243|7|0|0|0|0	0	0	0.11	0.7
LIN9	XP_001029813.1	TTHERM_01289110	0|21	21	10.5	2	0|0|0|0|17|0|0|12|0|108|3|0|0|0|11|0|0|0|0|58|24|0|6|8|0|84|68|11|11|12|5|0|10|173|5|0|0|0|0	0	0	0.34	0.7
LIN9	XP_001031847.1	TTHERM_00721150	0|20	20	10	2	0|0|0|0|9|11|0|9|0|51|11|0|358|0|24|0|0|0|0|26|23|0|3|2|0|32|17|10|15|14|2|0|230|33|0|0|0|0|0	0	0	0.23	0.7
LIN9	XP_001023313.2	TTHERM_00444510	0|20	20	10	2	0|0|0|0|9|0|0|5|0|62|0|0|0|0|34|0|0|0|0|78|24|0|3|8|0|89|69|5|10|7|2|7|104|165|3|0|0|0|0	0	0	0.29	0.7
LIN9	XP_001022200.2	TTHERM_00499420	0|19	19	9.5	2	0|0|0|0|24|0|0|14|0|24|4|0|96|0|217|23|16|0|0|55|28|0|3|0|0|73|13|14|11|11|0|0|38|53|0|2|0|0|0	0	0	0.26	0.7
LIN9	XP_001025062.2	TTHERM_00467660	0|13	13	6.5	2	0|0|14|0|8|0|0|9|2|7|10|0|249|0|36|20|10|0|6|10|17|0|9|10|0|23|24|8|11|10|9|0|7|24|2|0|0|2|20	0	0	0.24	0.7
LIN9	XP_001030092.1	TTHERM_01151600	0|13	13	6.5	2	0|0|0|0|11|0|0|6|0|61|5|0|459|0|48|0|0|0|0|33|17|0|5|5|0|41|43|8|8|8|5|0|229|84|8|3|0|0|0	0	0	0.12	0.7
LIN9	XP_001030186.1	TTHERM_01109770	0|11	11	5.5	2	0|0|0|0|14|6|0|5|0|0|16|0|69|0|114|0|0|0|0|23|9|0|2|6|0|8|16|5|7|7|0|0|92|40|3|2|0|0|0	0	0	0.25	0.7
LIN9	XP_001031981.2	TTHERM_00716240	0|11	11	5.5	2	0|0|0|0|10|0|0|3|3|132|5|0|0|2|75|0|14|0|0|13|10|0|3|4|0|58|26|4|5|11|5|0|21|70|3|0|0|0|0	0	0	0.23	0.7
LIN9	XP_001012665.1	TTHERM_00085180	0|10	10	5	2	0|0|0|0|8|0|0|4|0|0|7|0|289|0|14|0|0|0|0|14|13|0|0|4|0|33|14|4|5|2|0|0|126|65|3|0|0|0|0	0	0	0.17	0.7
LIN9	XP_001017372.1	TTHERM_00476640	0|10	10	5	2	0|0|0|0|12|0|0|5|0|58|0|0|0|0|76|0|0|0|0|82|31|0|2|5|0|5|62|2|4|0|3|0|0|86|0|0|0|0|0	0	0	0.23	0.7
LIN9	XP_001014476.1	TTHERM_00522980	0|9	9	4.5	2	0|0|42|0|20|0|0|11|0|0|11|0|0|0|6|27|55|51|0|18|8|0|0|20|2|36|18|8|11|13|2|0|0|19|6|5|2|2|8	0	0	0.23	0.7
LIN9	XP_001031586.2	TTHERM_00773330	0|9	9	4.5	2	0|0|0|0|12|12|0|5|0|62|0|0|0|0|115|0|0|0|0|49|18|0|3|7|0|43|36|4|8|5|4|0|21|118|4|0|0|0|0	0	0	0.17	0.7
LIN9	XP_001009172.1	TTHERM_00550810	0|7	7	3.5	2	0|0|0|0|11|0|0|10|0|0|0|0|0|0|22|0|0|0|0|41|25|0|8|0|0|57|49|2|9|12|0|0|12|38|0|0|0|0|0	0	0	0.24	0.7
LIN9	XP_001031588.1	TTHERM_00773350	0|7	7	3.5	2	0|0|0|0|8|16|0|7|0|0|6|0|33|0|162|0|6|0|0|21|9|0|3|5|0|50|13|6|11|4|3|0|81|34|3|0|0|0|0	0	0	0.15	0.7
LIN9	XP_001010221.2	TTHERM_00561680	0|7	7	3.5	2	0|0|0|0|11|23|0|6|0|0|5|0|0|0|114|0|0|0|0|14|11|0|4|5|0|27|25|6|4|4|2|0|39|35|4|0|0|0|0	0	0	0.21	0.7
LIN9	XP_001021342.1	TTHERM_00316500	0|7	7	3.5	2	0|0|0|0|2|12|0|0|0|56|0|0|0|0|168|0|0|0|0|6|4|0|3|7|0|0|0|0|0|0|0|0|0|25|0|0|0|4|0	0	0	0.24	0.7
LIN9	XP_001015607.1	TTHERM_00075670	0|6	6	3	2	0|0|0|0|16|0|0|3|0|89|0|0|0|0|385|0|0|0|0|23|17|0|4|0|0|56|22|4|4|4|0|0|23|181|3|0|0|0|0	0	0	0.07	0.7
LIN9	XP_001019693.2	TTHERM_00136120	0|6	6	3	2	0|0|0|0|7|0|0|3|2|7|0|0|313|0|90|0|0|0|0|5|5|0|5|6|0|30|7|9|7|7|3|0|262|65|0|2|0|0|0	0	0	0.07	0.7
LIN9	XP_001471063.1	TTHERM_00647339	0|3	3	1.5	2	0|0|0|0|3|0|0|2|0|0|0|0|0|0|16|0|0|0|0|24|10|0|0|0|0|52|19|0|0|3|0|0|3|29|0|0|0|0|0	0	0	0.19	0.7
LIN9	XP_001021917.1	TTHERM_01207720	0|3	3	1.5	2	0|0|0|0|3|0|0|3|0|0|0|0|0|0|10|0|0|0|0|31|20|0|3|0|0|49|13|4|6|8|0|0|2|27|0|0|0|0|0	0	0	0.17	0.7
LIN9	XP_001017206.1	TTHERM_00194530	0|2	2	1	2	0|0|0|0|2|0|0|0|0|0|0|0|0|0|7|0|0|0|0|15|8|0|2|0|0|48|25|0|0|5|0|0|0|19|0|0|0|0|0	0	0	0.15	0.7
LIN9	XP_001021598.1	TTHERM_00149630	0|2	2	1	2	0|0|0|0|4|0|0|3|0|47|0|0|0|0|41|0|0|0|0|9|7|0|0|0|0|22|17|0|0|0|0|0|0|35|0|0|0|0|0	0	0	0.11	0.7

## Sheet: TableS7- Anqa1(Lin54) APMS
Bait	Prey	Prey Locus Tag	Spec	SpecSum	AvgSpec	NumReplicates	ctrlCounts	AvgP	MaxP	FoldChange	BFDR	Annotation	Notes
Anqa1	TTHERM_00766460	XP_001025406.2	137|146	283	141.5	2	0|0|0|0|0|0|0|0|0|0|0|0|0|0|0|0	1	1	1415	0	Anqa1
Anqa1	TTHERM_00591560	XP_001019965.2	94|104	198	99	2	0|0|0|0|0|0|0|0|0|0|0|0|0|0|0|0	1	1	990	0	Lin9
Anqa1	TTHERM_00105110	XP_001012263.1	85|87	172	86	2	34|21|32|34|5|7|33|22|0|32|25|26|21|21|19|27	1	1	2.83	0	Heat shock protein Hsp70
Anqa1	TTHERM_00842380	XP_001027254.1	79|85	164	82	2	0|0|0|0|0|0|0|0|0|0|0|0|0|0|0|0	1	1	820	0	Myb-like 1
Anqa1	TTHERM_00147500	XP_001021484.1	77|83	160	80	2	0|0|0|0|0|0|0|0|0|0|0|0|0|0|0|0	1	1	800	0	Jinn2
Anqa1	TTHERM_00688660	XP_001026968.2	56|65	121	60.5	2	0|0|0|0|0|0|0|0|0|0|0|0|0|0|0|0	1	1	605	0	RebL1
Anqa1	TTHERM_00127110	XP_001016291.1	67|51	118	59	2	0|0|11|26|0|0|3|14|0|7|0|0|6|0|0|0	0.98	0.99	7.04	0	Mrnc29
Anqa1	TTHERM_00006320	XP_001008113.1	56|59	115	57.5	2	10|0|6|17|0|0|0|0|0|15|10|0|0|3|0|0	1	1	7.54	0	Ttna
Anqa1	TTHERM_00317260	XP_001021407.1	49|58	107	53.5	2	0|0|0|0|0|0|0|0|0|0|0|0|0|0|0|0	1	1	535	0	Ipra1	Hypothetical protein. Also co-purified with RebL1 during conjugation and was named as 'Interaction partner of RebL1 and Anqa1-1' (IPRA1)
Anqa1	TTHERM_00227070	XP_001014238.3	38|51	89	44.5	2	0|0|0|0|0|0|0|0|0|0|0|0|0|0|0|0	1	1	445	0	Jinn1
Anqa1	TTHERM_00077160	XP_001015657.1	39|48	87	43.5	2	0|0|2|6|0|0|0|0|0|0|0|0|0|0|0|0	1	1	43.5	0	Ndo-1-4-beta-xylanase
Anqa1	TTHERM_00333220	XP_001017489.2	21|23	44	22	2	4|6|2|5|4|11|0|7|0|0|0|0|3|2|3|9	1	1	3.59	0	Acyl-coA synthetase
Anqa1	TTHERM_00058670	XP_001007600.2	19|21	40	20	2	0|0|0|0|0|0|0|0|0|4|0|0|0|0|0|0	1	1	40	0	Serine/Threonine kinase
Anqa1	TTHERM_00690030	XP_001027006.2	12|13	25	12.5	2	2|0|5|4|0|0|2|0|0|5|0|4|0|0|0|0	0.97	0.98	4.55	0	Ubiquitin
Anqa1	TTHERM_00591570	XP_001019966.1	8|12	20	10	2	0|0|0|0|0|0|0|0|0|0|0|0|0|0|0|0	1	1	100	0	Lin9 fragment	This gene resides next to Lin9 (TTHERM_00591560) and encodes a small fragment (152 residue long) that is identical to C-terminal of Lin9 (last 152 residues of Lin9) (2006 annotation)
Anqa1	TTHERM_00773220	XP_001031575.3	6|8	14	7	2	0|0|0|0|0|0|0|0|0|0|0|0|0|0|0|0	1	1	70	0	Not-listed anymore on TGD	New gene model named it as g3851
Anqa1	TTHERM_00263310	XP_001009080.3	6|8	14	7	2	0|0|0|0|0|0|0|2|0|0|0|0|0|0|0|0	0.99	1	28	0	Transmembrane protein
Anqa1	TTHERM_00304160	TTHERM_00304160	6|8	14	7	2	0|0|0|0|0|0|0|0|0|0|0|0|0|0|0|0	1	1	70	0	Hypothetical protein, predicted to have a kinase domain
Anqa1	TTHERM_00142450	XP_001011083.1	6|7	13	6.5	2	0|0|0|0|0|0|0|0|0|0|0|0|0|0|0|0	1	1	65	0	Anqa2
Anqa1	TTHERM_00086700	XP_001012718.1	9|3	12	6	2	0|0|0|0|0|0|0|0|0|0|0|0|0|0|0|0	0.99	1	60	0	Mrnc57
Anqa1	TTHERM_00590380	XP_001019946.1	4|6	10	5	2	0|0|0|0|0|0|0|0|0|0|0|0|0|0|0|0	1	1	50	0	Tetrahymena-specific hypothetical protein contains internal repeats
Anqa1	TTHERM_00298500	XP_001024484.1	2|7	9	4.5	2	0|0|0|0|0|0|0|0|0|0|0|0|0|0|0|0	0.96	1	45	0	Similar to budding yeast RAD3 5 to 3 DNA helicase
Anqa1	TTHERM_00657230	XP_001024023.1	4|5	9	4.5	2	0|0|0|0|0|0|0|0|0|0|0|0|0|0|0|0	1	1	45	0	Hypothetical protein
Anqa1	TTHERM_00463030	XP_001018800.1	4|3	7	3.5	2	0|0|0|0|0|0|0|0|0|0|0|0|0|0|0|0	0.99	1	35	0	C2H2-type zinc-finger protein
Anqa1	TTHERM_00365450	TTHERM_00365450	9|5	14	7	2	2|0|0|0|0|0|0|0|0|0|0|2|0|0|0|0	0.96	1	14	0.01	ATPase
Anqa1	TTHERM_00339850	XP_001017649.1	4|5	9	4.5	2	0|0|0|0|0|2|0|0|0|0|0|0|0|0|0|0	0.95	0.97	18	0.01	Similar to budding yeast CYB5 Cytochrome b5
Anqa1	TTHERM_00678220	XP_001027798.1	3|2	5	2.5	2	0|0|0|0|0|0|0|0|0|0|0|0|0|0|0|0	0.95	0.99	25	0.01	Similar to budding yeast ALD4 Mitochondrial aldehyde dehydrogenase
Anqa1	TTHERM_00152050	XP_001021737.1	2|3	5	2.5	2	0|0|0|0|0|0|0|0|0|0|0|0|0|0|0|0	0.95	0.99	25	0.01	TFB2 general transcription factor IIH
Anqa1	TTHERM_00161860	XP_001009914.1	3|2	5	2.5	2	0|0|0|0|0|0|0|0|0|0|0|0|0|0|0|0	0.95	0.99	25	0.01	ABC transporter
Anqa1	TTHERM_00193960	XP_001017149.1	2|3	5	2.5	2	0|0|0|0|0|0|0|0|0|0|0|0|0|0|0|0	0.95	0.99	25	0.01	eIF-2B
Anqa1	TTHERM_00400821	XP_001470758.1	3|2	5	2.5	2	0|0|0|0|0|0|0|0|0|0|0|0|0|0|0|0	0.95	0.99	25	0.01	Rad25
Anqa1	TTHERM_00760630	XP_001031679.1	2|3	5	2.5	2	0|0|0|0|0|0|0|0|0|0|0|0|0|0|0|0	0.95	0.99	25	0.01	Rrp12
Anqa1	TTHERM_00523000	XP_001014478.1	6|10	16	8	2	3|2|0|0|0|0|0|0|0|0|0|0|0|0|0|0	0.94	0.99	12.8	0.02
Anqa1	TTHERM_00836750	XP_001025248.1	5|6	11	5.5	2	0|0|0|2|0|0|0|0|0|0|0|2|0|0|0|0	0.94	0.96	11	0.02
Anqa1	TTHERM_00285610	XP_001018575.1	2|2	4	2	2	0|0|0|0|0|0|0|0|0|0|0|0|0|0|0|0	0.92	0.92	20	0.02
Anqa1	TTHERM_00727500	XP_001022635.1	2|2	4	2	2	0|0|0|0|0|0|0|0|0|0|0|0|0|0|0|0	0.92	0.92	20	0.02
Anqa1	TTHERM_00541460	XP_976599.2	2|2	4	2	2	0|0|0|0|0|0|0|0|0|0|0|0|0|0|0|0	0.92	0.92	20	0.02
Anqa1	TTHERM_00142350	XP_001011073.1	2|2	4	2	2	0|0|0|0|0|0|0|0|0|0|0|0|0|0|0|0	0.92	0.92	20	0.02
Anqa1	TTHERM_00194330	TTHERM_00194330	2|2	4	2	2	0|0|0|0|0|0|0|0|0|0|0|0|0|0|0|0	0.92	0.92	20	0.02
Anqa1	TTHERM_01075590	XP_001030538.1	2|2	4	2	2	0|0|0|0|0|0|0|0|0|0|0|0|0|0|0|0	0.92	0.92	20	0.02
Anqa1	TTHERM_00190960	XP_001016673.1	2|2	4	2	2	0|0|0|0|0|0|0|0|0|0|0|0|0|0|0|0	0.92	0.92	20	0.02
Anqa1	TTHERM_01326820	TTHERM_01326820	2|2	4	2	2	0|0|0|0|0|0|0|0|0|0|0|0|0|0|0|0	0.92	0.92	20	0.02
Anqa1	TTHERM_00657560	XP_001024056.1	37|41	78	39	2	4|2|7|14|0|0|24|0|0|14|0|0|3|0|0|3	0.89	0.93	4.39	0.03
Anqa1	TTHERM_00554270	XP_001009217.2	21|18	39	19.5	2	3|4|4|11|0|0|5|0|0|9|0|2|0|2|0|5	0.91	0.98	3.63	0.03
Anqa1	TTHERM_00678170	XP_001027793.1	5|6	11	5.5	2	2|0|0|0|0|0|0|0|0|2|2|0|0|0|0|0	0.91	0.95	7.33	0.03
Anqa1	TTHERM_00537420	XP_001023552.1	5|5	10	5	2	0|0|0|3|0|0|0|0|0|0|0|0|0|0|0|0	0.91	0.91	13.33	0.03
Anqa1	TTHERM_00313290	XP_001033510.2	3|5	8	4	2	0|0|0|0|0|0|0|0|0|2|0|0|0|0|0|0	0.9	0.97	16	0.03
Anqa1	TTHERM_00454050	XP_001013404.1	15|22	37	18.5	2	0|0|0|16|0|0|0|0|0|8|0|0|0|0|0|0	0.84	0.9	6.17	0.04
Anqa1	TTHERM_00444470	XP_001023309.1	15|13	28	14	2	5|2|8|5|0|0|0|0|0|4|0|3|0|0|0|5	0.87	0.96	3.5	0.04
Anqa1	TTHERM_00947450	XP_001030981.1	3|4	7	3.5	2	0|0|0|2|0|0|0|0|0|0|0|0|0|0|0|0	0.88	0.93	14	0.04
Anqa1	TTHERM_00049040	XP_001014799.1	3|3	6	3	2	0|0|0|0|0|0|0|0|0|0|0|0|0|2|0|0	0.84	0.84	12	0.04
Anqa1	TTHERM_00492940	TTHERM_00492940	3|3	6	3	2	0|0|0|2|0|0|0|0|0|0|0|0|0|0|0|0	0.84	0.84	12	0.04
Anqa1	TTHERM_00579319	XP_001470969.1	6|10	16	8	2	2|0|0|4|0|2|2|0|0|0|0|0|0|0|0|3	0.81	0.99	4.92	0.05
Anqa1	TTHERM_00877020	XP_001016052.1	4|5	9	4.5	2	0|0|0|2|2|0|0|0|0|0|0|0|0|2|0|0	0.78	0.87	6	0.05
Anqa1	TTHERM_00245250	XP_001023755.1	5|3	8	4	2	0|0|2|0|0|0|0|0|0|2|0|0|0|0|0|0	0.77	0.92	8	0.05
Anqa1	TTHERM_01151590	XP_001030091.1	3|2	5	2.5	2	0|0|0|0|0|0|0|0|0|2|0|0|0|0|0|0	0.75	0.84	10	0.06
Anqa1	TTHERM_00122050	XP_001010801.1	2|3	5	2.5	2	0|0|0|0|0|0|0|0|0|0|0|2|0|0|0|0	0.75	0.84	10	0.06
Anqa1	TTHERM_00185190	XP_001008790.1	2|3	5	2.5	2	0|2|0|0|0|0|0|0|0|0|0|0|0|0|0|0	0.75	0.84	10	0.06
Anqa1	TTHERM_00444320	XP_001023294.2	9|14	23	11.5	2	2|0|7|2|0|0|0|3|0|3|0|0|3|0|0|4	0.75	0.99	3.83	0.07
Anqa1	TTHERM_01205370	XP_001029964.2	10|10	20	10	2	3|0|5|0|0|0|0|0|0|6|3|0|0|0|0|3	0.75	0.75	4	0.07
Anqa1	TTHERM_01016220	XP_001030782.1	5|7	12	6	2	0|3|3|0|2|0|0|0|0|0|0|0|0|2|0|0	0.74	0.89	4.8	0.07
Anqa1	TTHERM_00318820	XP_001021464.3	4|3	7	3.5	2	0|0|0|2|0|0|0|0|0|0|0|0|0|0|2|0	0.72	0.82	7	0.07
Anqa1	TTHERM_00565630	XP_001022063.1	2|6	8	4	2	0|4|0|0|0|0|0|0|0|0|0|0|0|0|0|0	0.7	0.9	8	0.08
Anqa1	TTHERM_00448570	XP_001013258.1	2|4	6	3	2	0|0|0|0|0|0|0|0|0|3|0|0|0|0|0|0	0.71	0.85	8	0.08
Anqa1	TTHERM_01347930	XP_001029683.1	2|6	8	4	2	2|0|0|0|0|0|0|0|0|2|0|0|0|0|0|0	0.67	0.96	8	0.09
Anqa1	TTHERM_00459290	XP_001024237.1	2|2	4	2	2	0|0|0|2|0|0|0|0|0|0|0|0|0|0|0|0	0.66	0.66	8	0.09
Anqa1	TTHERM_00245360	XP_001023765.1	2|2	4	2	2	0|0|0|0|0|2|0|0|0|0|0|0|0|0|0|0	0.66	0.66	8	0.09
Anqa1	TTHERM_00127100	XP_001016290.1	2|2	4	2	2	0|0|2|0|0|0|0|0|0|0|0|0|0|0|0|0	0.66	0.66	8	0.09
Anqa1	TTHERM_01055640	XP_001027530.1	2|2	4	2	2	0|0|0|2|0|0|0|0|0|0|0|0|0|0|0|0	0.66	0.66	8	0.09
Anqa1	TTHERM_00265100	XP_001009152.1	9|5	14	7	2	0|0|5|0|0|6|0|0|0|0|0|0|0|0|0|0	0.66	0.81	5.09	0.1
Anqa1	TTHERM_00494750	XP_001023259.2	7|4	11	5.5	2	0|0|0|3|2|0|0|3|0|2|2|0|0|0|0|0	0.58	0.93	3.67	0.11
Anqa1	TTHERM_00530540	XP_001032759.1	3|4	7	3.5	2	0|0|0|2|0|0|0|0|0|2|0|0|0|0|0|2	0.58	0.7	4.67	0.11
Anqa1	TTHERM_00423390	XP_001013715.1	5|4	9	4.5	2	0|0|0|0|0|0|0|0|0|7|2|0|0|0|0|0	0.56	0.62	4	0.12
Anqa1	TTHERM_00426310	XP_001013809.1	4|5	9	4.5	2	0|0|0|4|0|0|0|0|0|0|0|0|0|0|4|0	0.57	0.63	4.5	0.12
Anqa1	TTHERM_00218930	XP_001020565.1	2|2	4	2	2	0|3|0|0|0|0|0|0|0|0|0|0|0|0|0|0	0.57	0.57	5.33	0.12
Anqa1	TTHERM_00849320	XP_001019234.1	14|17	31	15.5	2	6|8|0|8|4|0|0|9|0|0|0|0|0|0|0|0	0.56	0.74	3.54	0.13
Anqa1	TTHERM_00370760	XP_001009506.1	8|17	25	12.5	2	0|0|2|5|0|3|0|7|0|3|0|0|4|2|2|2	0.53	1	3.57	0.13
Anqa1	TTHERM_00766530	XP_001025413.2	5|5	10	5	2	0|0|0|2|0|0|0|0|0|3|0|3|0|2|0|2	0.52	0.52	3.33	0.14
Anqa1	TTHERM_00756470	XP_001031762.1	4|2	6	3	2	0|0|0|6|0|0|0|0|0|0|0|0|0|0|0|0	0.53	0.68	4	0.14
Anqa1	TTHERM_00353460	XP_001023103.1	2|6	8	4	2	0|4|0|0|0|0|0|0|0|0|0|0|0|0|0|3	0.5	0.78	4.57	0.15
Anqa1	TTHERM_00346540	TTHERM_00346540	0|8	8	4	2	0|0|0|0|0|0|0|0|0|0|0|0|0|0|0|0	0.5	1	40	0.15
Anqa1	TTHERM_00486720	XP_001032884.2	2|3	5	2.5	2	0|0|2|2|0|0|0|0|0|0|0|0|0|0|0|0	0.51	0.63	5	0.15
Anqa1	TTHERM_00399430	XP_001014016.2	4|0	4	2	2	0|0|0|0|0|0|0|0|0|0|0|0|0|0|0|0	0.5	1	20	0.16
Anqa1	TTHERM_00691220	XP_001032087.1	4|0	4	2	2	0|0|0|0|0|0|0|0|0|0|0|0|0|0|0|0	0.5	1	20	0.16
Anqa1	TTHERM_01151440	XP_001030079.1	3|0	3	1.5	2	0|0|0|0|0|0|0|0|0|0|0|0|0|0|0|0	0.49	0.99	15	0.17
Anqa1	TTHERM_00198000	XP_001006981.1	3|0	3	1.5	2	0|0|0|0|0|0|0|0|0|0|0|0|0|0|0|0	0.49	0.99	15	0.17
Anqa1	TTHERM_00827010	XP_001031347.1	3|0	3	1.5	2	0|0|0|0|0|0|0|0|0|0|0|0|0|0|0|0	0.49	0.99	15	0.17
Anqa1	TTHERM_00105330	XP_001012283.1	3|0	3	1.5	2	0|0|0|0|0|0|0|0|0|0|0|0|0|0|0|0	0.49	0.99	15	0.17
Anqa1	TTHERM_00794230	TTHERM_00794230	0|3	3	1.5	2	0|0|0|0|0|0|0|0|0|0|0|0|0|0|0|0	0.49	0.99	15	0.17
Anqa1	TTHERM_00534010	XP_001024423.3	0|3	3	1.5	2	0|0|0|0|0|0|0|0|0|0|0|0|0|0|0|0	0.49	0.99	15	0.17
Anqa1	TTHERM_00632800	XP_001010018.1	0|3	3	1.5	2	0|0|0|0|0|0|0|0|0|0|0|0|0|0|0|0	0.49	0.99	15	0.17
Anqa1	TTHERM_00140810	XP_001011018.1	3|4	7	3.5	2	0|0|0|3|0|0|0|2|0|0|0|0|0|0|0|2	0.47	0.58	4	0.19
Anqa1	TTHERM_00502720	XP_001022326.1	0|4	4	2	2	0|0|0|0|0|0|0|0|0|0|0|0|2|0|0|0	0.46	0.93	8	0.2
Anqa1	TTHERM_01015860	XP_001030746.3	0|4	4	2	2	0|0|0|2|0|0|0|0|0|0|0|0|0|0|0|0	0.46	0.93	8	0.2
Anqa1	TTHERM_00483590	XP_001017472.1	2|0	2	1	2	0|0|0|0|0|0|0|0|0|0|0|0|0|0|0|0	0.46	0.92	10	0.2
Anqa1	TTHERM_01119540	XP_001013489.1	2|0	2	1	2	0|0|0|0|0|0|0|0|0|0|0|0|0|0|0|0	0.46	0.92	10	0.2
Anqa1	TTHERM_01197110	XP_001020278.1	2|0	2	1	2	0|0|0|0|0|0|0|0|0|0|0|0|0|0|0|0	0.46	0.92	10	0.2
Anqa1	TTHERM_00786940	XP_001022133.1	2|0	2	1	2	0|0|0|0|0|0|0|0|0|0|0|0|0|0|0|0	0.46	0.92	10	0.2
Anqa1	TTHERM_00046180	XP_001014613.1	2|0	2	1	2	0|0|0|0|0|0|0|0|0|0|0|0|0|0|0|0	0.46	0.92	10	0.2
Anqa1	TTHERM_00035690	TTHERM_00035690	2|0	2	1	2	0|0|0|0|0|0|0|0|0|0|0|0|0|0|0|0	0.46	0.92	10	0.2
Anqa1	TTHERM_00726250	XP_001027147.1	2|0	2	1	2	0|0|0|0|0|0|0|0|0|0|0|0|0|0|0|0	0.46	0.92	10	0.2
Anqa1	TTHERM_00499540	XP_001022212.1	2|0	2	1	2	0|0|0|0|0|0|0|0|0|0|0|0|0|0|0|0	0.46	0.92	10	0.2
Anqa1	TTHERM_01347920	XP_001029682.1	2|0	2	1	2	0|0|0|0|0|0|0|0|0|0|0|0|0|0|0|0	0.46	0.92	10	0.2
Anqa1	TTHERM_00338280	XP_001017592.2	2|0	2	1	2	0|0|0|0|0|0|0|0|0|0|0|0|0|0|0|0	0.46	0.92	10	0.2
Anqa1	TTHERM_00136290	TTHERM_00136290	2|0	2	1	2	0|0|0|0|0|0|0|0|0|0|0|0|0|0|0|0	0.46	0.92	10	0.2
Anqa1	TTHERM_00046530	XP_001014648.1	2|0	2	1	2	0|0|0|0|0|0|0|0|0|0|0|0|0|0|0|0	0.46	0.92	10	0.2
Anqa1	TTHERM_00411750	XP_001020869.1	2|0	2	1	2	0|0|0|0|0|0|0|0|0|0|0|0|0|0|0|0	0.46	0.92	10	0.2
Anqa1	TTHERM_01055410	TTHERM_01055410	2|0	2	1	2	0|0|0|0|0|0|0|0|0|0|0|0|0|0|0|0	0.46	0.92	10	0.2
Anqa1	TTHERM_00445940	TTHERM_00445940	0|2	2	1	2	0|0|0|0|0|0|0|0|0|0|0|0|0|0|0|0	0.46	0.92	10	0.2
Anqa1	TTHERM_00145520	XP_001011192.1	0|2	2	1	2	0|0|0|0|0|0|0|0|0|0|0|0|0|0|0|0	0.46	0.92	10	0.2
Anqa1	TTHERM_00016490	TTHERM_00016490	0|2	2	1	2	0|0|0|0|0|0|0|0|0|0|0|0|0|0|0|0	0.46	0.92	10	0.2
Anqa1	TTHERM_01401730	XP_001029599.1	0|2	2	1	2	0|0|0|0|0|0|0|0|0|0|0|0|0|0|0|0	0.46	0.92	10	0.2
Anqa1	TTHERM_00590050	XP_001019913.1	0|2	2	1	2	0|0|0|0|0|0|0|0|0|0|0|0|0|0|0|0	0.46	0.92	10	0.2
Anqa1	TTHERM_01093500	XP_001030347.1	0|2	2	1	2	0|0|0|0|0|0|0|0|0|0|0|0|0|0|0|0	0.46	0.92	10	0.2
Anqa1	TTHERM_00441810	XP_001033096.1	0|2	2	1	2	0|0|0|0|0|0|0|0|0|0|0|0|0|0|0|0	0.46	0.92	10	0.2
Anqa1	TTHERM_00079520	XP_001015792.1	0|2	2	1	2	0|0|0|0|0|0|0|0|0|0|0|0|0|0|0|0	0.46	0.92	10	0.2
Anqa1	TTHERM_00723110	TTHERM_00723110	0|2	2	1	2	0|0|0|0|0|0|0|0|0|0|0|0|0|0|0|0	0.46	0.92	10	0.2
Anqa1	TTHERM_00058970	XP_001007630.1	0|2	2	1	2	0|0|0|0|0|0|0|0|0|0|0|0|0|0|0|0	0.46	0.92	10	0.2
Anqa1	TTHERM_00548140	XP_976670.1	0|2	2	1	2	0|0|0|0|0|0|0|0|0|0|0|0|0|0|0|0	0.46	0.92	10	0.2
Anqa1	TTHERM_00218470	XP_001020519.1	0|2	2	1	2	0|0|0|0|0|0|0|0|0|0|0|0|0|0|0|0	0.46	0.92	10	0.2
Anqa1	TTHERM_00059130	XP_001007645.2	0|2	2	1	2	0|0|0|0|0|0|0|0|0|0|0|0|0|0|0|0	0.46	0.92	10	0.2
Anqa1	TTHERM_00535630	XP_001023472.1	0|2	2	1	2	0|0|0|0|0|0|0|0|0|0|0|0|0|0|0|0	0.46	0.92	10	0.2
Anqa1	TTHERM_00732810	XP_001023679.1	0|2	2	1	2	0|0|0|0|0|0|0|0|0|0|0|0|0|0|0|0	0.46	0.92	10	0.2
Anqa1	TTHERM_00420000	XP_001033255.3	0|2	2	1	2	0|0|0|0|0|0|0|0|0|0|0|0|0|0|0|0	0.46	0.92	10	0.2
Anqa1	TTHERM_00131290	TTHERM_00131290	0|2	2	1	2	0|0|0|0|0|0|0|0|0|0|0|0|0|0|0|0	0.46	0.92	10	0.2
Anqa1	TTHERM_00335960	TTHERM_00335960	0|2	2	1	2	0|0|0|0|0|0|0|0|0|0|0|0|0|0|0|0	0.46	0.92	10	0.2
Anqa1	TTHERM_01015870	XP_001030747.1	0|2	2	1	2	0|0|0|0|0|0|0|0|0|0|0|0|0|0|0|0	0.46	0.92	10	0.2
Anqa1	TTHERM_00523059	XP_001470770.1	4|5	9	4.5	2	0|0|0|4|0|0|0|2|0|4|0|0|0|0|0|0	0.45	0.54	3.6	0.29
Anqa1	TTHERM_00568030	XP_001027608.3	4|3	7	3.5	2	2|0|2|0|0|2|0|0|0|0|0|0|0|0|0|2	0.44	0.6	3.5	0.29
Anqa1	TepyoMp09	nad10	3|3	6	3	2	0|2|0|2|0|0|0|0|0|0|0|0|0|0|0|2	0.45	0.45	4	0.29
Anqa1	TTHERM_00151380	XP_001021674.1	3|9	12	6	2	0|0|0|0|2|7|0|2|0|0|0|0|0|0|2|0	0.43	0.78	3.69	0.3
Anqa1	TTHERM_00011220	XP_001008201.2	2|3	5	2.5	2	0|0|0|0|0|0|0|2|0|0|0|0|0|0|0|3	0.43	0.52	4	0.3
Anqa1	TTHERM_00335640	XP_001017532.1	2|3	5	2.5	2	0|0|0|0|0|0|0|0|0|3|0|0|0|2|0|0	0.43	0.52	4	0.3
Anqa1	TTHERM_00589930	XP_001019901.1	3|0	3	1.5	2	0|0|2|0|0|0|0|0|0|0|0|0|0|0|0|0	0.42	0.84	6	0.3
Anqa1	TTHERM_00086760	XP_001012724.2	3|0	3	1.5	2	0|0|0|0|0|0|0|0|0|0|0|2|0|0|0|0	0.42	0.84	6	0.3
Anqa1	TTHERM_00372460	XP_001009574.1	0|3	3	1.5	2	0|0|0|0|0|2|0|0|0|0|0|0|0|0|0|0	0.42	0.84	6	0.3
Anqa1	TTHERM_00656050	TTHERM_00656050	0|3	3	1.5	2	0|0|0|0|0|2|0|0|0|0|0|0|0|0|0|0	0.42	0.84	6	0.3
Anqa1	TTHERM_00361490	XP_001007359.2	6|10	16	8	2	0|0|3|4|0|0|0|0|0|0|0|2|0|4|7|0	0.41	0.71	3.2	0.31
Anqa1	TTHERM_00535500	XP_001023459.1	7|6	13	6.5	2	0|0|4|4|0|0|0|0|0|5|0|0|3|0|0|0	0.41	0.49	3.25	0.31
Anqa1	TTHERM_00476410	XP_001017349.1	4|5	9	4.5	2	4|0|3|0|0|0|0|0|0|0|0|0|0|2|0|2	0.39	0.49	3.27	0.31
Anqa1	TTHERM_00697600	XP_001025667.1	3|2	5	2.5	2	0|0|0|4|0|0|0|0|0|2|0|0|0|0|0|0	0.38	0.48	3.33	0.32
Anqa1	TTHERM_00387080	XP_001019311.1	0|5	5	2.5	2	0|0|0|6|0|0|0|0|0|0|0|0|0|0|0|0	0.38	0.76	3.33	0.32
Anqa1	TTHERM_00473110	XP_001023894.1	2|2	4	2	2	0|0|2|0|0|0|0|0|0|0|0|0|0|2|0|0	0.39	0.39	4	0.32
Anqa1	TTHERM_00992740	XP_001030937.1	2|2	4	2	2	0|0|0|0|0|0|2|0|0|2|0|0|0|0|0|0	0.39	0.39	4	0.32
Anqa1	TTHERM_00382130	XP_001015497.1	6|4	10	5	2	3|0|0|0|11|0|0|0|0|0|0|0|0|0|0|0	0.36	0.52	2.86	0.33
Anqa1	TTHERM_00821870	XP_001031516.2	3|3	6	3	2	0|0|0|3|0|0|0|2|0|0|0|0|0|0|0|2	0.37	0.37	3.43	0.33
Anqa1	TTHERM_00016060	XP_001008386.1	3|3	6	3	2	0|2|0|0|2|3|0|0|0|0|0|0|0|0|0|0	0.37	0.37	3.43	0.33
Anqa1	TTHERM_00452010	TTHERM_00452010	4|2	6	3	2	0|0|3|2|0|0|0|0|0|2|0|0|0|0|0|0	0.37	0.58	3.43	0.33
Anqa1	TTHERM_00919690	XP_001027862.1	0|5	5	2.5	2	2|0|0|0|0|4|0|0|0|0|0|0|0|0|0|0	0.37	0.75	3.33	0.33
Anqa1	TTHERM_00774810	XP_001021214.1	2|4	6	3	2	0|0|0|0|0|0|0|0|0|0|0|0|0|5|0|3	0.35	0.52	3	0.34
Anqa1	TTHERM_00125590	XP_001016238.1	3|2	5	2.5	2	0|0|2|0|2|0|0|0|0|2|0|0|0|0|0|0	0.33	0.45	3.33	0.34
Anqa1	TTHERM_00411520	XP_001020846.3	0|5	5	2.5	2	2|0|2|2|0|0|0|0|0|2|0|0|0|0|0|3	0.34	0.68	1.82	0.34
Anqa1	TTHERM_00760620	XP_001031678.1	2|2	4	2	2	0|0|0|2|3|0|0|0|0|0|0|0|0|0|0|0	0.33	0.33	3.2	0.34
Anqa1	TTHERM_00077120	XP_001015653.1	3|0	3	1.5	2	0|0|4|0|0|0|0|0|0|0|0|0|0|0|0|0	0.33	0.66	3	0.34
Anqa1	TTHERM_00089240	XP_001012774.1	17|24	41	20.5	2	6|2|8|10|3|4|5|4|0|10|10|10|4|9|6|7	0.33	0.66	2.34	0.35
Anqa1	TTHERM_00564390	XP_001022038.1	2|0	2	1	2	0|0|0|0|0|2|0|0|0|0|0|0|0|0|0|0	0.33	0.66	4	0.35
Anqa1	TTHERM_00354710	TTHERM_00354710	2|0	2	1	2	0|0|0|0|0|0|0|0|0|2|0|0|0|0|0|0	0.33	0.66	4	0.35
Anqa1	TTHERM_00729040	XP_001022689.1	2|0	2	1	2	0|0|0|0|0|0|0|2|0|0|0|0|0|0|0|0	0.33	0.66	4	0.35
Anqa1	TTHERM_00243710	XP_001023701.1	2|0	2	1	2	0|0|2|0|0|0|0|0|0|0|0|0|0|0|0|0	0.33	0.66	4	0.35
Anqa1	TTHERM_01107240	XP_001030239.2	2|0	2	1	2	0|0|0|0|0|2|0|0|0|0|0|0|0|0|0|0	0.33	0.66	4	0.35
Anqa1	TTHERM_00138530	XP_001019835.1	2|0	2	1	2	0|0|0|2|0|0|0|0|0|0|0|0|0|0|0|0	0.33	0.66	4	0.35
Anqa1	TTHERM_00120880	XP_001010783.1	0|2	2	1	2	0|0|0|0|0|0|0|2|0|0|0|0|0|0|0|0	0.33	0.66	4	0.35
Anqa1	TTHERM_00558180	XP_001022381.1	0|2	2	1	2	0|0|0|0|0|0|0|0|0|0|0|2|0|0|0|0	0.33	0.66	4	0.35
Anqa1	TTHERM_01528500	TTHERM_01528500	0|2	2	1	2	0|0|0|0|0|0|0|0|0|2|0|0|0|0|0|0	0.33	0.66	4	0.35
Anqa1	TTHERM_00537340	XP_001023544.3	0|2	2	1	2	0|0|0|0|0|0|0|0|0|2|0|0|0|0|0|0	0.33	0.66	4	0.35
Anqa1	TTHERM_00467950	XP_001025090.2	0|2	2	1	2	0|0|0|2|0|0|0|0|0|0|0|0|0|0|0|0	0.33	0.66	4	0.35
Anqa1	TTHERM_00526760	XP_001028087.1	0|2	2	1	2	0|0|0|0|0|0|0|0|0|0|2|0|0|0|0|0	0.33	0.66	4	0.35
Anqa1	TTHERM_00649120	XP_001032306.1	0|2	2	1	2	0|0|0|0|0|0|0|0|0|2|0|0|0|0|0|0	0.33	0.66	4	0.35
Anqa1	TTHERM_00295920	XP_001013224.2	0|2	2	1	2	0|0|0|0|0|0|2|0|0|0|0|0|0|0|0|0	0.33	0.66	4	0.35
Anqa1	TTHERM_00942990	XP_001031040.1	0|5	5	2.5	2	3|0|2|3|0|0|2|0|0|0|0|0|0|0|0|0	0.3	0.6	2	0.37
Anqa1	TTHERM_01129680	XP_001026663.2	4|4	8	4	2	3|0|0|0|0|0|0|0|0|0|0|4|0|0|0|4	0.3	0.3	2.91	0.38
Anqa1	TTHERM_01287980	XP_001025340.1	4|0	4	2	2	0|0|2|0|0|0|0|2|0|0|0|0|0|0|0|3	0.29	0.58	2.29	0.38
Anqa1	TTHERM_00294940	XP_001013126.2	2|0	2	1	2	0|0|0|0|0|3|0|0|0|0|0|0|0|0|0|0	0.28	0.57	2.67	0.38
Anqa1	TTHERM_01020860	XP_001025563.1	2|0	2	1	2	0|0|0|0|0|0|0|0|0|3|0|0|0|0|0|0	0.28	0.57	2.67	0.38
Anqa1	TTHERM_00463280	XP_001018825.1	0|2	2	1	2	0|0|0|0|0|0|0|0|0|0|0|0|0|0|0|3	0.28	0.57	2.67	0.38
Anqa1	TTHERM_01161000	XP_001018292.1	0|2	2	1	2	0|0|0|0|0|0|0|0|0|0|0|0|0|0|3|0	0.28	0.57	2.67	0.38
Anqa1	TTHERM_00138449	XP_001470868.1	10|5	15	7.5	2	0|0|7|7|0|0|0|3|0|3|0|0|0|0|3|0	0.27	0.52	2.61	0.39
Anqa1	TTHERM_00647220	XP_001027431.1	2|4	6	3	2	3|0|0|3|0|0|0|0|0|3|0|0|0|0|0|0	0.26	0.43	2.67	0.39
Anqa1	TTHERM_00143580	XP_001011097.1	0|3	3	1.5	2	0|0|0|2|0|0|0|0|0|0|3|0|0|0|0|0	0.26	0.52	2.4	0.39
Anqa1	TTHERM_00470990	XP_001032989.1	0|2	2	1	2	0|0|0|0|0|0|0|0|0|0|0|0|0|4|0|0	0.25	0.49	2	0.39
Anqa1	TTHERM_00564120	XP_001022011.1	4|3	7	3.5	2	3|0|0|0|3|5|0|0|0|0|0|0|0|0|0|0	0.22	0.3	2.55	0.4
Anqa1	TTHERM_01289140	XP_001029816.1	3|2	5	2.5	2	0|0|4|0|2|2|0|0|0|0|0|0|0|0|0|0	0.22	0.31	2.5	0.4
Anqa1	TTHERM_00190658	XP_001470818.1	0|4	4	2	2	0|0|0|0|0|0|0|0|0|0|0|0|2|0|3|4	0.22	0.43	1.78	0.4
Anqa1	TTHERM_00998940	XP_001030905.1	0|4	4	2	2	2|0|0|0|0|0|0|0|0|4|0|0|0|3|0|0	0.22	0.43	1.78	0.4
Anqa1	TTHERM_01029960	XP_001015159.1	3|0	3	1.5	2	0|0|2|0|0|0|0|0|0|2|0|2|0|0|0|0	0.23	0.45	2	0.4
Anqa1	TTHERM_00441700	XP_001033086.1	0|2	2	1	2	0|0|0|0|0|0|0|0|0|5|0|0|0|0|0|0	0.22	0.44	1.6	0.4
Anqa1	TTHERM_00444420	XP_001023304.1	3|4	7	3.5	2	0|0|0|2|0|2|0|0|0|2|0|0|0|2|0|3	0.21	0.33	2.55	0.41
Anqa1	TTHERM_00614820	XP_001024651.1	5|0	5	2.5	2	0|0|14|0|0|0|0|0|0|0|0|0|0|0|0|0	0.21	0.43	1.43	0.41
Anqa1	TTHERM_01055600	XP_001027526.3	0|5	5	2.5	2	2|0|0|0|0|0|0|3|0|4|0|0|0|0|0|3	0.21	0.42	1.67	0.41
Anqa1	TTHERM_00835020	XP_001031265.1	2|2	4	2	2	0|0|4|3|0|0|0|0|0|0|0|0|0|0|0|0	0.22	0.22	2.29	0.41
Anqa1	TTHERM_00794420	XP_001020961.1	0|3	3	1.5	2	0|3|0|0|0|0|0|0|0|0|0|0|0|4|0|0	0.21	0.41	1.71	0.42
Anqa1	TTHERM_00334510	XP_001017519.1	2|0	2	1	2	0|0|0|0|0|0|0|0|0|2|0|2|0|0|0|0	0.19	0.39	2	0.42
Anqa1	TepyoMp39	cox1	2|0	2	1	2	0|0|2|0|2|0|0|0|0|0|0|0|0|0|0|0	0.19	0.39	2	0.42
Anqa1	TTHERM_00602870	XP_001010522.1	2|0	2	1	2	0|0|0|0|0|0|0|0|0|0|0|0|0|2|2|0	0.19	0.39	2	0.42
Anqa1	TTHERM_00317470	XP_001021428.1	0|2	2	1	2	0|0|0|0|0|0|0|0|0|0|2|0|0|0|2|0	0.19	0.39	2	0.42
Anqa1	TTHERM_00139640	XP_001019847.1	8|6	14	7	2	0|0|6|0|4|6|0|0|0|0|0|2|2|0|0|2	0.17	0.29	2.55	0.43
Anqa1	TTHERM_00502340	XP_001022288.2	3|2	5	2.5	2	0|0|0|2|0|0|0|0|0|0|0|0|0|4|0|3	0.17	0.24	2.22	0.43
Anqa1	TTHERM_00723540	XP_001031832.2	0|5	5	2.5	2	0|0|0|0|0|0|0|0|0|5|3|0|0|2|3|0	0.17	0.34	1.54	0.43
Anqa1	TTHERM_00268090	XP_001015944.1	3|0	3	1.5	2	0|2|0|0|0|3|0|0|0|2|0|0|0|0|0|0	0.19	0.37	1.71	0.43
Anqa1	TTHERM_00895970	XP_001031244.1	2|0	2	1	2	0|0|6|0|0|0|0|0|0|0|0|0|0|0|0|0	0.19	0.38	1.33	0.43
Anqa1	TTHERM_00346900	XP_001018531.1	2|0	2	1	2	0|0|2|0|3|0|0|0|0|0|0|0|0|0|0|0	0.17	0.33	1.6	0.44
Anqa1	TTHERM_00822250	XP_001031550.1	2|0	2	1	2	0|0|0|0|0|0|0|0|0|3|0|0|0|0|0|2	0.17	0.33	1.6	0.44
Anqa1	TTHERM_00353310	XP_001023090.1	2|0	2	1	2	0|0|0|0|0|0|0|0|0|3|0|0|0|2|0|0	0.17	0.33	1.6	0.44
Anqa1	TTHERM_00433680	XP_001011393.1	0|2	2	1	2	0|0|0|0|0|0|2|0|0|3|0|0|0|0|0|0	0.17	0.33	1.6	0.44
Anqa1	TTHERM_00787070	XP_001022146.1	0|2	2	1	2	0|0|0|0|3|2|0|0|0|0|0|0|0|0|0|0	0.17	0.33	1.6	0.44
Anqa1	TTHERM_01076960	XP_001030532.2	5|11	16	8	2	3|0|7|9|0|0|3|0|0|6|0|0|0|2|0|0	0.13	0.25	2.13	0.45
Anqa1	TTHERM_00140890	XP_001011026.1	3|2	5	2.5	2	0|0|0|0|0|2|0|6|0|0|0|0|0|2|0|0	0.15	0.21	2	0.45
Anqa1	TTHERM_01299730	XP_001025312.2	4|0	4	2	2	4|0|0|3|0|0|0|0|0|0|0|0|0|0|0|4	0.15	0.3	1.45	0.45
Anqa1	TTHERM_00558050	XP_001022369.2	0|3	3	1.5	2	0|2|2|0|0|0|0|0|0|2|0|0|0|0|0|2	0.14	0.29	1.5	0.45
Anqa1	TTHERM_00522480	XP_001014426.1	2|0	2	1	2	0|0|0|0|0|0|0|0|0|4|0|0|0|0|0|2	0.14	0.28	1.33	0.45
Anqa1	TTHERM_00636920	XP_001032353.1	4|4	8	4	2	0|0|0|0|0|0|0|0|0|3|4|3|0|0|4|0	0.12	0.12	2.29	0.46
Anqa1	TTHERM_00492440	XP_001023136.2	3|0	3	1.5	2	0|0|0|4|0|3|0|2|0|0|0|0|0|0|0|0	0.12	0.24	1.33	0.46
Anqa1	TTHERM_00497260	XP_001027915.1	0|3	3	1.5	2	0|0|0|2|0|3|0|4|0|0|0|0|0|0|0|0	0.12	0.24	1.33	0.46
Anqa1	TTHERM_00433410	XP_001011368.1	0|2	2	1	2	0|0|3|4|0|0|0|0|0|0|0|0|0|0|0|0	0.11	0.22	1.14	0.46
Anqa1	TTHERM_00161720	XP_001009900.1	0|2	2	1	2	0|0|0|0|0|0|0|3|0|4|0|0|0|0|0|0	0.11	0.22	1.14	0.46
Anqa1	TTHERM_00641250	XP_001015342.1	3|3	6	3	2	0|0|0|2|0|0|0|0|0|3|2|2|0|0|2|0	0.1	0.1	2.18	0.47
Anqa1	TepyoMp34	cox2	3|0	3	1.5	2	0|0|6|0|0|0|0|0|0|0|2|0|0|0|2|0	0.11	0.21	1.2	0.47
Anqa1	TTHERM_00095500	XP_001012099.1	0|3	3	1.5	2	0|0|0|5|0|0|0|0|0|3|2|0|0|0|0|0	0.1	0.2	1.2	0.47
Anqa1	TTHERM_00047490	XP_001014744.2	2|0	2	1	2	0|0|0|0|2|0|2|0|0|0|0|0|0|2|0|0	0.11	0.21	1.33	0.47
Anqa1	TTHERM_00487030	XP_001032915.1	0|2	2	1	2	2|0|0|0|0|0|0|0|0|2|2|0|0|0|0|0	0.11	0.21	1.33	0.47
Anqa1	TTHERM_00299570	XP_001024492.1	5|7	12	6	2	0|2|6|4|0|0|0|0|0|4|0|0|0|2|4|0	0.08	0.15	2.18	0.48
Anqa1	TTHERM_00522240	XP_001014402.1	3|8	11	5.5	2	2|2|4|4|4|2|0|4|0|3|0|0|2|2|2|2	0.1	0.19	1.76	0.48
Anqa1	TTHERM_01018540	XP_001010301.1	0|3	3	1.5	2	2|0|0|0|0|0|0|0|0|0|0|0|0|2|0|7	0.09	0.17	1.09	0.48
Anqa1	TTHERM_00194570	TTHERM_00194570	2|0	2	1	2	0|0|0|0|0|3|0|0|0|2|0|0|0|2|0|0	0.08	0.17	1.14	0.48
Anqa1	TTHERM_00446240	XP_001023386.1	2|0	2	1	2	0|0|0|0|0|2|0|3|0|0|0|0|0|0|0|2	0.08	0.17	1.14	0.48
Anqa1	TTHERM_00895800	XP_001031230.1	0|2	2	1	2	3|0|0|5|0|0|0|0|0|0|0|0|0|0|0|0	0.08	0.17	1	0.48
Anqa1	TTHERM_00277550	XP_001018113.1	13|15	28	14	2	0|0|0|8|0|2|2|3|0|9|4|6|3|7|4|7	0.08	0.14	2.33	0.49
Anqa1	TTHERM_01016100	XP_001030770.1	4|4	8	4	2	5|0|0|4|0|0|5|0|0|2|0|0|0|0|0|0	0.07	0.07	2	0.49
Anqa1	TTHERM_00313530	XP_001033534.2	3|3	6	3	2	0|0|0|2|0|0|0|0|0|2|2|0|0|4|2|0	0.07	0.07	2	0.49
Anqa1	TTHERM_00105150	XP_001012267.1	0|2	2	1	2	0|0|0|0|0|0|0|2|0|3|0|0|0|0|0|3	0.06	0.12	1	0.49
Anqa1	TTHERM_00214740	XP_001007170.1	0|2	2	1	2	0|0|0|2|0|0|0|0|0|0|0|0|0|3|0|3	0.06	0.12	1	0.49
Anqa1	TTHERM_00105060	XP_001012258.1	6|4	10	5	2	2|0|0|0|0|0|0|0|0|5|6|0|0|3|0|4	0.06	0.11	2	0.5
Anqa1	TTHERM_00700900	XP_976802.1	3|2	5	2.5	2	3|0|0|0|0|8|0|0|0|0|2|0|0|0|0|0	0.06	0.09	1.54	0.5
Anqa1	TTHERM_00442100	XP_001033123.1	2|3	5	2.5	2	0|0|0|2|0|0|0|4|0|3|3|0|0|0|0|0	0.05	0.08	1.67	0.5
Anqa1	TTHERM_00136440	XP_001019725.1	4|0	4	2	2	0|0|6|0|0|0|0|7|0|0|0|0|2|0|0|0	0.06	0.12	1.07	0.5
Anqa1	TTHERM_00185200	XP_001008791.1	0|3	3	1.5	2	0|2|4|3|0|0|0|0|0|0|0|0|0|0|0|2	0.06	0.12	1.09	0.5
Anqa1	TTHERM_00325580	XP_001026420.2	15|4	19	9.5	2	8|7|5|4|7|4|0|9|0|3|3|3|0|4|0|5	0.05	0.1	1.55	0.51
Anqa1	TTHERM_00777270	XP_001021262.1	0|14	14	7	2	3|0|0|0|0|0|0|0|0|9|5|0|0|14|4|6	0.05	0.1	1.37	0.51
Anqa1	TTHERM_00036960	XP_977097.2	2|3	5	2.5	2	2|0|0|3|0|0|0|3|0|0|0|0|0|2|2|0	0.04	0.07	1.67	0.51
Anqa1	TTHERM_00624730	XP_001022599.2	0|3	3	1.5	2	3|0|0|0|0|0|0|0|0|4|0|0|0|0|0|5	0.05	0.1	1	0.51
Anqa1	TTHERM_00357140	XP_001010512.1	0|2	2	1	2	0|0|2|4|0|0|0|0|0|0|0|0|0|3|0|0	0.05	0.09	0.89	0.51
Anqa1	TTHERM_00227880	XP_001014319.1	9|11	20	10	2	3|2|2|3|5|2|3|7|0|3|3|0|2|6|6|4	0.04	0.08	2.16	0.52
Anqa1	TTHERM_00137780	XP_001019760.1	5|14	19	9.5	2	5|2|0|11|4|7|2|3|0|8|0|0|4|4|2|3	0.04	0.08	1.65	0.52
Anqa1	TTHERM_00189460	XP_001016622.2	7|9	16	8	2	2|4|2|5|0|3|0|5|0|5|3|2|3|3|0|3	0.04	0.07	2.06	0.52
Anqa1	TTHERM_00494490	XP_001023233.1	5|5	10	5	2	2|0|3|3|0|0|0|0|0|2|3|3|2|0|2|0	0.04	0.04	2	0.52
Anqa1	TTHERM_00151470	XP_001021683.1	5|2	7	3.5	2	0|2|5|3|0|0|0|0|0|0|0|5|0|3|0|0	0.04	0.08	1.56	0.52
Anqa1	TTHERM_00918490	XP_001027841.1	0|2	2	1	2	0|2|0|0|0|2|0|6|0|0|0|0|0|0|0|0	0.04	0.08	0.8	0.52
Anqa1	TTHERM_00316360	XP_001021328.1	8|9	17	8.5	2	2|2|0|5|2|2|0|0|0|6|3|0|0|5|5|4	0.03	0.05	2.12	0.53
Anqa1	TTHERM_01339580	XP_001027546.2	7|4	11	5.5	2	4|0|5|0|0|0|10|2|2|0|0|0|0|2|0|0	0.03	0.06	1.76	0.53
Anqa1	TTHERM_00727830	XP_001022668.1	4|0	4	2	2	0|2|3|4|0|0|0|0|0|2|0|0|0|2|0|3	0.03	0.05	1	0.53
Anqa1	TTHERM_00711980	XP_001025858.2	3|0	3	1.5	2	0|2|4|2|3|2|0|0|0|0|0|0|0|0|0|0	0.02	0.05	0.92	0.53
Anqa1	TTHERM_00989490	XP_001022453.1	0|2	2	1	2	0|2|3|2|0|0|0|0|0|2|0|0|0|0|0|0	0.03	0.07	0.89	0.53
Anqa1	TTHERM_00716020	XP_001031959.1	10|9	19	9.5	2	3|2|6|2|0|5|0|2|0|5|5|4|0|4|3|4	0.02	0.03	2.11	0.54
Anqa1	TTHERM_00997520	XP_001019192.1	5|4	9	4.5	2	0|0|2|2|2|7|0|0|0|3|2|2|0|0|0|0	0.02	0.04	1.8	0.54
Anqa1	TTHERM_00954320	XP_001018055.2	3|0	3	1.5	2	0|0|0|3|0|0|0|0|0|6|2|0|0|3|0|0	0.02	0.05	0.86	0.54
Anqa1	TTHERM_00825210	XP_001031389.3	3|0	3	1.5	2	0|0|4|5|0|0|0|0|0|3|0|0|0|0|2|0	0.02	0.04	0.86	0.54
Anqa1	TTHERM_01108620	XP_001030223.1	2|0	2	1	2	0|0|0|0|2|3|0|0|0|0|2|3|0|0|0|0	0.02	0.05	0.8	0.54
Anqa1	TTHERM_01109980	XP_001030207.1	0|2	2	1	2	0|2|0|0|0|0|0|2|0|3|0|0|0|0|0|3	0.02	0.05	0.8	0.54
Anqa1	TTHERM_00193640	XP_001017117.1	8|6	14	7	2	0|0|4|3|0|0|0|3|0|9|3|0|0|3|0|4	0.02	0.04	1.93	0.55
Anqa1	TTHERM_00537400	XP_001023550.1	6|4	10	5	2	0|3|0|10|0|0|0|0|0|7|0|0|0|0|0|4	0.02	0.04	1.67	0.55
Anqa1	TTHERM_01345760	XP_001029694.1	3|6	9	4.5	2	0|3|4|3|0|0|0|2|0|5|2|0|2|0|0|2	0.02	0.04	1.57	0.55
Anqa1	TTHERM_00152190	XP_001021751.2	2|4	6	3	2	0|0|0|3|0|3|0|0|0|5|4|0|0|0|0|2	0.02	0.04	1.41	0.55
Anqa1	TTHERM_00219270	XP_001020599.1	2|3	5	2.5	2	0|0|0|2|0|3|0|0|0|3|0|0|0|3|0|3	0.02	0.03	1.43	0.55
Anqa1	TTHERM_00649080	XP_001032302.3	2|0	2	1	2	2|2|2|2|2|0|0|0|0|0|0|0|0|0|0|0	0.02	0.04	0.8	0.55
Anqa1	TTHERM_00313119	XP_002348337.1	9|11	20	10	2	3|3|2|8|4|2|3|0|0|6|0|5|2|4|4|5	0.02	0.04	2.05	0.56
Anqa1	TTHERM_00046440	XP_001014639.1	4|5	9	4.5	2	0|0|3|3|0|0|0|0|0|4|0|0|0|4|7|0	0.02	0.03	1.71	0.56
Anqa1	TTHERM_00624720	XP_001022598.3	0|9	9	4.5	2	8|0|0|0|4|0|2|0|0|9|0|0|0|0|0|9	0.02	0.03	1.12	0.56
Anqa1	TTHERM_00323080	XP_001013009.2	4|3	7	3.5	2	0|0|0|4|2|2|0|0|0|5|0|2|0|3|0|0	0.01	0.02	1.56	0.56
Anqa1	TTHERM_00530790	XP_001032784.1	3|2	5	2.5	2	3|0|0|3|0|2|0|2|0|5|0|0|0|0|0|0	0.02	0.02	1.33	0.56
Anqa1	TTHERM_00318800	XP_001021462.1	2|0	2	1	2	0|0|5|3|0|0|4|0|0|0|0|0|0|0|0|0	0.02	0.03	0.67	0.56
Anqa1	TTHERM_00083300	XP_001012576.1	0|2	2	1	2	0|0|2|7|0|0|0|0|0|0|0|3|0|0|0|0	0.02	0.04	0.67	0.56
Anqa1	TTHERM_00293350	XP_001013067.2	3|4	7	3.5	2	0|0|0|6|0|0|0|0|0|6|4|3|0|0|0|0	0.01	0.02	1.47	0.57
Anqa1	TTHERM_00401940	XP_001014068.1	3|3	6	3	2	2|0|7|2|2|0|0|0|0|0|0|0|0|4|0|0	0.01	0.01	1.41	0.57
Anqa1	TTHERM_01014740	XP_001030820.1	3|2	5	2.5	2	0|0|0|0|0|2|0|0|0|2|2|2|2|3|0|2	0.01	0.02	1.33	0.57
Anqa1	TTHERM_00221120	XP_001020684.2	0|5	5	2.5	2	3|0|4|2|0|0|4|0|0|3|0|0|0|0|0|5	0.01	0.02	0.95	0.57
Anqa1	TTHERM_00213560	XP_001007151.1	2|0	2	1	2	2|3|0|2|0|0|0|0|0|2|0|0|0|0|0|2	0.01	0.03	0.73	0.57
Anqa1	TTHERM_00705050	XP_001010934.2	2|0	2	1	2	0|0|0|0|4|0|0|0|0|2|2|4|0|0|0|0	0.01	0.02	0.67	0.57
Anqa1	TTHERM_00066830	XP_001007721.1	57|64	121	60.5	2	20|18|27|14|26|31|0|6|0|10|3|4|17|0|0|33	0.01	0.02	2.6	0.58
Anqa1	TTHERM_00989450	XP_001022449.1	10|8	18	9	2	17|0|0|0|0|0|0|0|0|2|3|0|0|5|0|10	0.01	0.02	1.95	0.58
Anqa1	TTHERM_01123910	XP_001030171.1	7|6	13	6.5	2	6|0|5|5|0|7|0|5|0|0|0|0|0|0|0|0	0.01	0.02	1.86	0.58
Anqa1	TTHERM_00804710	XP_001012420.1	3|4	7	3.5	2	0|4|0|4|0|5|0|4|0|0|0|0|0|0|0|2	0.01	0.02	1.47	0.58
Anqa1	TTHERM_00660320	XP_001020095.1	2|2	4	2	2	0|0|2|10|0|0|0|3|0|0|0|0|0|0|0|0	0.01	0.01	1.07	0.58
Anqa1	TTHERM_01467280	XP_001026642.2	2|2	4	2	2	2|0|0|0|0|0|0|0|0|3|0|0|0|2|3|3	0.01	0.01	1.23	0.58
Anqa1	TTHERM_00481310	XP_001017442.1	0|2	2	1	2	2|0|0|0|0|0|0|0|0|5|0|0|0|6|0|0	0.01	0.02	0.62	0.58
Anqa1	TTHERM_00760400	XP_001031656.1	2|10	12	6	2	4|0|10|10|0|0|7|0|0|3|0|0|0|2|0|0	0.01	0.02	1.33	0.59
Anqa1	TTHERM_00194760	XP_001017229.2	5|6	11	5.5	2	0|3|2|3|3|4|0|2|0|0|0|0|4|0|3|3	0.01	0.02	1.76	0.59
Anqa1	TTHERM_00335620	XP_001017530.1	7|3	10	5	2	6|0|5|6|0|0|4|0|0|4|0|0|0|0|0|3	0.01	0.02	1.43	0.59
Anqa1	TTHERM_00352220	XP_001023080.2	6|3	9	4.5	2	2|4|0|0|0|0|0|10|0|0|0|0|0|0|0|10	0.01	0.02	1.38	0.59
Anqa1	TTHERM_00221100	XP_001020682.1	5|0	5	2.5	2	0|4|5|3|0|4|3|0|0|0|0|3|0|0|0|0	0.01	0.02	0.91	0.59
Anqa1	TTHERM_00502190	XP_001022273.1	2|2	4	2	2	0|0|3|3|0|4|0|2|0|0|0|0|0|0|0|2	0.01	0.01	1.14	0.59
Anqa1	TTHERM_01084350	XP_001030430.2	0|2	2	1	2	0|0|0|4|0|3|0|0|0|4|0|0|0|0|0|2	0.01	0.02	0.62	0.59
Anqa1	TTHERM_00469380	XP_001025134.2	7|12	19	9.5	2	4|5|4|9|2|5|2|2|0|5|5|8|2|4|2|3	0.01	0.01	1.69	0.6
Anqa1	TTHERM_00056140	XP_001007545.2	9|7	16	8	2	0|4|4|0|7|11|0|4|0|4|0|2|0|0|0|0	0	0.01	1.78	0.6
Anqa1	TTHERM_00051720	XP_001014869.1	3|5	8	4	2	0|0|0|0|0|0|0|0|0|5|8|5|0|3|3|0	0.01	0.01	1.33	0.6
Anqa1	TTHERM_00582080	XP_001018949.1	0|4	4	2	2	3|0|5|8|0|0|3|0|0|0|0|0|0|0|0|2	0	0.01	0.76	0.6
Anqa1	TTHERM_00628610	XP_001019547.3	2|0	2	1	2	4|0|2|2|3|3|0|0|0|0|0|0|0|0|0|0	0	0.01	0.57	0.6
Anqa1	TTHERM_00161820	XP_001009910.1	0|2	2	1	2	3|2|0|3|0|0|0|7|0|0|0|0|0|0|0|0	0	0.01	0.53	0.6
Anqa1	TTHERM_00758950	XP_001016978.1	0|2	2	1	2	2|2|2|3|0|0|0|0|0|0|0|0|2|0|0|2	0.01	0.01	0.62	0.6
Anqa1	TTHERM_00499570	XP_001022215.1	0|2	2	1	2	2|0|0|3|0|0|0|4|0|2|0|0|0|0|0|2	0.01	0.01	0.62	0.6
Anqa1	TTHERM_00079270	XP_001015768.1	14|19	33	16.5	2	8|5|5|8|3|7|5|10|0|11|6|8|9|5|5|7	0	0.01	1.94	0.61
Anqa1	TTHERM_00339620	XP_001017626.1	8|0	8	4	2	9|0|0|2|0|3|8|4|0|0|0|0|5|0|0|2	0	0.01	0.97	0.61
Anqa1	TTHERM_00193660	XP_001017119.1	3|2	5	2.5	2	0|4|3|0|3|4|0|4|0|0|0|0|0|0|0|0	0	0.01	1.11	0.61
Anqa1	TTHERM_00579210	XP_001022922.1	2|3	5	2.5	2	0|0|0|2|0|0|0|0|0|8|0|2|0|2|0|5	0	0.01	1.05	0.61
Anqa1	TTHERM_00442180	XP_001033131.1	2|2	4	2	2	0|5|3|0|0|0|0|4|0|0|0|0|0|2|0|2	0	0	1	0.61
Anqa1	TTHERM_00239090	XP_001024834.1	0|2	2	1	2	0|2|2|4|2|2|0|0|0|2|0|0|0|0|0|0	0	0.01	0.57	0.61
Anqa1	TTHERM_00499260	XP_001022184.1	0|2	2	1	2	3|0|0|3|0|0|2|0|0|3|0|0|0|0|0|3	0	0.01	0.57	0.61
Anqa1	TTHERM_00421060	XP_001033360.1	8|9	17	8.5	2	2|4|5|5|2|4|2|6|0|4|2|5|2|5|4|3	0	0	1.79	0.62
Anqa1	TTHERM_00636980	XP_001032359.3	5|6	11	5.5	2	4|0|0|4|0|0|0|0|0|5|3|5|0|4|0|3	0	0	1.57	0.62
Anqa1	TepyoMp32	cob	5|5	10	5	2	0|4|2|0|3|7|0|4|0|0|0|0|3|0|0|3	0	0	1.54	0.62
Anqa1	TTHERM_00485990	XP_001032812.1	2|5	7	3.5	2	5|0|0|5|0|0|4|0|0|6|0|0|0|0|0|5	0	0.01	1.12	0.62
Anqa1	TTHERM_00601860	XP_001010520.2	0|5	5	2.5	2	2|0|2|6|3|2|0|3|0|3|3|0|0|2|2|2	0	0.01	0.83	0.62
Anqa1	TTHERM_00316290	XP_001021321.2	2|2	4	2	2	2|2|0|0|0|0|0|5|0|3|0|0|2|2|0|0	0	0	1	0.62
Anqa1	TTHERM_00080030	XP_001015843.1	2|0	2	1	2	0|0|8|0|3|5|0|0|0|0|0|0|0|0|0|0	0	0.01	0.5	0.62
Anqa1	TTHERM_01266070	XP_001024446.2	0|2	2	1	2	0|0|2|0|0|0|0|7|0|3|0|0|0|0|0|4	0	0.01	0.5	0.62
Anqa1	TTHERM_00245350	XP_001023764.2	0|2	2	1	2	0|0|9|7|0|0|0|0|0|0|0|0|0|0|0|0	0	0.01	0.5	0.62
Anqa1	TTHERM_00053800	XP_001007509.1	11|4	15	7.5	2	0|4|23|4|0|5|0|0|0|5|0|3|0|0|0|0	0	0	1.36	0.63
Anqa1	TTHERM_00971690	XP_001026090.1	2|5	7	3.5	2	2|0|2|5|2|5|0|0|0|3|0|0|2|0|0|4	0	0	1.12	0.63
Anqa1	TTHERM_00713140	XP_001025866.1	3|3	6	3	2	3|0|2|0|0|0|3|6|0|0|2|0|2|0|0|2	0	0	1.2	0.63
Anqa1	TTHERM_00078920	XP_001015733.2	3|2	5	2.5	2	0|2|3|5|0|5|0|0|0|2|0|0|2|0|0|0	0	0	1.05	0.63
Anqa1	TTHERM_01394370	XP_001029629.1	2|3	5	2.5	2	0|0|3|3|2|2|4|0|0|0|2|0|0|0|0|3	0	0	1.05	0.63
Anqa1	TTHERM_00075840	XP_001015624.1	2|3	5	2.5	2	0|3|0|3|0|0|0|4|0|0|0|0|2|0|0|8	0	0	1	0.63
Anqa1	TTHERM_00388640	XP_001019368.2	4|0	4	2	2	0|0|16|0|3|3|2|0|0|0|0|0|0|0|0|0	0	0.01	0.67	0.63
Anqa1	TTHERM_00357080	XP_001010506.1	2|2	4	2	2	0|3|3|0|3|4|0|0|0|4|0|0|0|0|0|0	0	0	0.94	0.63
Anqa1	TTHERM_00784570	XP_001011515.2	6|8	14	7	2	4|5|4|0|2|0|0|4|0|2|0|0|5|4|5|4	0	0	1.6	0.64
Anqa1	TTHERM_00294610	XP_001013093.1	5|8	13	6.5	2	3|0|10|2|0|0|0|0|0|7|0|0|2|6|2|3	0	0	1.49	0.64
Anqa1	TTHERM_00310470	XP_001021122.1	3|9	12	6	2	5|0|4|5|3|6|0|6|0|3|0|0|6|2|0|0	0	0	1.26	0.64
Anqa1	TTHERM_00787140	XP_001022153.1	3|5	8	4	2	2|2|0|6|2|2|0|3|0|0|0|0|3|3|0|5	0	0	1.23	0.64
Anqa1	TTHERM_01142780	XP_001030107.1	2|5	7	3.5	2	0|0|3|11|0|0|6|0|0|7|0|0|0|0|0|0	0	0	1.04	0.64
Anqa1	TTHERM_00332200	XP_001026587.1	3|2	5	2.5	2	0|0|0|3|4|0|0|0|0|4|0|2|0|7|0|0	0	0	1	0.64
Anqa1	TTHERM_00120930	XP_001010788.1	0|3	3	1.5	2	3|0|8|10|0|0|0|0|0|0|0|0|0|0|0|0	0	0	0.57	0.64
Anqa1	TTHERM_01001490	XP_001027498.1	0|2	2	1	2	0|0|3|8|0|0|0|0|0|0|0|0|4|0|0|2	0	0	0.47	0.64
Anqa1	TTHERM_00621550	XP_001017980.1	0|2	2	1	2	0|3|0|0|3|5|0|2|0|0|0|0|3|0|0|0	0	0	0.5	0.64
Anqa1	TTHERM_00249600	XP_001019010.3	12|13	25	12.5	2	5|0|7|12|0|0|0|0|0|12|3|0|6|0|0|7	0	0	1.92	0.65
Anqa1	TTHERM_00758840	XP_001016967.1	9|7	16	8	2	6|3|4|6|0|0|0|0|0|8|3|4|2|3|4|5	0	0	1.6	0.65
Anqa1	TTHERM_00392950	XP_001011871.1	4|5	9	4.5	2	2|0|4|3|0|2|0|0|0|8|4|2|0|2|0|2	0	0	1.33	0.65
Anqa1	TTHERM_00294640	XP_001013096.1	4|4	8	4	2	3|0|7|5|4|2|0|2|0|0|0|0|2|0|0|0	0	0	1.28	0.65
Anqa1	TTHERM_00171630	XP_001008721.2	4|3	7	3.5	2	2|2|3|8|2|2|0|2|0|2|0|2|2|0|0|3	0	0	1.17	0.65
Anqa1	TTHERM_00302110	XP_001024635.1	3|2	5	2.5	2	0|0|5|2|0|0|0|3|0|3|0|2|0|3|2|0	0	0	1	0.65
Anqa1	TTHERM_00713380	XP_001025889.1	2|2	4	2	2	0|0|11|5|0|0|0|0|0|2|0|2|0|0|0|0	0	0	0.8	0.65
Anqa1	TTHERM_00105450	XP_001012295.2	3|0	3	1.5	2	3|0|0|0|3|3|0|0|0|0|0|2|0|6|3|0	0	0	0.6	0.65
Anqa1	TTHERM_00784530	XP_001011511.3	0|3	3	1.5	2	0|4|5|0|0|0|0|4|0|4|0|0|0|0|0|4	0	0	0.57	0.65
Anqa1	TTHERM_00684450	XP_001025146.1	0|2	2	1	2	0|0|3|8|0|0|0|0|0|3|4|0|0|0|0|0	0	0	0.44	0.65
Anqa1	TTHERM_00969640	XP_001026083.2	21|19	40	20	2	9|7|14|10|8|15|9|3|0|4|4|0|0|0|0|7	0	0	2.03	0.66
Anqa1	TTHERM_00193230	XP_001017076.2	8|11	19	9.5	2	7|5|8|0|0|0|5|10|0|2|0|0|3|3|2|6	0	0	1.62	0.66
Anqa1	TTHERM_00433610	XP_001011387.2	7|6	13	6.5	2	3|6|4|2|5|4|0|7|0|4|0|0|0|0|0|0	0	0	1.49	0.66
Anqa1	TTHERM_00527180	XP_001028123.3	4|6	10	5	2	6|2|0|2|0|0|5|0|0|10|0|0|0|0|0|7	0	0	1.25	0.66
Anqa1	TTHERM_00343440	XP_001018390.3	5|4	9	4.5	2	3|0|0|0|0|0|0|0|0|4|5|3|0|6|4|3	0	0	1.29	0.66
Anqa1	TTHERM_00591660	XP_001019975.2	4|5	9	4.5	2	6|3|0|3|0|5|0|4|0|4|0|0|0|0|0|4	0	0	1.24	0.66
Anqa1	TTHERM_00540050	XP_001007930.1	3|4	7	3.5	2	0|8|2|3|0|0|3|4|0|0|0|2|0|0|0|3	0	0	1.12	0.66
Anqa1	TTHERM_00938750	XP_001031050.1	3|2	5	2.5	2	2|0|6|2|0|2|0|5|0|2|0|3|0|0|0|0	0	0	0.91	0.66
Anqa1	TTHERM_00268000	XP_001015935.1	3|2	5	2.5	2	2|3|2|0|0|0|0|4|0|3|0|3|0|2|0|2	0	0	0.95	0.66
Anqa1	TTHERM_00649500	XP_001032344.1	2|2	4	2	2	0|0|0|6|3|5|0|0|0|3|0|0|0|0|0|3	0	0	0.8	0.66
Anqa1	TTHERM_00114360	XP_001010732.2	9|7	16	8	2	5|4|4|3|7|8|0|4|0|2|3|0|3|7|3|2	0	0	1.52	0.67
Anqa1	TTHERM_00498150	XP_001028003.1	4|6	10	5	2	3|3|6|8|2|2|0|0|0|4|4|0|2|2|2|0	0	0	1.25	0.67
Anqa1	TTHERM_00794110	XP_001020930.2	4|6	10	5	2	0|0|16|3|0|0|0|0|0|7|3|2|0|0|0|3	0	0	1.18	0.67
Anqa1	TTHERM_00637380	XP_001032399.2	2|2	4	2	2	3|0|0|0|0|0|0|3|0|4|0|0|0|4|3|4	0	0	0.76	0.67
Anqa1	TTHERM_00522760	XP_001014454.1	0|4	4	2	2	0|4|0|3|0|0|0|3|0|3|4|6|0|0|0|3	0	0	0.62	0.67
Anqa1	TTHERM_00678260	XP_001027802.1	3|0	3	1.5	2	5|8|4|0|0|0|0|7|0|0|0|0|0|0|0|0	0	0	0.5	0.67
Anqa1	TTHERM_00475140	XP_001023996.2	0|3	3	1.5	2	2|2|3|4|3|2|0|3|0|0|0|0|3|0|0|2	0	0	0.55	0.67
Anqa1	TTHERM_01179770	XP_001030009.1	0|3	3	1.5	2	0|2|0|4|0|0|0|0|0|4|2|0|3|3|0|4	0	0	0.55	0.67
Anqa1	TTHERM_00144900	XP_001011130.3	0|3	3	1.5	2	3|5|0|4|0|4|0|5|0|2|0|0|0|0|0|0	0	0	0.52	0.67
Anqa1	TTHERM_00301740	XP_001024602.1	2|0	2	1	2	0|2|0|3|0|0|0|4|0|2|0|0|3|5|0|0	0	0	0.42	0.67
Anqa1	TTHERM_01345810	XP_001029699.1	0|2	2	1	2	0|2|0|0|2|5|0|2|0|0|0|2|2|0|0|4	0	0	0.42	0.67
Anqa1	TTHERM_00721830	XP_001031915.1	10|12	22	11	2	3|5|6|5|11|13|0|2|0|0|0|0|4|0|0|5	0	0	1.69	0.68
Anqa1	TTHERM_00865270	XP_001026767.3	11|11	22	11	2	5|3|4|0|2|2|0|4|0|8|5|5|2|9|9|6	0	0	1.73	0.68
Anqa1	TTHERM_00145230	XP_001011163.2	9|12	21	10.5	2	7|5|5|8|5|9|0|2|0|5|4|5|5|9|2|0	0	0	1.58	0.68
Anqa1	TTHERM_01049320	XP_001025527.2	2|4	6	3	2	0|4|7|3|0|4|4|0|0|0|0|0|0|0|0|5	0	0	0.89	0.68
Anqa1	TTHERM_00506900	XP_001015192.1	2|4	6	3	2	0|0|0|0|0|0|0|0|0|0|5|7|0|8|8|0	0	0	0.86	0.68
Anqa1	TTHERM_00348390	XP_001022994.1	3|2	5	2.5	2	2|4|4|3|0|2|4|2|0|2|0|0|0|2|3|3	0	0	0.8	0.68
Anqa1	TTHERM_00145360	XP_001011176.1	3|2	5	2.5	2	3|3|3|4|2|3|2|3|0|3|0|0|2|3|0|2	0	0	0.8	0.68
Anqa1	TTHERM_00355520	XP_001010450.1	2|3	5	2.5	2	0|0|3|6|2|6|0|3|0|0|0|0|4|0|0|0	0	0	0.83	0.68
Anqa1	TTHERM_00444870	XP_001023350.1	2|2	4	2	2	0|2|3|3|0|0|0|3|0|2|3|3|0|0|0|4	0	0	0.7	0.68
Anqa1	TTHERM_01002860	XP_001030884.3	0|4	4	2	2	0|0|0|5|2|3|10|2|0|3|0|0|0|0|0|3	0	0	0.57	0.68
Anqa1	TTHERM_00853120	XP_001026318.2	0|3	3	1.5	2	4|4|0|4|3|0|0|3|0|3|0|0|2|2|0|2	0	0	0.48	0.68
Anqa1	TTHERM_00049060	XP_001014801.1	0|3	3	1.5	2	0|3|6|2|0|0|0|3|0|4|2|0|0|2|0|3	0	0	0.48	0.68
Anqa1	TTHERM_00500890	XP_001022248.1	2|0	2	1	2	0|5|2|2|3|2|0|3|0|0|2|2|0|0|0|0	0	0	0.38	0.68
Anqa1	TTHERM_00723100	XP_001031788.1	2|0	2	1	2	4|2|6|7|0|0|3|0|0|0|0|0|0|0|0|0	0	0	0.36	0.68
Anqa1	TTHERM_00348060	XP_001022961.1	12|15	27	13.5	2	7|7|7|12|3|4|0|6|0|9|5|7|9|7|6|6	0	0	1.66	0.69
Anqa1	TTHERM_00446400	XP_001023403.3	6|8	14	7	2	6|4|4|9|0|2|0|5|0|7|4|3|2|3|0|0	0	0	1.33	0.69
Anqa1	TTHERM_00052400	XP_001014936.1	5|3	8	4	2	2|8|3|0|0|3|0|5|0|0|0|0|0|5|3|3	0	0	1	0.69
Anqa1	TTHERM_00786930	XP_001022132.2	2|5	7	3.5	2	2|3|2|2|0|0|0|2|0|3|7|6|2|5|5|2	0	0	0.85	0.69
Anqa1	TTHERM_00713350	XP_001025887.1	3|3	6	3	2	4|0|5|3|3|3|3|0|0|2|2|0|0|0|2|4	0	0	0.89	0.69
Anqa1	TepyoMp12	nad7	2|3	5	2.5	2	3|2|5|5|2|2|0|2|0|3|0|0|0|3|0|3	0	0	0.77	0.69
Anqa1	TTHERM_00052470	XP_001014943.1	2|3	5	2.5	2	0|0|3|7|0|9|0|0|0|4|0|0|0|0|0|4	0	0	0.74	0.69
Anqa1	TTHERM_00193220	XP_001017075.1	0|4	4	2	2	2|0|8|8|0|0|11|0|0|2|0|0|0|0|0|0	0	0	0.52	0.69
Anqa1	TTHERM_01289160	XP_001029818.2	2|0	2	1	2	0|3|0|2|3|5|0|3|0|2|2|2|0|0|0|0	0	0	0.36	0.69
Anqa1	TTHERM_00387120	XP_001019315.1	0|2	2	1	2	0|3|0|2|4|4|0|2|0|3|0|0|0|2|0|2	0	0	0.36	0.69
Anqa1	TTHERM_00584700	XP_001032577.3	20|21	41	20.5	2	10|6|12|12|4|8|11|10|0|9|5|6|10|8|0|11	0	0	1.93	0.7
Anqa1	TTHERM_00221020	XP_001020674.1	17|20	37	18.5	2	10|3|9|11|0|3|0|2|0|19|9|8|2|4|6|8	0	0	1.85	0.7
Anqa1	TTHERM_00101500	XP_001012199.1	13|10	23	11.5	2	6|0|9|6|0|4|0|2|0|11|3|6|4|9|0|8	0	0	1.56	0.7
Anqa1	TTHERM_00688500	XP_001026952.1	10|10	20	10	2	4|6|15|3|6|10|6|0|0|0|0|0|3|0|0|2	0	0	1.51	0.7
Anqa1	TTHERM_00488350	XP_001016810.2	8|10	18	9	2	5|5|3|8|4|4|2|8|0|7|4|6|3|5|3|6	0	0	1.44	0.7
Anqa1	TTHERM_00285560	XP_001018570.1	6|10	16	8	2	3|0|13|12|0|0|0|3|0|5|4|4|2|5|3|4	0	0	1.28	0.7
Anqa1	TTHERM_00771980	XP_001013887.2	8|7	15	7.5	2	8|4|6|6|0|2|0|0|0|7|4|0|4|5|4|3	0	0	1.36	0.7
Anqa1	TTHERM_00691520	XP_001032117.1	9|6	15	7.5	2	3|4|5|3|7|7|0|10|0|6|0|2|3|2|4|3	0	0	1.3	0.7
Anqa1	TTHERM_00433690	XP_001011394.1	5|4	9	4.5	2	5|3|4|7|3|3|4|0|0|5|0|0|0|0|0|3	0	0	1.06	0.7
Anqa1	TTHERM_00193910	XP_001017144.1	4|3	7	3.5	2	0|4|2|3|4|0|0|4|0|4|0|2|0|5|5|2	0	0	0.9	0.7
Anqa1	TTHERM_00446290	XP_001023392.1	2|2	4	2	2	2|2|0|2|2|3|0|5|0|3|0|0|2|3|0|6	0	0	0.62	0.7
Anqa1	TTHERM_00218670	XP_001020539.1	2|0	2	1	2	0|5|6|0|4|2|0|5|0|0|0|0|0|2|0|0	0	0	0.33	0.7
Anqa1	TTHERM_01094890	XP_001010921.1	2|0	2	1	2	0|0|0|0|0|0|2|4|0|3|0|3|3|3|4|3	0	0	0.32	0.7
Anqa1	TTHERM_00028540	XP_976850.1	13|17	30	15	2	8|7|8|12|6|15|0|7|0|9|4|3|0|3|4|9	0	0	1.6	0.71
Anqa1	TTHERM_00571650	XP_001027671.1	13|10	23	11.5	2	11|5|7|10|5|7|4|5|0|7|2|3|5|4|5|9	0	0	1.51	0.71
Anqa1	TTHERM_00079540	XP_001015794.1	7|8	15	7.5	2	8|6|4|8|0|2|0|7|0|4|3|2|3|4|2|6	0	0	1.28	0.71
Anqa1	TTHERM_00691180	XP_001032083.1	7|4	11	5.5	2	3|2|0|2|0|0|0|0|0|10|3|6|2|7|7|4	0	0	1.05	0.71
Anqa1	TTHERM_01179780	XP_001030010.1	6|5	11	5.5	2	2|2|3|7|4|0|2|2|0|5|3|0|2|7|5|5	0	0	1.13	0.71
Anqa1	TTHERM_00627000	XP_001019485.2	7|3	10	5	2	5|3|0|6|2|4|0|10|0|8|0|0|0|2|0|4	0	0	0.95	0.71
Anqa1	TTHERM_01085730	XP_001030405.1	6|4	10	5	2	6|4|11|10|0|0|3|0|0|4|0|0|0|0|0|3	0	0	0.98	0.71
Anqa1	TTHERM_00522180	XP_001014396.2	4|5	9	4.5	2	6|3|4|5|0|2|2|3|0|5|2|0|4|0|0|6	0	0	1	0.71
Anqa1	TTHERM_00069210	XP_001007759.2	4|4	8	4	2	5|3|3|7|3|4|3|3|0|3|5|3|0|5|3|3	0	0	0.91	0.71
Anqa1	TTHERM_00659010	XP_001024102.1	5|2	7	3.5	2	4|5|0|4|0|0|0|5|0|6|5|4|0|0|0|3	0	0	0.78	0.71
Anqa1	TTHERM_00044990	XP_001014593.1	2|2	4	2	2	4|9|2|2|0|3|0|2|0|0|0|0|0|0|0|6	0	0	0.57	0.71
Anqa1	TTHERM_00688470	XP_001026949.1	2|2	4	2	2	4|6|0|0|0|0|0|5|0|10|0|0|0|0|0|4	0	0	0.55	0.71
Anqa1	TTHERM_00259410	XP_001008991.1	2|0	2	1	2	2|0|0|6|4|5|0|0|0|0|0|0|5|0|0|4	0	0	0.31	0.71
Anqa1	TTHERM_00049310	XP_001014826.2	0|2	2	1	2	0|2|0|6|0|0|0|0|0|8|0|3|3|0|0|5	0	0	0.3	0.71
Anqa1	TTHERM_00133690	XP_001019648.1	27|26	53	26.5	2	10|14|15|23|4|7|4|12|0|14|7|7|7|11|7|10	0	0	1.94	0.72
Anqa1	TTHERM_00691890	XP_001032154.1	19|17	36	18	2	3|14|5|9|5|13|3|9|0|5|8|5|5|13|10|8	0	0	1.71	0.72
Anqa1	TTHERM_00249870	XP_001019036.2	9|9	18	9	2	2|7|4|12|5|10|0|0|0|5|0|0|4|4|4|6	0	0	1.36	0.72
Anqa1	TTHERM_00039210	XP_977222.1	4|10	14	7	2	5|7|5|6|6|2|0|2|0|14|4|7|5|3|2|5	0	0	1.02	0.72
Anqa1	TTHERM_00241580	XP_001024882.1	5|4	9	4.5	2	2|5|9|0|0|0|0|2|0|4|3|7|4|4|0|3	0	0	0.92	0.72
Anqa1	TTHERM_00812950	XP_001008623.1	3|6	9	4.5	2	0|3|2|12|2|5|2|5|0|7|0|0|4|0|3|2	0	0	0.88	0.72
Anqa1	TTHERM_01043090	XP_001030655.1	4|4	8	4	2	3|2|3|5|6|4|4|3|0|6|5|3|2|3|0|2	0	0	0.89	0.72
Anqa1	TTHERM_00426320	XP_001013810.1	4|3	7	3.5	2	4|5|3|2|0|0|7|8|0|2|0|0|0|0|0|3	0	0	0.82	0.72
Anqa1	TTHERM_00979780	XP_001016910.1	3|4	7	3.5	2	6|3|3|0|2|0|0|8|0|0|0|0|3|3|6|3	0	0	0.8	0.72
Anqa1	TTHERM_00456790	XP_001024186.1	3|4	7	3.5	2	3|2|2|4|5|6|0|6|0|3|3|3|5|2|3|3	0	0	0.8	0.72
Anqa1	TTHERM_01123840	XP_001030164.1	3|3	6	3	2	5|4|2|0|0|0|0|4|0|0|0|0|2|7|6|3	0	0	0.73	0.72
Anqa1	TTHERM_00295170	XP_001013149.1	2|3	5	2.5	2	0|5|5|0|5|4|2|3|0|3|3|4|0|2|2|3	0	0	0.62	0.72
Anqa1	TTHERM_00947490	XP_001030985.1	0|3	3	1.5	2	3|5|0|6|3|4|3|5|0|0|0|0|0|0|0|2	0	0	0.39	0.72
Anqa1	TTHERM_00975380	XP_001009983.2	2|0	2	1	2	3|0|3|7|0|0|0|5|0|4|0|3|0|0|0|3	0	0	0.29	0.72
Anqa1	TTHERM_00446040	XP_001023368.1	0|2	2	1	2	0|0|3|12|4|7|0|0|0|0|0|0|0|2|0|0	0	0	0.29	0.72
Anqa1	TTHERM_00051730	XP_001014870.1	20|31	51	25.5	2	14|7|11|11|7|7|3|17|0|14|13|9|9|16|19|18	0	0	1.67	0.73
Anqa1	TTHERM_00802450	XP_001012392.2	17|14	31	15.5	2	7|8|8|13|4|7|0|8|0|9|6|5|7|14|9|10	0	0	1.57	0.73
Anqa1	TTHERM_00475080	XP_001023990.1	12|7	19	9.5	2	8|14|8|2|0|0|0|18|0|0|0|0|4|0|0|9	0	0	1.21	0.73
Anqa1	TTHERM_00316280	XP_001021320.2	8|11	19	9.5	2	3|7|8|8|2|6|3|14|0|7|6|4|0|4|0|3	0	0	1.27	0.73
Anqa1	TTHERM_00377330	XP_001015413.1	8|10	18	9	2	8|5|5|4|0|3|2|9|0|9|0|0|6|4|2|10	0	0	1.29	0.73
Anqa1	TTHERM_00500960	XP_001022255.1	7|7	14	7	2	7|8|9|12|0|0|3|3|0|0|0|0|0|0|0|6	0	0	1.17	0.73
Anqa1	TTHERM_00848090	XP_001009301.1	5|7	12	6	2	3|6|3|8|4|6|0|6|0|6|0|2|3|4|2|7	0	0	1.02	0.73
Anqa1	TTHERM_01084370	XP_001030432.1	6|5	11	5.5	2	0|3|9|0|14|18|0|0|0|0|0|2|0|0|0|0	0	0	0.96	0.73
Anqa1	TTHERM_00390040	XP_001019409.1	4|5	9	4.5	2	4|3|5|4|3|5|0|4|0|4|5|5|2|5|6|6	0	0	0.88	0.73
Anqa1	TTHERM_00419800	XP_001033240.2	4|5	9	4.5	2	4|4|2|7|0|0|0|6|0|5|0|0|3|7|0|4	0	0	0.9	0.73
Anqa1	TTHERM_01194830	XP_001029987.1	5|3	8	4	2	0|8|10|0|4|5|3|0|0|0|2|3|3|0|0|4	0	0	0.8	0.73
Anqa1	TTHERM_01107480	XP_001030263.1	3|5	8	4	2	0|7|4|5|0|0|0|3|0|6|2|3|2|4|0|8	0	0	0.8	0.73
Anqa1	TTHERM_00218410	XP_001020513.2	3|3	6	3	2	0|3|2|0|4|4|0|7|0|3|4|4|0|2|3|5	0	0	0.71	0.73
Anqa1	TTHERM_00378620	XP_001015443.2	2|3	5	2.5	2	2|3|4|2|0|0|2|0|0|6|2|3|2|5|7|4	0	0	0.59	0.73
Anqa1	TTHERM_00426260	XP_001013804.2	0|4	4	2	2	0|0|0|0|0|0|0|0|0|14|10|4|0|5|4|0	0	0	0.43	0.73
Anqa1	TTHERM_00160810	XP_001009811.1	0|4	4	2	2	9|3|0|0|0|0|0|3|0|0|0|0|2|4|6|11	0	0	0.42	0.73
Anqa1	TTHERM_00171850	XP_001008743.1	23|25	48	24	2	21|10|21|14|3|4|9|7|0|10|8|8|6|8|0|11	0	0	1.85	0.74
Anqa1	TTHERM_00476510	XP_001017359.2	9|15	24	12	2	7|7|5|14|11|6|3|13|0|7|5|5|0|7|6|8	0	0	1.3	0.74
Anqa1	TTHERM_00151670	XP_001021700.1	13|10	23	11.5	2	8|14|9|8|4|7|0|11|0|6|7|4|4|6|4|5	0	0	1.31	0.74
Anqa1	TTHERM_00275750	XP_001016016.1	11|7	18	9	2	5|4|5|9|6|11|3|7|0|4|8|8|6|8|6|5	0	0	1.14	0.74
Anqa1	TTHERM_00267990	XP_001015934.1	4|9	13	6.5	2	4|6|3|3|2|2|0|11|0|6|2|7|3|4|8|8	0	0	0.96	0.74
Anqa1	TTHERM_00238830	XP_001024808.2	7|5	12	6	2	5|3|2|7|6|5|5|7|0|6|3|2|6|4|4|7	0	0	0.98	0.74
Anqa1	TTHERM_00136220	XP_001019703.1	8|3	11	5.5	2	3|3|12|5|3|4|2|9|0|8|4|3|0|6|5|4	0	0	0.83	0.74
Anqa1	TTHERM_00189080	XP_001016584.1	5|5	10	5	2	2|6|10|0|3|7|0|8|0|0|0|4|0|0|0|3	0	0	0.93	0.74
Anqa1	TTHERM_00191240	XP_001016701.1	4|6	10	5	2	2|9|4|8|3|4|2|5|0|4|0|4|4|4|3|8	0	0	0.87	0.74
Anqa1	TTHERM_00723390	XP_001031817.2	4|5	9	4.5	2	4|3|8|2|0|3|2|6|0|6|5|4|4|4|2|6	0	0	0.84	0.74
Anqa1	TTHERM_00145210	XP_001011161.1	4|4	8	4	2	5|2|0|2|0|2|0|0|0|7|7|3|3|5|5|5	0	0	0.8	0.74
Anqa1	TTHERM_00283850	XP_001018241.2	2|4	6	3	2	3|3|7|4|5|7|3|5|0|5|2|0|0|4|3|0	0	0	0.6	0.74
Anqa1	TTHERM_00661650	XP_001020129.1	0|4	4	2	2	3|9|3|4|0|3|0|12|0|2|0|3|2|3|0|4	0	0	0.39	0.74
Anqa1	TTHERM_01035770	XP_001027756.2	0|3	3	1.5	2	5|0|12|6|0|0|6|0|0|6|2|0|0|0|0|0	0	0	0.32	0.74
Anqa1	TTHERM_00727790	XP_001022664.1	0|3	3	1.5	2	0|3|7|3|0|0|0|3|0|5|0|5|4|5|3|5	0	0	0.32	0.74
Anqa1	TTHERM_00794540	XP_001020973.1	2|0	2	1	2	6|0|8|4|0|0|0|7|0|0|0|0|6|0|0|0	0	0	0.26	0.74
Anqa1	TTHERM_01205310	XP_001029958.1	0|2	2	1	2	3|3|6|6|4|5|0|0|0|4|0|0|0|0|0|0	0	0	0.26	0.74
Anqa1	TTHERM_00420210	XP_001033276.1	0|2	2	1	2	0|0|8|10|2|5|0|0|0|2|2|2|0|0|0|0	0	0	0.26	0.74
Anqa1	TTHERM_00344030	XP_001018448.2	20|18	38	19	2	9|12|12|11|6|11|8|13|0|11|8|8|9|8|11|12	0	0	1.63	0.75
Anqa1	TTHERM_00429910	XP_001011315.1	12|13	25	12.5	2	8|8|9|12|0|0|0|3|0|9|10|8|3|6|6|9	0	0	1.37	0.75
Anqa1	TTHERM_00338210	XP_001017585.2	13|10	23	11.5	2	4|5|6|9|11|12|5|8|0|9|8|8|8|9|9|7	0	0	1.23	0.75
Anqa1	TTHERM_00051900	XP_001014887.1	9|11	20	10	2	10|0|16|21|0|0|0|0|0|11|5|0|0|0|0|6	0	0	1.16	0.75
Anqa1	TTHERM_00649110	XP_001032305.2	10|10	20	10	2	3|6|2|8|2|0|0|12|0|10|2|7|2|9|9|6	0	0	1.19	0.75
Anqa1	TTHERM_01276410	XP_001029852.1	8|10	18	9	2	8|4|11|11|0|0|0|4|0|10|4|6|5|2|0|6	0	0	1.18	0.75
Anqa1	TTHERM_00497960	XP_001027984.2	10|7	17	8.5	2	9|9|9|6|7|9|3|9|0|4|2|3|5|0|0|6	0	0	1.06	0.75
Anqa1	TTHERM_00522630	XP_001014441.2	10|7	17	8.5	2	6|6|12|6|3|7|4|10|2|6|7|6|5|4|5|8	0	0	1.1	0.75
Anqa1	TTHERM_00657270	XP_001024027.1	10|6	16	8	2	5|8|17|0|10|11|0|5|0|0|0|0|0|0|0|6	0	0	1.03	0.75
Anqa1	TTHERM_00313080	XP_001033489.2	6|7	13	6.5	2	2|9|7|6|4|7|2|9|0|4|0|2|7|5|6|4	0	0	0.93	0.75
Anqa1	TTHERM_00196200	XP_001017274.1	5|5	10	5	2	3|6|8|2|6|5|5|10|0|3|0|0|3|3|0|5	0	0	0.83	0.75
Anqa1	TTHERM_01207550	XP_001021901.2	5|4	9	4.5	2	3|6|6|7|6|7|0|6|0|5|3|2|3|0|0|6	0	0	0.73	0.75
Anqa1	TTHERM_00532090	XP_001024332.1	4|5	9	4.5	2	5|7|8|5|5|4|2|5|0|5|2|2|6|4|4|3	0	0	0.78	0.75
Anqa1	TTHERM_01014570	XP_001030803.2	3|6	9	4.5	2	0|6|2|7|4|3|0|6|0|5|7|2|3|9|3|5	0	0	0.73	0.75
Anqa1	TTHERM_00059190	XP_001007651.1	4|4	8	4	2	3|6|7|2|7|9|4|5|0|2|0|3|2|3|0|5	0	0	0.7	0.75
Anqa1	TTHERM_01084200	XP_001030416.2	4|4	8	4	2	2|2|4|4|3|5|0|5|0|7|5|7|0|7|3|6	0	0	0.7	0.75
Anqa1	TTHERM_00835120	XP_001031275.1	5|3	8	4	2	0|2|2|4|3|0|0|5|0|7|4|6|0|9|9|2	0	0	0.68	0.75
Anqa1	TTHERM_00579030	XP_001022904.1	4|4	8	4	2	6|0|3|7|4|8|0|6|0|6|2|2|4|5|3|4	0	0	0.7	0.75
Anqa1	TTHERM_00486480	XP_001032860.1	2|4	6	3	2	0|4|0|5|7|7|0|10|0|0|0|0|3|0|4|3	0	0	0.56	0.75
Anqa1	TTHERM_00487020	XP_001032914.1	37|35	72	36	2	19|16|20|25|10|18|10|22|0|21|10|7|16|9|8|16	0	0	1.83	0.76
Anqa1	TTHERM_00773610	XP_001031614.2	18|22	40	20	2	9|13|15|14|11|11|5|9|0|12|16|12|13|10|8|12	0	0	1.5	0.76
Anqa1	TTHERM_00735240	XP_001011573.1	17|18	35	17.5	2	15|11|10|14|7|10|7|10|0|9|7|3|8|10|4|15	0	0	1.47	0.76
Anqa1	TTHERM_00471950	XP_001033079.3	16|17	33	16.5	2	3|8|18|13|0|0|3|2|0|11|6|9|10|10|12|4	0	0	1.45	0.76
Anqa1	TTHERM_00391300	XP_001011805.3	14|11	25	12.5	2	7|8|9|7|2|3|0|11|0|10|11|11|7|12|8|8	0	0	1.25	0.76
Anqa1	TTHERM_00777250	XP_001021260.3	0|24	24	12	2	11|0|0|2|4|0|0|0|0|16|6|6|0|32|14|20	0	0	0.88	0.76
Anqa1	TTHERM_01197120	XP_001020279.1	11|12	23	11.5	2	10|8|11|10|9|9|6|4|0|10|8|8|8|8|5|11	0	0	1.18	0.76
Anqa1	TTHERM_01128560	XP_001026650.1	11|12	23	11.5	2	8|8|10|10|6|5|9|12|0|8|8|7|7|6|5|9	0	0	1.24	0.76
Anqa1	TTHERM_00616050	XP_001024675.1	12|10	22	11	2	7|6|5|7|3|6|2|14|0|11|5|7|11|8|9|10	0	0	1.14	0.76
Anqa1	TTHERM_00476820	XP_001017389.2	10|10	20	10	2	8|9|7|12|6|7|3|9|0|9|7|3|0|2|3|8	0	0	1.16	0.76
Anqa1	TTHERM_00918500	XP_001027842.1	9|10	19	9.5	2	10|8|8|5|6|10|0|10|0|8|3|3|7|5|4|6	0	0	1.13	0.76
Anqa1	TTHERM_00216010	XP_001020471.1	9|9	18	9	2	9|10|8|10|4|8|8|6|0|9|5|6|8|0|3|8	0	0	1.03	0.76
Anqa1	TTHERM_00161250	XP_001009855.2	7|8	15	7.5	2	5|6|3|10|7|9|0|10|0|4|3|3|4|3|5|9	0	0	0.98	0.76
Anqa1	TTHERM_00241700	XP_001024894.2	6|8	14	7	2	5|9|0|12|3|6|0|8|0|4|0|0|4|5|6|10	0	0	0.92	0.76
Anqa1	TTHERM_00388440	XP_001019348.2	6|8	14	7	2	7|7|6|11|2|3|2|9|0|8|2|4|5|8|5|8	0	0	0.88	0.76
Anqa1	TTHERM_00294820	XP_001013114.1	6|7	13	6.5	2	4|16|6|11|0|11|0|6|0|4|0|0|2|0|0|3	0	0	0.85	0.76
Anqa1	TTHERM_00138370	XP_001019819.2	5|6	11	5.5	2	2|7|5|6|0|2|3|7|0|5|3|6|4|10|8|7	0	0	0.79	0.76
Anqa1	TTHERM_00295120	XP_001013144.1	4|5	9	4.5	2	7|4|3|12|3|5|0|4|0|6|0|0|4|3|0|8	0	0	0.72	0.76
Anqa1	TTHERM_00117590	XP_001010758.2	3|3	6	3	2	2|2|12|0|0|4|4|0|0|0|0|9|0|6|5|2	0	0	0.55	0.76
Anqa1	TTHERM_00424700	XP_001013747.2	4|0	4	2	2	0|4|17|0|13|16|0|0|0|0|0|0|0|0|0|0	0	0	0.32	0.76
Anqa1	TTHERM_00151810	XP_001021714.1	24|20	44	22	2	8|17|21|15|0|3|0|7|0|21|12|17|4|11|4|11	0	0	1.41	0.77
Anqa1	TTHERM_00424720	XP_001013749.1	21|22	43	21.5	2	9|15|11|20|12|18|4|13|0|7|3|4|12|10|7|17	0	0	1.46	0.77
Anqa1	TTHERM_00037050	XP_977106.2	16|14	30	15	2	9|12|14|13|5|9|5|12|0|11|9|7|7|7|6|15	0	0	1.26	0.77
Anqa1	TTHERM_00437600	XP_001017756.1	16|13	29	14.5	2	8|7|21|10|0|0|8|2|0|10|10|15|6|10|4|10	0	0	1.23	0.77
Anqa1	TTHERM_00131110	XP_001019588.1	11|10	21	10.5	2	7|4|7|7|9|12|6|9|0|8|7|10|7|11|9|8	0	0	1.11	0.77
Anqa1	TTHERM_00016360	XP_001008415.2	11|7	18	9	2	4|14|9|6|6|9|0|13|0|5|3|5|9|9|9|8	0	0	0.9	0.77
Anqa1	TTHERM_00823670	XP_001031469.1	10|8	18	9	2	8|6|8|7|11|9|7|9|3|9|12|8|5|9|7|11	0	0	0.92	0.77
Anqa1	TTHERM_00158020	XP_001009730.2	7|9	16	8	2	7|10|10|10|8|10|3|10|0|7|8|2|8|10|6|5	0	0	0.84	0.77
Anqa1	TTHERM_00613630	XP_001010608.1	10|3	13	6.5	2	12|7|6|6|0|8|13|16|0|0|0|0|2|0|0|10	0	0	0.67	0.77
Anqa1	TTHERM_00193849	XP_001471367.1	6|6	12	6	2	6|9|10|12|3|11|3|10|0|0|2|0|3|0|0|7	0	0	0.71	0.77
Anqa1	TTHERM_01005220	XP_001010342.1	6|6	12	6	2	3|7|13|7|0|0|0|7|0|7|7|10|5|9|6|4	0	0	0.72	0.77
Anqa1	TTHERM_00578940	XP_001022895.2	5|6	11	5.5	2	8|9|5|7|0|6|3|14|0|5|2|3|6|7|5|10	0	0	0.66	0.77
Anqa1	TTHERM_01146030	XP_001026590.2	6|4	10	5	2	11|10|8|2|0|3|2|15|0|3|2|3|7|0|3|8	0	0	0.62	0.77
Anqa1	TTHERM_00161050	XP_001009835.1	5|5	10	5	2	6|2|13|7|0|0|13|5|0|4|2|2|3|5|2|5	0	0	0.69	0.77
Anqa1	TTHERM_01002890	XP_001030887.1	5|5	10	5	2	4|8|10|7|8|8|0|5|0|6|3|2|0|7|3|6	0	0	0.67	0.77
Anqa1	TTHERM_00170320	XP_001008692.1	5|4	9	4.5	2	2|9|5|9|9|12|0|5|0|5|3|0|0|8|5|2	0	0	0.58	0.77
Anqa1	TTHERM_00780580	XP_001026214.1	4|5	9	4.5	2	5|9|0|10|0|2|2|10|0|4|0|0|7|6|4|6	0	0	0.63	0.77
Anqa1	TTHERM_00295080	XP_001013140.2	5|3	8	4	2	7|7|7|4|6|9|0|13|0|3|0|0|6|3|0|4	0	0	0.54	0.77
Anqa1	TTHERM_01002870	XP_001030885.3	4|3	7	3.5	2	8|4|6|6|0|0|16|2|0|2|0|0|0|0|0|9	0	0	0.53	0.77
Anqa1	TTHERM_01345750	XP_001029693.2	3|4	7	3.5	2	2|0|0|9|5|0|0|0|0|6|9|11|0|0|6|5	0	0	0.53	0.77
Anqa1	TTHERM_00149190	XP_001021554.1	3|4	7	3.5	2	4|0|0|8|4|6|0|9|0|7|0|0|0|5|3|12	0	0	0.51	0.77
Anqa1	TTHERM_00633150	XP_001010053.1	2|4	6	3	2	3|2|0|0|3|0|3|0|0|8|7|6|2|9|10|6	0	0	0.46	0.77
Anqa1	TTHERM_01386050	XP_001009990.1	34|40	74	37	2	19|21|14|22|28|22|17|17|2|17|19|13|13|29|23|20	0	0	1.61	0.78
Anqa1	TTHERM_00579060	XP_001022907.1	26|30	56	28	2	11|16|18|19|21|25|11|15|0|19|15|11|11|11|7|21	0	0	1.45	0.78
Anqa1	TTHERM_00122290	XP_001010825.2	24|24	48	24	2	18|16|18|22|10|11|8|22|0|10|15|10|13|9|12|11	0	0	1.41	0.78
Anqa1	TTHERM_00134970	XP_001019677.2	20|24	44	22	2	16|16|15|15|9|17|12|22|0|16|10|10|11|6|9|12	0	0	1.36	0.78
Anqa1	TTHERM_00266390	XP_001015874.1	19|23	42	21	2	10|11|8|8|15|7|5|12|0|17|20|14|10|18|23|12	0	0	1.28	0.78
Anqa1	TTHERM_00037060	XP_977107.2	19|20	39	19.5	2	14|19|17|15|13|13|11|17|0|15|11|10|10|7|8|16	0	0	1.24	0.78
Anqa1	TTHERM_00926980	XP_001031107.1	16|23	39	19.5	2	5|16|8|14|23|23|9|10|3|12|5|9|14|13|16|13	0	0	1.18	0.78
Anqa1	TTHERM_00454080	XP_001013407.1	17|16	33	16.5	2	12|8|8|8|15|12|9|6|2|7|14|13|7|23|14|11	0	0	1.16	0.78
Anqa1	TTHERM_01113100	XP_001025944.1	16|14	30	15	2	12|18|11|8|7|10|12|14|4|8|7|7|15|5|5|13	0	0	1.14	0.78
Anqa1	TTHERM_00616340	XP_001024704.2	13|15	28	14	2	10|11|5|14|4|10|2|15|0|17|4|6|9|7|6|17	0	0	1.09	0.78
Anqa1	TTHERM_00136360	XP_001019717.1	12|15	27	13.5	2	11|11|11|12|4|6|11|18|0|6|5|20|11|10|11|11	0	0	1.03	0.78
Anqa1	TTHERM_00713470	XP_001025898.2	11|15	26	13	2	9|12|7|18|7|15|6|13|0|14|8|0|10|14|7|9	0	0	0.99	0.78
Anqa1	TTHERM_00487140	XP_001032926.1	14|12	26	13	2	10|12|11|7|14|7|7|10|0|10|14|9|8|12|10|17	0	0	1.04	0.78
Anqa1	TTHERM_00363210	XP_001007432.1	11|14	25	12.5	2	9|11|12|12|9|20|10|11|2|10|4|5|8|8|3|8	0	0	1.05	0.78
Anqa1	TTHERM_00459390	XP_001024247.1	11|12	23	11.5	2	16|12|14|12|7|10|6|6|0|11|9|9|8|5|7|9	0	0	0.99	0.78
Anqa1	TTHERM_00444500	XP_001023312.1	9|14	23	11.5	2	12|9|5|15|4|13|0|8|0|16|3|4|8|3|3|14	0	0	0.97	0.78
Anqa1	TTHERM_00035580	XP_977058.2	11|10	21	10.5	2	11|7|8|14|11|14|4|7|0|13|4|2|5|7|4|11	0	0	0.94	0.78
Anqa1	TTHERM_01014660	XP_001030812.2	10|10	20	10	2	11|10|7|10|3|2|7|9|0|7|5|8|13|9|10|13	0	0	0.94	0.78
Anqa1	TTHERM_01345820	XP_001029700.1	8|12	20	10	2	7|8|10|13|14|12|0|10|0|6|2|2|3|2|2|14	0	0	0.91	0.78
Anqa1	TTHERM_00046920	XP_001014687.1	7|13	20	10	2	13|9|12|13|5|5|5|17|0|9|7|8|0|7|6|14	0	0	0.84	0.78
Anqa1	TTHERM_00551090	XP_001009196.2	9|11	20	10	2	9|16|10|8|4|4|8|16|0|11|3|8|8|12|6|15	0	0	0.82	0.78
Anqa1	TTHERM_00194260	XP_001017179.2	11|8	19	9.5	2	10|12|10|8|10|10|0|13|0|14|5|9|6|14|12|9	0	0	0.8	0.78
Anqa1	TTHERM_00239290	XP_001024853.2	10|8	18	9	2	14|12|9|7|9|12|9|13|0|11|6|10|8|10|7|10	0	0	0.78	0.78
Anqa1	TTHERM_00058610	XP_001007594.1	8|10	18	9	2	10|14|5|10|8|9|3|16|0|6|0|0|9|0|0|10	0	0	0.84	0.78
Anqa1	TTHERM_00295390	XP_001013171.1	6|2	8	4	2	0|11|4|11|8|6|0|12|0|5|0|0|7|6|0|9	0	0	0.46	0.78
Anqa1	TTHERM_00052160	XP_001014912.2	76|67	143	71.5	2	40|7|31|71|0|3|47|0|0|59|30|8|3|7|0|16	0	0	1.89	0.79
Anqa1	TTHERM_00249630	XP_001019013.1	42|37	79	39.5	2	33|12|16|48|0|0|3|13|0|22|8|5|18|0|3|39	0	0	1.57	0.79
Anqa1	TTHERM_00221140	XP_001020686.1	37|39	76	38	2	19|23|27|30|16|20|12|35|0|19|15|8|17|20|9|18	0	0	1.58	0.79
Anqa1	TTHERM_00047080	XP_001014703.2	39|37	76	38	2	13|23|18|30|14|20|12|36|2|23|14|16|25|24|14|15	0	0	1.53	0.79
Anqa1	TTHERM_00190950	XP_001016672.1	35|41	76	38	2	19|22|20|36|22|22|23|23|5|26|17|18|17|24|22|22	0	0	1.54	0.79
Anqa1	TTHERM_00059330	XP_001007665.1	34|41	75	37.5	2	23|28|20|31|0|3|8|22|2|22|20|22|18|27|19|30	0	0	1.46	0.79
Anqa1	TTHERM_00442880	XP_001033201.1	17|24	41	20.5	2	16|26|17|13|0|0|19|10|0|13|7|11|24|18|13|21	0	0	1.06	0.79
Anqa1	TTHERM_00537300	XP_001023540.1	18|19	37	18.5	2	11|17|17|20|9|15|8|21|0|14|13|16|8|13|10|16	0	0	1.09	0.79
Anqa1	TTHERM_00279670	XP_001018127.2	16|20	36	18	2	13|18|11|16|7|9|17|16|0|8|7|13|13|13|17|19	0	0	1.12	0.79
Anqa1	TTHERM_00899460	XP_001021792.2	18|15	33	16.5	2	16|18|15|18|5|8|4|18|3|21|14|8|12|9|7|16	0	0	0.97	0.79
Anqa1	TTHERM_00149340	XP_001021569.1	16|16	32	16	2	14|16|16|12|14|22|7|20|0|16|9|9|9|7|4|14	0	0	0.97	0.79
Anqa1	TTHERM_00941450	XP_001026905.1	15|17	32	16	2	24|7|16|16|6|6|18|13|0|9|6|3|5|3|4|16	0	0	1.08	0.79
Anqa1	TTHERM_00049030	XP_001014798.1	12|17	29	14.5	2	7|15|3|20|15|26|2|13|0|6|7|4|10|5|8|12	0	0	0.97	0.79
Anqa1	TTHERM_00227270	XP_001014258.3	13|16	29	14.5	2	11|10|8|4|9|9|11|12|0|19|20|16|5|22|15|9	0	0	0.92	0.79
Anqa1	TTHERM_00549610	XP_976709.1	12|14	26	13	2	19|8|15|16|5|14|9|9|0|13|11|6|4|0|2|13	0	0	0.95	0.79
Anqa1	TTHERM_00068110	XP_001007748.1	12|13	25	12.5	2	19|14|11|10|0|2|11|16|0|12|0|9|10|9|4|18	0	0	0.9	0.79
Anqa1	TTHERM_00691430	XP_001032108.2	9|15	24	12	2	11|9|19|27|10|18|7|0|0|12|4|0|0|0|0|15	0	0	0.79	0.79
Anqa1	TTHERM_00856520	XP_001014520.1	12|11	23	11.5	2	7|16|13|15|14|19|5|10|0|9|6|9|9|8|8|14	0	0	0.84	0.79
Anqa1	TTHERM_00317440	XP_001021425.1	9|12	21	10.5	2	7|14|20|9|10|5|0|6|0|10|11|18|2|11|12|6	0	0	0.79	0.79
Anqa1	TTHERM_01100390	XP_001030294.2	9|9	18	9	2	6|14|23|16|10|14|16|5|0|5|0|0|0|0|0|3	0	0	0.69	0.79
Anqa1	TTHERM_00378970	XP_001015478.2	7|9	16	8	2	5|12|7|11|4|5|5|10|0|12|0|6|9|14|12|14	0	0	0.68	0.79
Anqa1	TTHERM_00194050	XP_001017158.1	7|6	13	6.5	2	14|5|0|22|4|9|0|8|0|7|2|0|6|0|0|16	0	0	0.6	0.79
Anqa1	TTHERM_00047040	XP_001014699.1	6|7	13	6.5	2	4|20|9|24|2|4|4|14|0|5|0|0|3|0|0|11	0	0	0.57	0.79
Anqa1	TTHERM_00530750	XP_001032780.3	3|10	13	6.5	2	18|6|4|3|9|5|7|28|0|2|2|0|18|2|4|8	0	0	0.53	0.79
Anqa1	TTHERM_00077599	XP_001471343.1	5|7	12	6	2	16|13|12|17|6|10|2|8|0|5|2|0|3|0|0|5	0	0	0.55	0.79
Anqa1	TTHERM_00782140	XP_001011470.1	4|7	11	5.5	2	10|5|10|28|0|0|0|9|0|15|6|0|3|0|0|8	0	0	0.48	0.79
Anqa1	TTHERM_01014750	XP_001030821.1	37|39	76	38	2	21|21|38|25|9|14|9|39|0|17|15|23|22|15|15|18	0	0	1.47	0.8
Anqa1	TTHERM_00094210	XP_001012875.2	33|33	66	33	2	26|18|27|22|4|3|24|23|0|20|15|4|21|7|4|26	0	0	1.4	0.8
Anqa1	TTHERM_00339610	XP_001017625.1	25|36	61	30.5	2	18|24|14|30|3|7|17|49|0|21|6|15|10|19|16|26	0	0	1.2	0.8
Anqa1	TTHERM_00137990	XP_001019781.2	32|24	56	28	2	19|28|27|34|16|26|20|23|2|30|18|20|15|19|17|19	0	0	1.08	0.8
Anqa1	TTHERM_00502380	XP_001022292.2	27|26	53	26.5	2	13|27|21|13|18|25|8|29|0|21|13|11|16|13|11|16	0	0	1.23	0.8
Anqa1	TTHERM_00251100	XP_001019060.1	21|27	48	24	2	22|29|21|24|0|0|15|28|0|13|8|3|14|0|0|29	0	0	1.05	0.8
Anqa1	TTHERM_00382330	XP_001015517.2	24|21	45	22.5	2	21|28|33|18|16|22|5|34|2|19|9|7|19|15|9|20	0	0	0.92	0.8
Anqa1	TTHERM_00706300	XP_001010960.2	23|21	44	22	2	19|21|18|17|19|21|9|15|5|24|16|17|15|24|24|20	0	0	1.02	0.8
Anqa1	TTHERM_00678360	XP_001027812.1	23|16	39	19.5	2	23|31|28|24|9|18|0|15|0|12|6|3|10|5|0|23	0	0	0.9	0.8
Anqa1	TTHERM_00585260	XP_001032631.2	20|19	39	19.5	2	8|17|18|18|12|14|11|31|0|25|19|17|11|23|26|12	0	0	0.88	0.8
Anqa1	TTHERM_00151190	XP_001021655.2	21|18	39	19.5	2	8|14|41|31|3|6|20|17|0|21|4|0|12|0|0|11	0	0	0.93	0.8
Anqa1	TTHERM_00836690	XP_001025242.2	18|20	38	19	2	22|24|21|18|15|23|5|27|3|17|13|9|15|17|11|16	0	0	0.9	0.8
Anqa1	TTHERM_00773780	XP_001031631.1	18|20	38	19	2	7|18|39|33|0|0|32|0|0|18|8|0|0|0|0|5	0	0	0.95	0.8
Anqa1	TTHERM_01142730	XP_001030102.1	19|19	38	19	2	21|9|14|16|17|10|10|12|0|13|13|17|10|24|17|18	0	0	1.06	0.8
Anqa1	TTHERM_00522980	XP_001014476.1	18|20	38	19	2	11|26|2|20|3|0|10|16|7|11|4|6|19|15|21|20	0	0	1.03	0.8
Anqa1	TTHERM_00079300	XP_001015771.1	13|22	35	17.5	2	16|0|29|17|18|0|25|2|0|22|18|12|0|12|8|4	0	0	0.89	0.8
Anqa1	TTHERM_00522830	XP_001014461.1	13|21	34	17	2	19|18|31|36|0|0|20|21|0|18|8|6|10|0|0|23	0	0	0.73	0.8
Anqa1	TTHERM_00550700	XP_001009161.2	18|15	33	16.5	2	21|24|6|15|7|13|2|27|0|17|6|0|9|9|7|20	0	0	0.9	0.8
Anqa1	TTHERM_00384910	XP_001019292.1	16|16	32	16	2	16|17|19|21|0|2|27|37|3|16|9|9|12|4|2|17	0	0	0.75	0.8
Anqa1	TTHERM_00571860	XP_001027692.2	16|14	30	15	2	12|12|16|14|10|14|7|29|0|21|11|11|12|17|16|12	0	0	0.86	0.8
Anqa1	TTHERM_00732640	XP_001023662.2	13|16	29	14.5	2	10|12|13|10|13|13|10|10|3|20|23|13|11|35|28|12	0	0	0.73	0.8
Anqa1	TTHERM_01035670	XP_001027746.2	17|9	26	13	2	10|22|42|24|16|24|24|8|0|10|0|0|3|0|0|5	0	0	0.6	0.8
Anqa1	TTHERM_00382380	XP_001015522.1	13|12	25	12.5	2	17|23|16|18|9|14|0|19|0|6|0|0|12|9|0|16	0	0	0.74	0.8
Anqa1	TTHERM_00689880	XP_001026991.2	11|13	24	12	2	34|10|13|15|5|5|17|23|0|2|2|0|12|0|0|20	0	0	0.67	0.8
Anqa1	TTHERM_00138080	XP_001019790.1	12|12	24	12	2	9|5|8|5|2|7|3|16|0|10|21|18|5|23|17|10	0	0	0.77	0.8
Anqa1	TTHERM_01109770	XP_001030186.1	11|13	24	12	2	13|5|6|8|22|7|8|6|2|17|20|19|5|20|30|12	0	0	0.63	0.8
Anqa1	TTHERM_00943010	XP_001031042.1	12|11	23	11.5	2	10|12|9|10|16|11|4|10|0|13|17|16|9|18|17|9	0	0	0.77	0.8
Anqa1	TTHERM_00729250	XP_001022710.2	10|11	21	10.5	2	3|22|8|16|5|8|14|19|2|11|13|7|10|10|5|11	0	0	0.72	0.8
Anqa1	TTHERM_00558040	XP_001022368.1	10|7	17	8.5	2	6|4|5|10|6|6|0|13|0|14|19|19|3|18|17|11	0	0	0.56	0.8
Anqa1	TTHERM_00442210	XP_001033134.1	5|12	17	8.5	2	11|24|15|17|6|6|7|24|0|14|4|7|7|9|4|18	0	0	0.52	0.8
Anqa1	TTHERM_00047550	XP_001014750.1	154|176	330	165	2	181|111|139|176|3|4|153|127|4|91|63|25|99|14|9|153	0	0	1.16	0.81
Anqa1	TTHERM_00382370	XP_001015521.2	104|110	214	107	2	133|47|157|195|0|0|77|37|0|123|36|19|62|8|12|96	0	0	0.96	0.81
Anqa1	TTHERM_01075780	XP_001030557.1	77|80	157	78.5	2	77|56|75|82|0|0|72|54|0|44|26|12|42|4|3|75	0	0	1.17	0.81
Anqa1	TTHERM_00158520	XP_001009780.1	68|73	141	70.5	2	54|46|49|67|31|41|29|66|3|58|40|30|44|41|30|47	0	0	1.31	0.81
Anqa1	TTHERM_00456860	XP_001024193.1	69|66	135	67.5	2	55|19|48|60|0|3|41|42|4|34|16|6|49|3|4|25	0	0	1.53	0.81
Anqa1	TTHERM_00348510	XP_001023006.1	56|54	110	55	2	47|60|62|101|95|99|52|86|21|86|79|99|59|141|110|67	0	0	0.54	0.81
Anqa1	TTHERM_00938820	XP_001031057.2	55|52	107	53.5	2	37|38|30|44|28|33|36|41|3|38|36|27|29|32|36|37	0	0	1.39	0.81
Anqa1	TTHERM_00266649	XP_001470787.1	47|50	97	48.5	2	42|52|52|72|26|56|54|59|0|30|18|3|35|2|0|52	0	0	0.88	0.81
Anqa1	TTHERM_00275740	XP_001016015.1	51|45	96	48	2	32|46|50|45|26|31|12|80|0|34|20|17|39|29|22|44	0	0	1.04	0.81
Anqa1	TTHERM_00551160	XP_001009203.1	42|51	93	46.5	2	22|51|18|30|35|39|26|101|19|13|16|10|31|33|36|44	0	0	1.01	0.81
Anqa1	TTHERM_00529860	XP_001032697.1	38|49	87	43.5	2	28|41|42|39|37|34|19|43|2|32|28|47|27|48|34|37	0	0	1.04	0.81
Anqa1	TTHERM_00492850	XP_001023177.1	42|44	86	43	2	30|36|65|66|39|64|51|66|3|19|11|4|20|0|0|30	0	0	0.82	0.81
Anqa1	TTHERM_00243730	XP_001023703.2	44|37	81	40.5	2	38|69|56|15|40|46|38|67|0|3|4|3|18|5|2|58	0	0	0.79	0.81
Anqa1	TTHERM_00530470	XP_001032752.1	39|37	76	38	2	40|40|69|49|0|2|63|37|0|22|8|0|23|0|0|44	0	0	0.83	0.81
Anqa1	TTHERM_00558620	XP_001022424.1	37|38	75	37.5	2	32|43|44|55|72|78|35|78|12|39|30|36|31|44|28|46	0	0	0.65	0.81
Anqa1	TTHERM_00339640	XP_001017628.2	34|39	73	36.5	2	22|24|30|38|25|33|15|47|0|25|19|23|27|15|18|22	0	0	1.17	0.81
Anqa1	TTHERM_00196370	XP_001017291.2	34|37	71	35.5	2	38|31|41|25|6|23|12|28|0|18|13|16|13|12|13|48	0	0	1.13	0.81
Anqa1	TTHERM_00538940	XP_001007918.1	39|31	70	35	2	35|43|81|47|74|120|33|64|0|24|15|6|20|0|0|22	0	0	0.56	0.81
Anqa1	TTHERM_00444670	XP_001023330.1	31|36	67	33.5	2	33|33|23|38|14|19|7|39|0|28|16|11|23|16|8|30	0	0	1.09	0.81
Anqa1	TTHERM_00194540	XP_001017207.1	30|37	67	33.5	2	33|57|39|55|19|28|23|41|0|35|10|7|22|14|13|43	0	0	0.81	0.81
Anqa1	TTHERM_01151500	XP_001030083.3	33|34	67	33.5	2	30|26|28|27|45|33|18|26|5|47|65|67|21|68|58|41	0	0	0.63	0.81
Anqa1	TTHERM_00725970	XP_001027120.2	31|31	62	31	2	29|24|5|23|32|34|4|35|0|26|19|5|16|15|7|29	0	0	1.07	0.81
Anqa1	TTHERM_00333210	XP_001017488.2	33|29	62	31	2	33|28|21|27|78|20|22|38|5|70|79|66|28|93|103|43	0	0	0.44	0.81
Anqa1	TTHERM_00655820	XP_001032213.1	32|30	62	31	2	18|27|27|17|21|18|28|31|12|25|37|27|17|34|28|20	0	0	1.04	0.81
Anqa1	TTHERM_00047480	XP_001014743.2	27|27	54	27	2	26|24|23|25|26|21|13|20|2|33|34|37|17|44|47|26	0	0	0.79	0.81
Anqa1	TTHERM_00077230	XP_001015664.1	26|26	52	26	2	28|42|73|42|26|49|10|48|0|25|12|3|16|0|4|27	0	0	0.62	0.81
Anqa1	TTHERM_00476670	XP_001017375.2	23|27	50	25	2	29|22|14|16|26|16|8|20|3|43|51|56|16|51|50|29	0	0	0.6	0.81
Anqa1	TTHERM_00193740	XP_001017127.3	24|24	48	24	2	22|21|19|24|23|20|9|24|6|36|34|33|20|48|41|29	0	0	0.71	0.81
Anqa1	TTHERM_00052310	XP_001014927.1	23|19	42	21	2	21|28|28|28|34|41|14|55|6|36|19|12|26|22|21|22	0	0	0.61	0.81
Anqa1	TTHERM_01276420	XP_001029853.1	21|21	42	21	2	27|32|10|24|21|30|0|55|0|33|6|9|23|13|6|37	0	0	0.64	0.81
Anqa1	TTHERM_00582280	XP_001018967.1	20|19	39	19.5	2	40|28|32|57|0|0|15|44|0|10|0|0|23|0|0|41	0	0	0.56	0.81
Anqa1	TTHERM_00497880	XP_001027976.1	10|27	37	18.5	2	26|26|6|12|104|7|17|11|2|90|137|141|26|118|134|41	0	0	0.19	0.81
Anqa1	TTHERM_00283730	XP_001018229.1	20|16	36	18	2	8|27|40|34|13|21|32|7|0|13|0|0|0|0|0|8	0	0	0.77	0.81
Anqa1	TTHERM_00736480	XP_001011598.1	17|19	36	18	2	13|14|13|8|24|13|7|20|0|37|34|26|10|49|39|17	0	0	0.59	0.81
Anqa1	TTHERM_00465040	XP_001025001.1	18|17	35	17.5	2	45|23|24|24|19|25|6|25|0|8|3|2|8|0|0|29	0	0	0.65	0.81
Anqa1	TTHERM_01049200	XP_001025515.1	21|12	33	16.5	2	34|44|37|70|35|44|24|30|3|41|42|26|41|15|38|36	0	0	0.37	0.81
Anqa1	TTHERM_00149798	XP_001470942.1	13|19	32	16	2	31|21|9|13|44|8|13|16|0|46|63|60|19|63|64|43	0	0	0.31	0.81
Anqa1	TTHERM_00535740	XP_001023483.1	15|15	30	15	2	23|29|24|25|23|26|9|29|5|16|12|3|23|15|9|27	0	0	0.58	0.81
Anqa1	TTHERM_00434070	XP_001011432.2	14|15	29	14.5	2	17|15|12|15|28|25|7|19|2|21|19|24|15|24|23|24	0	0	0.62	0.81
Anqa1	TTHERM_00721150	XP_001031847.1	13|15	28	14	2	27|18|8|9|36|5|7|11|4|46|72|68|15|68|74|23	0	0	0.27	0.81
Anqa1	TTHERM_00499420	XP_001022200.2	12|15	27	13.5	2	36|20|3|10|12|0|13|11|0|98|110|121|20|79|121|49	0	0	0.17	0.81
Anqa1	TTHERM_00149300	XP_001021565.1	11|16	27	13.5	2	20|18|13|5|11|14|0|12|2|14|43|36|10|45|38|20	0	0	0.46	0.81
Anqa1	TTHERM_00578640	XP_001022864.1	9|17	26	13	2	19|22|0|4|37|2|13|7|0|39|78|88|10|79|87|32	0	0	0.23	0.81
Anqa1	TTHERM_00353280	XP_001023087.1	11|9	20	10	2	16|10|26|24|9|17|9|8|0|2|5|6|22|3|3|23	0	0	0.54	0.81
Anqa1	TTHERM_00471090	XP_001032999.2	10|10	20	10	2	14|6|9|5|11|6|8|9|2|12|16|21|7|14|12|9	0	0	0.73	0.81
Anqa1	TTHERM_00382350	XP_001015519.2	9|11	20	10	2	12|12|3|3|19|3|8|9|0|14|23|26|9|18|22|13	0	0	0.54	0.81
Anqa1	TTHERM_00145010	XP_001011141.1	5|14	19	9.5	2	35|39|9|23|63|5|2|7|0|61|71|80|20|83|88|51	0	0	0.14	0.81
Anqa1	TTHERM_00194650	XP_001017218.2	9|9	18	9	2	5|15|11|36|20|20|0|11|0|24|10|7|17|3|15|11	0	0	0.46	0.81
Anqa1	TTHERM_00765300	XP_001025389.2	9|9	18	9	2	10|5|10|11|12|12|10|7|3|15|8|16|6|13|10|11	0	0	0.72	0.81
Anqa1	TTHERM_00339810	XP_001017645.2	11|7	18	9	2	9|7|6|8|21|14|4|9|2|14|24|17|6|30|23|8	0	0	0.47	0.81
Anqa1	TTHERM_00191800	XP_001016756.1	12|5	17	8.5	2	23|27|41|3|21|20|2|41|2|3|2|10|19|14|10|23	0	0	0.32	0.81
Anqa1	TTHERM_00829380	XP_001013641.1	8|9	17	8.5	2	12|9|13|11|18|17|3|17|2|24|30|20|7|32|26|15	0	0	0.37	0.81
Anqa1	TTHERM_00633360	XP_001010074.1	6|11	17	8.5	2	7|13|6|5|86|2|12|5|0|35|45|0|11|66|0|25	0	0	0.23	0.81
Anqa1	TTHERM_00773340	XP_001031587.1	5|12	17	8.5	2	15|10|0|6|33|0|7|4|3|30|51|50|10|46|46|20	0	0	0.23	0.81
Anqa1	TTHERM_00189170	XP_001016593.1	6|11	17	8.5	2	14|15|5|6|104|9|11|8|3|27|27|26|12|46|42|24	0	0	0.22	0.81
Anqa1	TTHERM_00085180	XP_001012665.1	10|7	17	8.5	2	11|10|6|5|20|4|4|6|0|19|26|25|6|27|35|11	0	0	0.39	0.81
Anqa1	TTHERM_00046310	XP_001014626.1	9|7	16	8	2	22|23|9|21|8|12|0|35|0|22|4|11|21|12|7|30	0	0	0.34	0.81
Anqa1	TTHERM_00666540	XP_001020023.3	6|10	16	8	2	6|8|4|5|14|3|7|8|0|13|28|24|6|32|34|13	0	0	0.39	0.81
Anqa1	TTHERM_00762890	XP_001025347.1	7|9	16	8	2	24|21|16|14|0|10|14|21|10|11|8|9|20|14|12|20	0	0	0.43	0.81
Anqa1	TTHERM_01048110	XP_001025506.1	5|11	16	8	2	17|17|5|16|7|9|4|5|0|16|15|10|18|4|18|20	0	0	0.47	0.81
Anqa1	TTHERM_00780960	XP_001026252.1	8|8	16	8	2	6|4|0|5|11|3|7|0|0|8|14|14|6|22|29|9	0	0	0.56	0.81
Anqa1	TTHERM_01289110	XP_001029813.1	5|11	16	8	2	14|12|4|3|54|2|11|5|0|32|46|43|8|37|40|20	0	0	0.22	0.81
Anqa1	TTHERM_00467660	XP_001025062.2	6|9	15	7.5	2	8|11|7|8|16|13|4|13|3|17|19|20|11|19|19|11	0	0	0.44	0.81
Anqa1	TTHERM_00550810	XP_001009172.1	5|10	15	7.5	2	24|30|2|21|47|0|0|10|0|49|50|57|8|52|71|40	0	0	0.15	0.81
Anqa1	TTHERM_00050590	XP_001014855.1	8|6	14	7	2	11|7|6|9|7|0|0|3|0|27|27|22|4|26|26|12	0	0	0.35	0.81
Anqa1	TTHERM_00446090	XP_001023373.2	7|7	14	7	2	10|14|11|19|3|4|7|17|0|6|2|6|5|5|2|11	0	0	0.59	0.81
Anqa1	TTHERM_00194530	XP_001017206.1	6|8	14	7	2	12|19|0|4|28|2|0|4|0|33|29|31|2|33|36|23	0	0	0.24	0.81
Anqa1	TTHERM_00434040	XP_001011429.2	7|7	14	7	2	8|5|3|4|12|3|5|2|0|13|19|15|4|17|17|6	0	0	0.52	0.81
Anqa1	TTHERM_00161060	XP_001009836.1	7|7	14	7	2	14|10|9|3|4|7|6|5|3|11|10|8|4|7|8|7	0	0	0.73	0.81
Anqa1	TTHERM_00469100	XP_001025106.1	6|7	13	6.5	2	8|14|8|15|2|4|3|24|0|10|5|9|13|10|9|10	0	0	0.5	0.81
Anqa1	TTHERM_00918510	XP_001027843.2	6|7	13	6.5	2	9|11|2|9|5|3|2|9|0|12|15|19|6|8|11|13	0	0	0.53	0.81
Anqa1	TTHERM_00686220	XP_001025224.2	6|6	12	6	2	8|4|4|2|5|2|3|8|0|10|15|18|3|12|15|18	0	0	0.46	0.81
Anqa1	TTHERM_00697490	XP_001025656.2	5|7	12	6	2	9|6|3|3|13|4|5|9|0|23|39|26|7|37|31|10	0	0	0.26	0.81
Anqa1	TTHERM_01207720	XP_001021917.1	5|7	12	6	2	17|13|0|8|30|0|2|7|0|39|37|43|6|38|46|31	0	0	0.17	0.81
Anqa1	TTHERM_01151600	XP_001030092.1	3|9	12	6	2	22|14|5|7|87|3|5|5|0|32|51|54|13|62|56|23	0	0	0.12	0.81
Anqa1	TTHERM_00773330	XP_001031586.2	3|9	12	6	2	9|8|2|4|20|0|5|5|0|25|31|46|7|34|46|12	0	0	0.22	0.81
Anqa1	TTHERM_00147600	XP_001021494.1	5|6	11	5.5	2	11|18|40|8|0|0|34|22|0|8|2|0|4|0|0|13	0	0	0.29	0.81
Anqa1	TTHERM_00474970	XP_001023979.3	3|8	11	5.5	2	8|4|3|7|7|2|7|4|0|19|28|23|6|9|12|14	0	0	0.37	0.81
Anqa1	TTHERM_00773350	XP_001031588.1	2|9	11	5.5	2	17|15|2|4|23|2|4|6|2|24|41|37|4|31|38|18	0	0	0.19	0.81
Anqa1	TTHERM_00414440	XP_001007209.2	4|6	10	5	2	25|25|5|9|64|2|3|7|0|58|74|81|16|93|92|43	0	0	0.08	0.81
Anqa1	TTHERM_00622710	XP_001022496.1	5|5	10	5	2	0|14|5|18|0|6|0|9|0|10|0|8|5|10|4|13	0	0	0.45	0.81
Anqa1	TTHERM_01194660	XP_001029970.1	4|6	10	5	2	3|7|6|13|5|8|0|5|0|14|13|12|6|5|11|9	0	0	0.46	0.81
Anqa1	TTHERM_00668060	XP_001020075.1	6|3	9	4.5	2	7|8|9|5|6|7|2|10|0|11|12|7|7|9|8|6	0	0	0.49	0.81
Anqa1	TTHERM_00318570	XP_001021439.1	4|5	9	4.5	2	5|5|0|2|8|11|0|12|0|2|3|0|7|7|9|10	0	0	0.52	0.81
Anqa1	TTHERM_00992730	XP_001030936.2	5|4	9	4.5	2	15|16|12|23|21|17|2|20|0|23|44|31|17|31|33|16	0	0	0.16	0.81
Anqa1	TTHERM_00147610	XP_001021495.1	5|4	9	4.5	2	11|6|68|23|0|0|81|6|0|0|0|0|4|0|0|17	0	0	0.17	0.81
Anqa1	TTHERM_00499300	XP_001022188.1	4|5	9	4.5	2	35|31|7|38|3|7|0|61|0|30|13|12|19|13|3|49	0	0	0.13	0.81
Anqa1	TTHERM_00079910	XP_001015831.1	3|6	9	4.5	2	10|0|14|18|14|0|9|0|0|9|7|8|0|6|5|4	0	0	0.4	0.81
Anqa1	TTHERM_00444510	XP_001023313.2	2|7	9	4.5	2	11|13|0|2|19|0|7|4|0|16|26|29|7|22|20|10	0	0	0.23	0.81
Anqa1	TTHERM_01016000	XP_001030760.1	5|3	8	4	2	19|8|27|27|7|9|3|10|0|0|0|0|0|0|0|14	0	0	0.26	0.81
Anqa1	TTHERM_00075670	XP_001015607.1	3|5	8	4	2	5|5|2|3|13|0|4|4|2|12|15|16|5|22|23|9	0	0	0.28	0.81
Anqa1	TTHERM_00487090	XP_001032921.1	4|4	8	4	2	7|16|7|6|5|5|15|26|10|0|0|2|14|3|4|9	0	0	0.31	0.81
Anqa1	TTHERM_00136120	XP_001019693.2	4|4	8	4	2	21|7|6|6|11|5|3|8|0|23|48|60|8|49|60|26	0	0	0.11	0.81
Anqa1	TTHERM_00716240	XP_001031981.2	3|5	8	4	2	8|8|2|3|29|0|4|4|0|23|28|34|10|36|35|12	0	0	0.15	0.81
Anqa1	TTHERM_00670500	XP_001026371.1	4|3	7	3.5	2	5|10|5|5|0|4|4|6|0|8|5|8|2|2|2|9	0	0	0.5	0.81
Anqa1	TTHERM_01053000	XP_001012497.1	3|4	7	3.5	2	15|14|6|3|43|7|5|11|0|32|51|48|6|49|47|19	0	0	0.09	0.81
Anqa1	TTHERM_00141090	XP_001011046.2	3|4	7	3.5	2	9|11|10|15|0|2|4|11|0|2|0|0|5|0|0|5	0	0	0.4	0.81
Anqa1	TTHERM_00134940	XP_001019674.1	2|5	7	3.5	2	13|6|3|2|11|3|2|0|0|16|30|30|6|35|43|12	0	0	0.15	0.81
Anqa1	TTHERM_00013070	XP_001008287.1	3|4	7	3.5	2	13|9|0|5|34|0|0|4|0|32|31|30|0|33|43|26	0	0	0.12	0.81
Anqa1	TTHERM_00992760	XP_001030939.1	3|4	7	3.5	2	4|3|6|2|10|11|0|8|0|3|4|10|3|13|6|7	0	0	0.39	0.81
Anqa1	TTHERM_00292170	XP_001018735.1	3|4	7	3.5	2	5|4|3|2|0|3|0|6|0|4|10|7|4|7|5|7	0	0	0.55	0.81
Anqa1	TTHERM_00133500	XP_001019629.1	3|4	7	3.5	2	0|7|15|10|0|3|0|9|0|5|0|3|4|4|9|6	0	0	0.43	0.81
Anqa1	TTHERM_01129660	XP_001026661.1	0|7	7	3.5	2	6|4|0|4|14|0|6|4|2|7|16|18|4|15|19|11	0	0	0.26	0.81
Anqa1	TTHERM_00145260	XP_001011166.1	3|3	6	3	2	4|11|11|10|2|4|0|4|0|6|4|0|0|2|0|7	0	0	0.42	0.81
Anqa1	TTHERM_00418580	XP_001007313.2	3|3	6	3	2	2|0|4|4|10|5|0|3|0|6|8|5|3|6|5|3	0	0	0.49	0.81
Anqa1	TTHERM_00825190	XP_001031387.2	3|3	6	3	2	5|10|13|6|9|7|0|8|0|5|10|8|5|11|7|6	0	0	0.32	0.81
Anqa1	TTHERM_00530250	XP_001032736.1	3|3	6	3	2	5|4|5|7|0|3|0|5|0|5|0|6|0|5|0|5	0	0	0.56	0.81
Anqa1	TTHERM_00214830	XP_001007179.1	3|3	6	3	2	8|10|6|8|17|0|0|3|0|24|26|31|0|28|35|17	0	0	0.13	0.81
Anqa1	TTHERM_00476640	XP_001017372.1	2|4	6	3	2	5|5|3|3|15|3|0|3|0|7|16|19|3|25|19|6	0	0	0.21	0.81
Anqa1	TTHERM_00189180	XP_001016594.3	2|4	6	3	2	4|4|2|2|26|5|5|0|0|6|12|10|6|12|10|9	0	0	0.26	0.81
Anqa1	TTHERM_00636970	XP_001032358.2	0|6	6	3	2	19|9|6|10|11|3|8|9|0|30|39|31|8|24|30|22	0	0	0.12	0.81
Anqa1	TTHERM_00864870	XP_001026727.2	3|2	5	2.5	2	6|8|6|5|0|0|0|0|0|5|4|3|5|6|0|8	0	0	0.41	0.81
Anqa1	TTHERM_00600480	XP_001032519.2	3|2	5	2.5	2	4|3|2|3|5|4|0|4|0|4|5|7|0|7|7|5	0	0	0.45	0.81
Anqa1	TTHERM_01207660	XP_001021911.1	3|2	5	2.5	2	2|5|4|6|9|3|0|7|0|9|14|16|0|12|11|10	0	0	0.23	0.81
Anqa1	TTHERM_00297140	XP_001013247.2	2|3	5	2.5	2	2|4|3|5|2|5|2|3|0|6|6|7|0|0|2|2	0	0	0.51	0.81
Anqa1	TTHERM_00023980	XP_001008484.2	2|3	5	2.5	2	4|7|4|5|6|6|0|5|0|6|7|8|0|5|4|4	0	0	0.4	0.81
Anqa1	TTHERM_00488340	XP_001016809.2	2|3	5	2.5	2	5|3|3|4|22|5|4|3|0|8|15|14|5|14|16|5	0	0	0.2	0.81
Anqa1	TTHERM_01092440	XP_001025451.1	2|3	5	2.5	2	3|4|7|18|2|4|0|3|0|6|3|0|0|0|0|3	0	0	0.42	0.81
Anqa1	TTHERM_00647339	XP_001471063.1	0|5	5	2.5	2	26|21|0|12|35|0|0|6|0|49|50|52|0|63|64|37	0	0	0.05	0.81
Anqa1	TepyoMp07	rpl2	0|5	5	2.5	2	6|3|0|2|11|0|0|0|0|13|11|11|5|12|14|12	0	0	0.22	0.81
Anqa1	TTHERM_00532470	XP_001024368.1	4|0	4	2	2	4|31|57|0|5|8|2|19|0|0|0|0|0|0|0|0	0	0	0.13	0.81
Anqa1	TTHERM_01000190	XP_001027468.1	2|2	4	2	2	2|5|2|3|0|2|0|4|0|6|2|0|0|4|2|4	0	0	0.53	0.81
Anqa1	TTHERM_00812780	XP_001008606.2	2|2	4	2	2	8|7|4|4|4|3|3|5|0|5|9|11|0|12|11|7	0	0	0.23	0.81
Anqa1	TTHERM_00713190	XP_001025871.2	2|2	4	2	2	0|0|19|2|3|3|0|0|0|0|0|3|0|0|2|0	0	0	0.5	0.81
Anqa1	TTHERM_00925340	XP_001031151.1	2|2	4	2	2	2|3|4|3|0|5|0|6|0|7|0|2|0|3|0|4	0	0	0.46	0.81
Anqa1	TTHERM_00637400	XP_001032401.3	2|2	4	2	2	9|11|0|3|18|0|0|7|0|14|16|26|8|17|22|15	0	0	0.12	0.81
Anqa1	TTHERM_01188360	XP_001013499.1	2|2	4	2	2	2|2|8|3|0|0|0|2|0|2|0|3|2|5|3|0	0	0	0.57	0.81
Anqa1	TTHERM_01034460	XP_001012463.1	2|2	4	2	2	3|4|0|4|11|0|0|3|0|7|12|16|0|12|11|6	0	0	0.2	0.81
Anqa1	TTHERM_00577030	XP_001009393.1	2|2	4	2	2	0|0|0|4|5|0|0|5|0|4|5|5|2|0|3|2	0	0	0.48	0.81
Anqa1	TTHERM_00295340	XP_001013166.1	3|0	3	1.5	2	3|4|3|0|5|3|0|3|0|9|7|3|0|5|8|3	0	0	0.27	0.81
Anqa1	TTHERM_00143660	XP_001011105.2	0|3	3	1.5	2	0|0|0|0|7|0|4|0|0|0|0|12|0|11|15|0	0	0	0.24	0.81
Anqa1	TTHERM_00577240	XP_001009414.2	0|3	3	1.5	2	10|6|0|2|16|0|0|5|0|24|66|46|6|54|51|13	0	0	0.04	0.81
Anqa1	TTHERM_00499440	XP_001022202.1	0|3	3	1.5	2	6|0|0|5|0|2|0|0|0|44|54|59|0|47|53|17	0	0	0.04	0.81
Anqa1	TTHERM_00670170	XP_001026338.2	0|3	3	1.5	2	15|13|0|2|30|0|3|3|0|29|34|37|9|31|40|19	0	0	0.05	0.81
Anqa1	TTHERM_00486310	XP_001032843.3	2|0	2	1	2	0|4|9|4|2|0|2|8|0|4|4|3|0|4|6|2	0	0	0.19	0.81
Anqa1	TTHERM_00859260	XP_001021966.1	2|0	2	1	2	5|6|5|6|2|0|2|6|0|5|2|3|0|0|0|5	0	0	0.2	0.81
Anqa1	TTHERM_01457080	XP_001027291.1	2|0	2	1	2	0|2|12|3|6|11|0|0|0|4|0|0|0|0|0|0	0	0	0.21	0.81
Anqa1	TTHERM_01528510	XP_001029413.2	2|0	2	1	2	5|6|11|7|3|0|2|11|0|2|0|2|8|4|0|4	0	0	0.14	0.81
Anqa1	TTHERM_00127260	XP_001016306.1	2|0	2	1	2	3|8|12|5|3|0|2|10|0|5|3|7|4|7|7|8	0	0	0.12	0.81
Anqa1	TTHERM_00365340	XP_001007447.1	2|0	2	1	2	3|4|0|12|19|22|0|5|0|8|8|10|11|3|9|12	0	0	0.08	0.81
Anqa1	TTHERM_00785870	XP_001022125.1	2|0	2	1	2	3|3|0|0|6|0|0|5|0|5|5|6|3|4|6|5	0	0	0.19	0.81
Anqa1	TTHERM_00242500	XP_001024973.1	2|0	2	1	2	3|0|0|0|5|0|0|0|0|12|22|20|0|20|17|10	0	0	0.07	0.81
Anqa1	TTHERM_00486600	XP_001032872.1	2|0	2	1	2	21|19|0|28|2|5|0|56|0|14|7|12|11|7|6|20	0	0	0.04	0.81
Anqa1	TTHERM_00649060	XP_001032300.1	2|0	2	1	2	2|4|11|0|0|0|4|5|0|0|0|0|0|4|4|4	0	0	0.21	0.81
Anqa1	TTHERM_00136240	XP_001019705.1	2|0	2	1	2	4|6|0|0|10|0|0|2|0|9|12|15|0|9|9|8	0	0	0.1	0.81
Anqa1	TTHERM_00575360	XP_001009329.1	2|0	2	1	2	0|7|4|6|6|3|4|10|0|5|3|0|2|0|0|2	0	0	0.18	0.81
Anqa1	TTHERM_00106969	XP_001471263.1	0|2	2	1	2	7|6|0|0|16|2|0|0|0|11|14|14|3|13|14|7	0	0	0.08	0.81
Anqa1	TTHERM_00028740	XP_976870.2	0|2	2	1	2	6|0|0|0|2|0|5|4|0|8|21|14|4|17|16|13	0	0	0.08	0.81
Anqa1	TTHERM_00046480	XP_001014643.1	0|2	2	1	2	3|3|0|6|0|2|0|2|0|4|4|2|4|3|5|6	0	0	0.23	0.81
Anqa1	TTHERM_00787250	XP_001022164.1	0|2	2	1	2	7|14|10|22|8|9|3|12|0|12|9|7|17|6|13|12	0	0	0.07	0.81
Anqa1	TTHERM_00140980	XP_001011035.2	0|2	2	1	2	6|6|3|0|9|3|0|4|0|8|9|16|5|11|17|9	0	0	0.09	0.81
Anqa1	TTHERM_00697370	XP_001025644.1	0|2	2	1	2	3|3|6|2|5|3|0|4|0|0|0|0|3|2|3|0	0	0	0.27	0.81
Anqa1	TTHERM_00926990	XP_001031108.1	0|2	2	1	2	2|8|7|0|0|0|4|4|0|0|0|0|6|0|0|6	0	0	0.22	0.81
Anqa1	TTHERM_00420900	XP_001033345.1	0|2	2	1	2	4|5|0|5|8|11|0|12|0|3|0|0|0|0|2|6	0	0	0.15	0.81
Anqa1	TTHERM_00797930	XP_001020377.2	0|2	2	1	2	4|10|0|3|15|0|0|5|0|19|20|19|3|28|33|13	0	0	0.05	0.81
Anqa1	TTHERM_00379000	XP_001015481.2	0|2	2	1	2	3|3|0|7|6|7|7|6|0|8|0|3|5|0|0|8	0	0	0.15	0.81
Anqa1	TTHERM_00420290	XP_001033284.1	0|2	2	1	2	15|9|0|4|22|0|0|0|0|33|35|31|0|28|30|17	0	0	0.04	0.81
Anqa1	TTHERM_00049450	XP_001014840.1	0|2	2	1	2	3|5|0|0|0|0|0|4|0|6|4|5|0|3|5|5	0	0	0.22	0.81
Anqa1	TTHERM_00046550	XP_001014650.1	0|2	2	1	2	5|4|0|0|12|0|0|0|0|16|13|18|3|15|18|10	0	0	0.07	0.81
Anqa1	TTHERM_01082940	XP_001030447.1	0|2	2	1	2	12|0|7|7|0|0|4|5|0|5|4|0|8|2|0|4	0	0	0.15	0.81
Anqa1	TTHERM_00561490	XP_001010203.1	0|2	2	1	2	7|8|0|0|21|0|0|0|0|22|35|24|0|40|38|15	0	0	0.04	0.81
Anqa1	TepyoMp03	ymf76	0|2	2	1	2	5|7|0|3|11|0|0|0|0|16|14|12|3|17|12|9	0	0	0.08	0.81
Anqa1	TTHERM_00753340	XP_001018333.1	0|2	2	1	2	3|5|2|5|4|6|0|5|0|2|2|2|5|3|2|3	0	0	0.22	0.81
Anqa1	TTHERM_00649420	XP_001032336.1	0|2	2	1	2	3|3|0|4|2|0|0|0|0|12|14|15|0|18|19|7	0	0	0.09	0.81
Anqa1	TTHERM_00538790	XP_001007903.1	0|2	2	1	2	0|2|4|5|0|0|0|0|0|5|3|4|0|0|4|5	0	0	0.25	0.81
Anqa1	TTHERM_00471040	XP_001032994.1	0|2	2	1	2	10|0|0|0|0|0|0|0|0|9|0|0|0|0|0|14	0	0	0.24	0.81

## Sheet: TableS8- Anqa1 APMS conjugation
Bait	PreyGene	Spec	SpecSum	AvgSpec	NumReplicates	ctrlCounts	AvgP	MaxP	FoldChange	BFDR
Anqa1_5hrs_conj	TTHERM_00591560	86|86	172	86	2	0|0|0|0	1	1	860	0	Lin9
Anqa1_5hrs_conj	TTHERM_00147610	71|86	157	78.5	2	0|0|0|19	0.98	0.99	16.53	0	TOR1-like
Anqa1_5hrs_conj	TTHERM_00147500	63|64	127	63.5	2	0|0|0|0	1	1	635	0	Jinn2
Anqa1_5hrs_conj	TTHERM_00688660	61|61	122	61	2	0|0|0|0	1	1	610	0	RebL1
Anqa1_5hrs_conj	TTHERM_00766460	54|57	111	55.5	2	0|0|0|4	1	1	55.5	0	Anqa1
Anqa1_5hrs_conj	TTHERM_00842380	50|38	88	44	2	0|0|0|0	1	1	440	0	Myb-like 1 (MybL1)
Anqa1_5hrs_conj	TTHERM_00227070	32|32	64	32	2	0|0|0|0	1	1	320	0	Jinn1
Anqa1_5hrs_conj	TTHERM_00317260	33|28	61	30.5	2	0|0|0|0	1	1	305	0	Ipra1
Anqa1_5hrs_conj	TTHERM_00346540	10|10	20	10	2	0|0|0|0	1	1	100	0	Polyubiquitin (UBI4)
Anqa1_5hrs_conj	TTHERM_00227160	8|11	19	9.5	2	0|0|0|0	1	1	95	0	TFIID
Anqa1_5hrs_conj	TTHERM_00591570	8|8	16	8	2	0|0|0|0	1	1	80	0	Hypothetical2
Anqa1_5hrs_conj	TTHERM_00202930	3|5	8	4	2	0|0|0|0	0.99	1	40	0	Myb-like-2
Anqa1_5hrs_conj	TTHERM_00717580	3|5	8	4	2	0|0|0|0	0.99	1	40	0	Hypothetical
Anqa1_5hrs_conj	TTHERM_00530350	4|3	7	3.5	2	0|0|0|0	0.98	1	35	0	PRP12 splicing factor 3B
Anqa1_5hrs_conj	TTHERM_00105270	3|4	7	3.5	2	0|0|0|0	0.98	1	35	0	Hypothetical
Anqa1_5hrs_conj	TTHERM_00006020	3|4	7	3.5	2	0|0|0|0	0.98	1	35	0	AAA
Anqa1_5hrs_conj	TTHERM_00160910	3|4	7	3.5	2	0|0|0|0	0.98	1	35	0	Transcription initiation factor IID
Anqa1_5hrs_conj	TTHERM_01093550	3|3	6	3	2	0|0|0|0	0.97	0.97	30	0.01	Spt6
Anqa1_5hrs_conj	TTHERM_00537380	4|2	6	3	2	0|0|0|0	0.92	1	30	0.01	Transmembrane protein
Anqa1_5hrs_conj	TTHERM_01289080	3|3	6	3	2	0|0|0|0	0.97	0.97	30	0.01	Sm protein
Anqa1_5hrs_conj	TTHERM_00011760	2|3	5	2.5	2	0|0|0|0	0.91	0.97	25	0.01	RPC19 DNA-directed RNA polymerase I and III
Anqa1_5hrs_conj	TTHERM_00147600	29|29	58	29	2	4|6|0|13	0.87	0.87	5.04	0.02
Anqa1_5hrs_conj	TTHERM_00421170	2|2	4	2	2	0|0|0|0	0.85	0.85	20	0.02
Anqa1_5hrs_conj	TTHERM_00420930	2|2	4	2	2	0|0|0|0	0.85	0.85	20	0.02
Anqa1_5hrs_conj	TTHERM_00221120	10|3	13	6.5	2	0|2|0|0	0.72	0.99	13	0.03
Anqa1_5hrs_conj	TTHERM_00942990	3|6	9	4.5	2	0|2|0|0	0.67	0.89	9	0.04
Anqa1_5hrs_conj	TTHERM_00787360	6|6	12	6	2	0|0|0|4	0.56	0.56	6	0.05
Anqa1_5hrs_conj	TTHERM_00487100	3|4	7	3.5	2	0|2|0|0	0.54	0.65	7	0.07
Anqa1_5hrs_conj	TTHERM_00038880	10|12	22	11	2	2|2|7|0	0.49	0.61	4	0.08
Anqa1_5hrs_conj	TTHERM_00105230	3|0	3	1.5	2	0|0|0|0	0.49	0.97	15	0.1
Anqa1_5hrs_conj	TTHERM_00248450	0|3	3	1.5	2	0|0|0|0	0.49	0.97	15	0.1
Anqa1_5hrs_conj	TTHERM_00494500	0|3	3	1.5	2	0|0|0|0	0.49	0.97	15	0.1
Anqa1_5hrs_conj	TTHERM_00079260	0|3	3	1.5	2	0|0|0|0	0.49	0.97	15	0.1
Anqa1_5hrs_conj	TTHERM_00143660	0|3	3	1.5	2	0|0|0|0	0.49	0.97	15	0.1
Anqa1_5hrs_conj	TTHERM_00494810	4|2	6	3	2	0|0|0|2	0.44	0.65	6	0.16
Anqa1_5hrs_conj	TTHERM_01262820	2|0	2	1	2	0|0|0|0	0.43	0.85	10	0.17
Anqa1_5hrs_conj	TTHERM_00043790	2|0	2	1	2	0|0|0|0	0.43	0.85	10	0.17
Anqa1_5hrs_conj	TTHERM_00731400	2|0	2	1	2	0|0|0|0	0.43	0.85	10	0.17
Anqa1_5hrs_conj	TTHERM_00459230	2|0	2	1	2	0|0|0|0	0.43	0.85	10	0.17
Anqa1_5hrs_conj	TTHERM_00588910	2|0	2	1	2	0|0|0|0	0.43	0.85	10	0.17
Anqa1_5hrs_conj	TTHERM_00433680	0|2	2	1	2	0|0|0|0	0.43	0.85	10	0.17
Anqa1_5hrs_conj	TTHERM_00849500	0|2	2	1	2	0|0|0|0	0.43	0.85	10	0.17
Anqa1_5hrs_conj	TTHERM_00151470	0|2	2	1	2	0|0|0|0	0.43	0.85	10	0.17
Anqa1_5hrs_conj	TTHERM_01197140	0|2	2	1	2	0|0|0|0	0.43	0.85	10	0.17
Anqa1_5hrs_conj	TTHERM_00632821	0|2	2	1	2	0|0|0|0	0.43	0.85	10	0.17
Anqa1_5hrs_conj	TTHERM_00218390	0|2	2	1	2	0|0|0|0	0.43	0.85	10	0.17
Anqa1_5hrs_conj	TTHERM_00421210	0|2	2	1	2	0|0|0|0	0.43	0.85	10	0.17
Anqa1_5hrs_conj	TTHERM_00971680	0|2	2	1	2	0|0|0|0	0.43	0.85	10	0.17
Anqa1_5hrs_conj	TTHERM_00530680	4|6	10	5	2	0|2|3|0	0.38	0.56	4	0.28
Anqa1_5hrs_conj	TTHERM_00997720	6|7	13	6.5	2	0|0|0|7	0.37	0.42	3.71	0.29
Anqa1_5hrs_conj	TTHERM_01016100	4|4	8	4	2	0|0|0|4	0.35	0.35	4	0.29
Anqa1_5hrs_conj	TTHERM_00318800	6|4	10	5	2	0|3|0|3	0.27	0.42	3.33	0.3
Anqa1_5hrs_conj	TTHERM_00705050	2|2	4	2	2	0|0|2|0	0.24	0.24	4	0.31
Anqa1_5hrs_conj	TTHERM_00316500	4|0	4	2	2	0|0|3|0	0.22	0.45	2.67	0.32
Anqa1_5hrs_conj	TTHERM_00047490	3|0	3	1.5	2	0|0|2|0	0.22	0.44	3	0.32
Anqa1_5hrs_conj	TTHERM_01055600	3|0	3	1.5	2	0|0|2|0	0.22	0.44	3	0.32
Anqa1_5hrs_conj	TTHERM_00992740	0|3	3	1.5	2	0|0|0|2	0.22	0.44	3	0.32
Anqa1_5hrs_conj	TTHERM_00137550	0|3	3	1.5	2	0|0|2|0	0.22	0.44	3	0.32
Anqa1_5hrs_conj	TTHERM_00485990	6|2	8	4	2	3|0|0|3	0.22	0.42	2.67	0.36
Anqa1_5hrs_conj	TTHERM_00299879	2|4	6	3	2	0|4|0|0	0.22	0.35	3	0.36
Anqa1_5hrs_conj	TTHERM_00196620	5|2	7	3.5	2	2|0|0|3	0.2	0.38	2.8	0.37
Anqa1_5hrs_conj	TTHERM_01076960	12|6	18	9	2	3|0|0|10	0.19	0.38	2.77	0.38
Anqa1_5hrs_conj	TTHERM_01053080	7|3	10	5	2	0|8|0|0	0.18	0.34	2.5	0.38
Anqa1_5hrs_conj	TTHERM_00641240	2|2	4	2	2	0|3|0|0	0.16	0.16	2.67	0.39
Anqa1_5hrs_conj	TTHERM_00028740	7|4	11	5.5	2	9|0|0|0	0.14	0.25	2.44	0.4
Anqa1_5hrs_conj	TTHERM_01403810	2|0	2	1	2	2|0|0|0	0.12	0.24	2	0.41
Anqa1_5hrs_conj	TTHERM_00471830	2|0	2	1	2	2|0|0|0	0.12	0.24	2	0.41
Anqa1_5hrs_conj	TTHERM_00527180	0|2	2	1	2	0|0|0|2	0.12	0.24	2	0.41
Anqa1_5hrs_conj	TTHERM_01119520	0|2	2	1	2	0|0|0|2	0.12	0.24	2	0.41
Anqa1_5hrs_conj	TTHERM_00316290	0|2	2	1	2	0|2|0|0	0.12	0.24	2	0.41
Anqa1_5hrs_conj	TTHERM_00691780	3|0	3	1.5	2	0|0|4|0	0.11	0.22	1.5	0.44
Anqa1_5hrs_conj	TTHERM_00684450	7|6	13	6.5	2	0|3|0|7	0.1	0.13	2.6	0.45
Anqa1_5hrs_conj	TTHERM_00446240	2|0	2	1	2	3|0|0|0	0.08	0.16	1.33	0.45
Anqa1_5hrs_conj	TTHERM_00554270	9|10	19	9.5	2	0|12|0|3	0.06	0.08	2.53	0.46
Anqa1_5hrs_conj	TTHERM_00721450	4|2	6	3	2	0|7|0|0	0.05	0.1	1.71	0.46
Anqa1_5hrs_conj	TTHERM_01002860	9|12	21	10.5	2	3|7|7|0	0.05	0.1	2.47	0.47
Anqa1_5hrs_conj	TTHERM_00760400	10|9	19	9.5	2	0|5|0|10	0.05	0.07	2.53	0.48
Anqa1_5hrs_conj	TTHERM_00531890	7|3	10	5	2	0|11|0|0	0.05	0.11	1.82	0.48
Anqa1_5hrs_conj	TTHERM_01035770	16|14	30	15	2	0|8|0|14	0.05	0.08	2.73	0.49
Anqa1_5hrs_conj	TTHERM_00494570	5|7	12	6	2	0|3|0|8	0.05	0.08	2.18	0.5
Anqa1_5hrs_conj	TTHERM_00016060	3|3	6	3	2	0|0|2|4	0.05	0.05	2	0.5
Anqa1_5hrs_conj	TTHERM_00295920	2|2	4	2	2	0|5|0|0	0.05	0.05	1.6	0.51
Anqa1_5hrs_conj	TTHERM_00046530	0|2	2	1	2	0|4|0|0	0.05	0.09	1	0.51
Anqa1_5hrs_conj	TTHERM_00682930	0|2	2	1	2	0|0|4|0	0.05	0.09	1	0.51
Anqa1_5hrs_conj	TTHERM_00339880	3|3	6	3	2	0|3|3|0	0.04	0.04	2	0.52
Anqa1_5hrs_conj	TTHERM_01082940	6|2	8	4	2	3|5|0|2	0.03	0.06	1.6	0.53
Anqa1_5hrs_conj	TTHERM_00185640	4|4	8	4	2	0|9|0|0	0.03	0.03	1.78	0.53
Anqa1_5hrs_conj	TTHERM_00444870	2|2	4	2	2	3|2|0|0	0.03	0.03	1.6	0.54
Anqa1_5hrs_conj	TTHERM_00361490	0|2	2	1	2	0|0|2|2	0.03	0.05	1	0.54
Anqa1_5hrs_conj	TTHERM_00083300	0|2	2	1	2	0|5|0|0	0.02	0.05	0.8	0.55
Anqa1_5hrs_conj	TTHERM_00713380	0|2	2	1	2	0|0|0|5	0.02	0.05	0.8	0.55
Anqa1_5hrs_conj	TTHERM_00193220	12|11	23	11.5	2	0|7|0|12	0.02	0.03	2.42	0.56
Anqa1_5hrs_conj	TTHERM_00476810	0|2	2	1	2	3|2|0|0	0.01	0.03	0.8	0.56
Anqa1_5hrs_conj	TTHERM_00540050	6|6	12	6	2	3|3|0|6	0.01	0.01	2	0.57
Anqa1_5hrs_conj	TTHERM_00641119	2|2	4	2	2	0|2|4|0	0.01	0.01	1.33	0.57
Anqa1_5hrs_conj	TTHERM_00787270	3|2	5	2.5	2	2|2|3|0	0.01	0.02	1.43	0.58
Anqa1_5hrs_conj	TTHERM_01014740	2|2	4	2	2	2|0|2|2	0.01	0.01	1.33	0.58
Anqa1_5hrs_conj	TTHERM_01015930	0|3	3	1.5	2	0|2|5|0	0.01	0.02	0.86	0.58
Anqa1_5hrs_conj	TTHERM_00723290	2|0	2	1	2	4|0|0|2	0.01	0.01	0.67	0.59
Anqa1_5hrs_conj	TTHERM_00975380	2|0	2	1	2	0|4|0|2	0.01	0.01	0.67	0.59
Anqa1_5hrs_conj	TTHERM_01129660	7|5	12	6	2	7|0|4|3	0	0.01	1.71	0.6
Anqa1_5hrs_conj	TTHERM_01094890	2|2	4	2	2	0|2|5|0	0.01	0.01	1.14	0.6
Anqa1_5hrs_conj	TTHERM_00499260	2|0	2	1	2	0|3|0|3	0.01	0.01	0.67	0.6
Anqa1_5hrs_conj	TTHERM_00923170	19|17	36	18	2	6|19|5|0	0	0.01	2.4	0.61
Anqa1_5hrs_conj	TTHERM_00140920	2|0	2	1	2	0|0|7|0	0	0.01	0.57	0.61
Anqa1_5hrs_conj	TTHERM_00433410	2|0	2	1	2	0|7|0|0	0	0.01	0.57	0.61
Anqa1_5hrs_conj	TTHERM_00582080	8|7	15	7.5	2	0|5|4|7	0	0.01	1.88	0.62
Anqa1_5hrs_conj	TTHERM_00037640	8|6	14	7	2	5|4|7|0	0	0.01	1.75	0.62
Anqa1_5hrs_conj	TTHERM_00400750	11|12	23	11.5	2	3|13|4|2	0	0	2.09	0.63
Anqa1_5hrs_conj	TTHERM_00891190	3|4	7	3.5	2	3|3|4|0	0	0	1.4	0.63
Anqa1_5hrs_conj	TTHERM_01242400	2|0	2	1	2	0|3|4|0	0	0.01	0.57	0.63
Anqa1_5hrs_conj	TTHERM_00778410	3|2	5	2.5	2	0|8|0|2	0	0	1	0.64
Anqa1_5hrs_conj	TTHERM_00766530	2|3	5	2.5	2	4|5|0|0	0	0	1.11	0.64
Anqa1_5hrs_conj	TTHERM_00388640	3|0	3	1.5	2	0|8|0|2	0	0	0.6	0.64
Anqa1_5hrs_conj	TTHERM_01001220	0|3	3	1.5	2	0|4|5|0	0	0	0.67	0.64
Anqa1_5hrs_conj	TTHERM_00120930	5|6	11	5.5	2	0|7|0|8	0	0	1.47	0.65
Anqa1_5hrs_conj	TTHERM_00189180	4|3	7	3.5	2	3|0|4|4	0	0	1.27	0.65
Anqa1_5hrs_conj	TTHERM_00773220	3|0	3	1.5	2	0|4|0|6	0	0	0.6	0.65
Anqa1_5hrs_conj	TTHERM_00117590	3|3	6	3	2	0|7|2|2	0	0	1.09	0.66
Anqa1_5hrs_conj	TTHERM_00522180	3|3	6	3	2	0|5|4|2	0	0	1.09	0.66
Anqa1_5hrs_conj	TTHERM_00444320	2|3	5	2.5	2	2|3|5|0	0	0	1	0.66
Anqa1_5hrs_conj	TTHERM_00773160	12|10	22	11	2	13|4|8|0	0	0	1.76	0.67
Anqa1_5hrs_conj	TTHERM_00579319	4|3	7	3.5	2	0|9|4|0	0	0	1.08	0.67
Anqa1_5hrs_conj	TTHERM_00713350	3|3	6	3	2	0|3|4|4	0	0	1.09	0.67
Anqa1_5hrs_conj	TTHERM_01049320	2|3	5	2.5	2	3|4|3|0	0	0	1	0.67
Anqa1_5hrs_conj	TTHERM_00474970	11|7	18	9	2	9|2|8|5	0	0	1.5	0.68
Anqa1_5hrs_conj	TTHERM_00426320	7|5	12	6	2	7|4|3|4	0	0	1.33	0.68
Anqa1_5hrs_conj	TTHERM_00926990	5|6	11	5.5	2	7|3|4|2	0	0	1.38	0.68
Anqa1_5hrs_conj	TTHERM_00649060	5|3	8	4	2	4|3|8|0	0	0	1.07	0.68
Anqa1_5hrs_conj	TTHERM_00161050	9|8	17	8.5	2	2|5|3|12	0	0	1.55	0.69
Anqa1_5hrs_conj	TTHERM_01339580	5|8	13	6.5	2	2|5|10|3	0	0	1.3	0.69
Anqa1_5hrs_conj	TTHERM_00421060	4|6	10	5	2	2|3|6|6	0	0	1.18	0.69
Anqa1_5hrs_conj	TTHERM_00859260	4|3	7	3.5	2	4|5|3|2	0	0	1	0.69
Anqa1_5hrs_conj	TTHERM_01002870	12|12	24	12	2	8|9|10|4	0	0	1.55	0.7
Anqa1_5hrs_conj	TTHERM_00079910	10|9	19	9.5	2	3|8|3|13	0	0	1.41	0.7
Anqa1_5hrs_conj	TTHERM_00196200	5|7	12	6	2	2|10|8|0	0	0	1.2	0.7
Anqa1_5hrs_conj	TTHERM_00566770	6|6	12	6	2	0|17|5|0	0	0	1.09	0.7
Anqa1_5hrs_conj	TTHERM_00661650	5|3	8	4	2	3|2|9|5	0	0	0.84	0.7
Anqa1_5hrs_conj	TTHERM_00313080	3|13	16	8	2	9|11|9|3	0	0	1	0.71
Anqa1_5hrs_conj	TTHERM_00444470	6|4	10	5	2	2|8|3|10	0	0	0.87	0.71
Anqa1_5hrs_conj	TTHERM_00918510	6|4	10	5	2	9|2|5|5	0	0	0.95	0.71
Anqa1_5hrs_conj	TTHERM_01194830	5|4	9	4.5	2	3|5|6|5	0	0	0.95	0.71
Anqa1_5hrs_conj	TTHERM_00079300	35|29	64	32	2	10|14|5|36	0	0	1.97	0.72
Anqa1_5hrs_conj	TTHERM_00941450	18|17	35	17.5	2	6|13|5|18	0	0	1.67	0.72
Anqa1_5hrs_conj	TTHERM_00613630	14|17	31	15.5	2	16|11|3|11	0	0	1.51	0.72
Anqa1_5hrs_conj	TTHERM_01091290	10|8	18	9	2	0|26|5|0	0	0	1.16	0.72
Anqa1_5hrs_conj	TTHERM_00131110	9|8	17	8.5	2	7|6|9|6	0	0	1.21	0.72
Anqa1_5hrs_conj	TTHERM_00802450	8|7	15	7.5	2	8|6|7|6	0	0	1.11	0.72
Anqa1_5hrs_conj	TTHERM_01100390	21|19	40	20	2	9|14|13|14	0	0	1.6	0.73
Anqa1_5hrs_conj	TTHERM_00969640	12|16	28	14	2	6|7|7|22	0	0	1.33	0.73
Anqa1_5hrs_conj	TTHERM_00079270	11|6	17	8.5	2	3|10|6|13	0	0	1.06	0.73
Anqa1_5hrs_conj	TTHERM_00823670	7|9	16	8	2	10|8|7|6	0	0	1.03	0.73
Anqa1_5hrs_conj	TTHERM_00780960	7|5	12	6	2	7|3|10|7	0	0	0.89	0.73
Anqa1_5hrs_conj	TTHERM_00086780	38|36	74	37	2	27|13|46|0	0	0	1.72	0.74
Anqa1_5hrs_conj	TTHERM_00136360	17|13	30	15	2	15|19|12|8	0	0	1.11	0.74
Anqa1_5hrs_conj	TTHERM_00239290	12|10	22	11	2	7|13|7|9	0	0	1.22	0.74
Anqa1_5hrs_conj	TTHERM_01128560	8|11	19	9.5	2	8|10|13|10	0	0	0.93	0.74
Anqa1_5hrs_conj	TTHERM_00522630	7|9	16	8	2	7|9|12|5	0	0	0.97	0.74
Anqa1_5hrs_conj	TTHERM_00476820	10|5	15	7.5	2	8|11|7|12	0	0	0.79	0.74
Anqa1_5hrs_conj	TTHERM_00094210	37|32	69	34.5	2	15|32|7|37	0	0	1.52	0.75
Anqa1_5hrs_conj	TTHERM_00773780	37|31	68	34	2	10|45|6|30	0	0	1.49	0.75
Anqa1_5hrs_conj	TTHERM_00384910	26|19	45	22.5	2	16|23|20|13	0	0	1.25	0.75
Anqa1_5hrs_conj	TTHERM_00689880	21|22	43	21.5	2	6|22|16|20	0	0	1.34	0.75
Anqa1_5hrs_conj	TTHERM_00729250	22|20	42	21	2	17|26|18|4	0	0	1.29	0.75
Anqa1_5hrs_conj	TTHERM_00279670	22|19	41	20.5	2	16|19|21|9	0	0	1.26	0.75
Anqa1_5hrs_conj	TTHERM_00442880	18|20	38	19	2	21|19|13|17	0	0	1.09	0.75
Anqa1_5hrs_conj	TTHERM_00530470	75|70	145	72.5	2	27|39|23|60	0	0	1.95	0.76
Anqa1_5hrs_conj	TTHERM_00339610	29|29	58	29	2	27|26|26|14	0	0	1.25	0.76
Anqa1_5hrs_conj	TTHERM_01035670	29|27	56	28	2	8|36|17|24	0	0	1.32	0.76
Anqa1_5hrs_conj	TTHERM_00522830	24|25	49	24.5	2	13|33|15|30	0	0	1.08	0.76
Anqa1_5hrs_conj	TTHERM_00657560	26|22	48	24	2	0|29|3|61	0	0	1.03	0.76
Anqa1_5hrs_conj	TTHERM_00585260	20|19	39	19.5	2	19|19|26|11	0	0	1.04	0.76
Anqa1_5hrs_conj	TTHERM_00134970	18|13	31	15.5	2	8|25|21|14	0	0	0.91	0.76
Anqa1_5hrs_conj	TTHERM_00052160	60|55	115	57.5	2	9|58|7|72	0	0	1.58	0.77
Anqa1_5hrs_conj	TTHERM_00266649	54|49	103	51.5	2	36|40|34|57	0	0	1.23	0.77
Anqa1_5hrs_conj	TTHERM_00105110	42|45	87	43.5	2	20|36|27|47	0	0	1.34	0.77
Anqa1_5hrs_conj	TTHERM_00283730	32|34	66	33	2	12|35|30|28	0	0	1.26	0.77
Anqa1_5hrs_conj	TTHERM_00655820	31|34	65	32.5	2	32|31|20|22	0	0	1.24	0.77
Anqa1_5hrs_conj	TTHERM_00190950	34|28	62	31	2	22|27|27|36	0	0	1.11	0.77
Anqa1_5hrs_conj	TTHERM_00151190	24|24	48	24	2	15|35|12|30	0	0	1.04	0.77
Anqa1_5hrs_conj	TTHERM_00047550	156|152	308	154	2	91|141|75|199	0	0	1.22	0.78
Anqa1_5hrs_conj	TTHERM_01161040	130|106	236	118	2	48|256|133|0	0	0	1.08	0.78
Anqa1_5hrs_conj	TTHERM_00382370	80|78	158	79	2	22|127|45|176	0	0	0.85	0.78
Anqa1_5hrs_conj	TTHERM_01075780	75|77	152	76	2	46|70|42|84	0	0	1.26	0.78
Anqa1_5hrs_conj	TTHERM_00492850	65|58	123	61.5	2	34|84|64|57	0	0	1.03	0.78
Anqa1_5hrs_conj	TTHERM_00348510	64|57	121	60.5	2	88|78|89|47	0	0	0.8	0.78
Anqa1_5hrs_conj	TTHERM_00456860	51|52	103	51.5	2	15|97|43|110	0	0	0.78	0.78
Anqa1_5hrs_conj	TTHERM_00243730	43|37	80	40	2	54|40|29|54	0	0	0.9	0.78
Anqa1_5hrs_conj	TTHERM_00538940	40|36	76	38	2	34|103|82|58	0	0	0.55	0.78
Anqa1_5hrs_conj	TTHERM_00938820	35|41	76	38	2	35|45|56|43	0	0	0.85	0.78
Anqa1_5hrs_conj	TTHERM_00558620	39|35	74	37	2	44|55|55|35	0	0	0.78	0.78
Anqa1_5hrs_conj	TTHERM_00158520	35|36	71	35.5	2	49|58|55|47	0	0	0.68	0.78
Anqa1_5hrs_conj	TTHERM_01049200	24|25	49	24.5	2	21|46|37|12	0	0	0.84	0.78
Anqa1_5hrs_conj	TTHERM_00529860	22|26	48	24	2	31|47|28|25	0	0	0.73	0.78
Anqa1_5hrs_conj	TTHERM_00194540	24|23	47	23.5	2	35|42|34|26	0	0	0.69	0.78
Anqa1_5hrs_conj	TTHERM_00551160	23|19	42	21	2	27|49|42|35	0	0	0.55	0.78
Anqa1_5hrs_conj	TTHERM_00333210	22|19	41	20.5	2	61|34|32|28	0	0	0.53	0.78
Anqa1_5hrs_conj	TTHERM_00221140	21|18	39	19.5	2	22|26|31|27	0	0	0.74	0.78
Anqa1_5hrs_conj	TTHERM_00137990	19|20	39	19.5	2	12|42|21|13	0	0	0.89	0.78
Anqa1_5hrs_conj	TTHERM_00339640	21|16	37	18.5	2	28|35|28|32	0	0	0.6	0.78
Anqa1_5hrs_conj	TTHERM_01014750	20|16	36	18	2	23|20|46|24	0	0	0.64	0.78
Anqa1_5hrs_conj	TTHERM_00196370	20|15	35	17.5	2	29|32|21|37	0	0	0.59	0.78
Anqa1_5hrs_conj	TTHERM_00497880	18|17	35	17.5	2	55|2|40|13	0	0	0.64	0.78
Anqa1_5hrs_conj	TTHERM_01151500	18|16	34	17	2	38|47|42|23	0	0	0.45	0.78
Anqa1_5hrs_conj	TTHERM_00502380	18|16	34	17	2	17|21|16|21	0	0	0.91	0.78
Anqa1_5hrs_conj	TTHERM_01386050	18|16	34	17	2	17|20|19|27	0	0	0.82	0.78
Anqa1_5hrs_conj	TTHERM_00047080	13|20	33	16.5	2	18|44|22|27	0	0	0.59	0.78
Anqa1_5hrs_conj	TTHERM_00059330	16|16	32	16	2	17|23|28|27	0	0	0.67	0.78
Anqa1_5hrs_conj	TTHERM_00251100	16|15	31	15.5	2	23|19|24|37	0	0	0.6	0.78
Anqa1_5hrs_conj	TTHERM_00499420	15|14	29	14.5	2	67|0|23|10	0	0	0.58	0.78
Anqa1_5hrs_conj	TTHERM_00171850	15|14	29	14.5	2	11|18|19|18	0	0	0.88	0.78
Anqa1_5hrs_conj	TTHERM_00582280	16|13	29	14.5	2	20|35|20|38	0	0	0.51	0.78
Anqa1_5hrs_conj	TTHERM_01113100	13|16	29	14.5	2	13|14|29|13	0	0	0.84	0.78
Anqa1_5hrs_conj	TTHERM_00052310	15|13	28	14	2	28|30|43|15	0	0	0.48	0.78
Anqa1_5hrs_conj	TTHERM_00077230	15|13	28	14	2	29|78|90|41	0	0	0.24	0.78
Anqa1_5hrs_conj	TTHERM_00579060	16|12	28	14	2	16|19|15|16	0	0	0.85	0.78
Anqa1_5hrs_conj	TTHERM_00275740	12|15	27	13.5	2	52|51|46|31	0	0	0.3	0.78
Anqa1_5hrs_conj	TTHERM_00633360	16|11	27	13.5	2	48|2|16|9	0	0	0.72	0.78
Anqa1_5hrs_conj	TTHERM_00037060	12|13	25	12.5	2	9|18|23|14	0	0	0.78	0.78
Anqa1_5hrs_conj	TTHERM_00122290	12|13	25	12.5	2	13|18|21|16	0	0	0.74	0.78
Anqa1_5hrs_conj	TTHERM_00522980	11|14	25	12.5	2	14|31|24|16	0	0	0.59	0.78
Anqa1_5hrs_conj	TTHERM_00353280	11|13	24	12	2	10|15|28|11	0	0	0.75	0.78
Anqa1_5hrs_conj	TTHERM_00487020	13|10	23	11.5	2	15|23|13|24	0	0	0.61	0.78
Anqa1_5hrs_conj	TTHERM_01142730	12|11	23	11.5	2	14|15|9|16	0	0	0.85	0.78
Anqa1_5hrs_conj	TTHERM_00444670	11|12	23	11.5	2	32|46|33|22	0	0	0.35	0.78
Anqa1_5hrs_conj	TTHERM_00706300	12|11	23	11.5	2	23|24|18|19	0	0	0.55	0.78
Anqa1_5hrs_conj	TTHERM_00382330	11|12	23	11.5	2	22|32|31|15	0	0	0.46	0.78
Anqa1_5hrs_conj	TTHERM_00189170	13|10	23	11.5	2	27|2|19|10	0	0	0.79	0.78
Anqa1_5hrs_conj	TTHERM_00549610	12|10	22	11	2	8|16|12|14	0	0	0.88	0.78
Anqa1_5hrs_conj	TTHERM_00487090	10|12	22	11	2	10|16|23|5	0	0	0.81	0.78
Anqa1_5hrs_conj	TTHERM_00068110	12|10	22	11	2	16|15|10|10	0	0	0.86	0.78
Anqa1_5hrs_conj	TTHERM_00571860	10|11	21	10.5	2	8|17|17|11	0	0	0.79	0.78
Anqa1_5hrs_conj	TTHERM_00836690	12|9	21	10.5	2	20|20|27|15	0	0	0.51	0.78
Anqa1_5hrs_conj	TTHERM_00578640	12|9	21	10.5	2	38|0|15|10	0	0	0.67	0.78
Anqa1_5hrs_conj	TTHERM_00765300	10|11	21	10.5	2	14|16|13|7	0	0	0.84	0.78
Anqa1_5hrs_conj	TTHERM_00363210	11|10	21	10.5	2	7|13|13|12	0	0	0.93	0.78
Anqa1_5hrs_conj	TTHERM_00454080	10|11	21	10.5	2	9|12|11|13	0	0	0.93	0.78
Anqa1_5hrs_conj	TTHERM_00762890	11|9	20	10	2	18|13|10|11	0	0	0.77	0.78
Anqa1_5hrs_conj	TTHERM_00535740	10|10	20	10	2	19|24|23|13	0	0	0.51	0.78
Anqa1_5hrs_conj	TTHERM_00691430	11|8	19	9.5	2	9|18|3|15	0	0	0.84	0.78
Anqa1_5hrs_conj	TTHERM_00471090	9|10	19	9.5	2	9|11|13|9	0	0	0.9	0.78
Anqa1_5hrs_conj	TTHERM_00344030	9|10	19	9.5	2	10|16|7|12	0	0	0.84	0.78
Anqa1_5hrs_conj	TTHERM_00149340	10|9	19	9.5	2	16|20|16|10	0	0	0.61	0.78
Anqa1_5hrs_conj	TTHERM_00227270	10|9	19	9.5	2	16|8|13|10	0	0	0.81	0.78
Anqa1_5hrs_conj	TTHERM_01014660	10|9	19	9.5	2	14|17|9|6	0	0	0.83	0.78
Anqa1_5hrs_conj	TTHERM_00926980	9|10	19	9.5	2	12|20|12|8	0	0	0.73	0.78
Anqa1_5hrs_conj	TTHERM_00442210	10|8	18	9	2	24|24|18|6	0	0	0.5	0.78
Anqa1_5hrs_conj	TTHERM_00537300	9|8	17	8.5	2	16|11|12|15	0	0	0.63	0.78
Anqa1_5hrs_conj	TTHERM_00856520	8|9	17	8.5	2	16|18|14|9	0	0	0.6	0.78
Anqa1_5hrs_conj	TTHERM_00191800	11|6	17	8.5	2	23|19|42|0	0	0	0.4	0.78
Anqa1_5hrs_conj	TTHERM_00487140	9|8	17	8.5	2	10|13|11|12	0	0	0.74	0.78
Anqa1_5hrs_conj	TTHERM_00465040	8|9	17	8.5	2	22|52|33|48	0	0	0.22	0.78
Anqa1_5hrs_conj	TTHERM_00266390	8|9	17	8.5	2	14|10|19|12	0	0	0.62	0.78
Anqa1_5hrs_conj	TTHERM_00469100	9|7	16	8	2	13|12|10|3	0	0	0.84	0.78
Anqa1_5hrs_conj	TTHERM_01289110	9|7	16	8	2	23|0|12|6	0	0	0.78	0.78
Anqa1_5hrs_conj	TTHERM_00058610	8|8	16	8	2	6|9|10|7	0	0	1	0.78
Anqa1_5hrs_conj	TTHERM_00378970	7|9	16	8	2	11|14|10|3	0	0	0.84	0.78
Anqa1_5hrs_conj	TTHERM_00735240	9|7	16	8	2	11|13|5|15	0	0	0.73	0.78
Anqa1_5hrs_conj	TTHERM_00059190	9|6	15	7.5	2	4|11|22|4	0	0	0.73	0.78
Anqa1_5hrs_conj	TTHERM_00736480	9|6	15	7.5	2	15|12|18|12	0	0	0.53	0.78
Anqa1_5hrs_conj	TTHERM_00047480	9|6	15	7.5	2	25|33|31|19	0	0	0.28	0.78
Anqa1_5hrs_conj	TTHERM_00688500	7|8	15	7.5	2	5|18|8|7	0	0	0.79	0.78
Anqa1_5hrs_conj	TTHERM_01197120	8|7	15	7.5	2	8|12|15|4	0	0	0.77	0.78
Anqa1_5hrs_conj	TTHERM_00497960	8|7	15	7.5	2	6|8|10|9	0	0	0.91	0.78
Anqa1_5hrs_conj	TTHERM_00551090	8|7	15	7.5	2	16|14|10|6	0	0	0.65	0.78
Anqa1_5hrs_conj	TTHERM_00773340	8|7	15	7.5	2	20|0|16|10	0	0	0.65	0.78
Anqa1_5hrs_conj	TTHERM_00715730	7|8	15	7.5	2	12|18|12|0	0	0	0.71	0.78
Anqa1_5hrs_conj	TTHERM_00047040	7|8	15	7.5	2	13|19|19|0	0	0	0.59	0.78
Anqa1_5hrs_conj	TTHERM_00691940	6|9	15	7.5	2	10|23|24|2	0	0	0.51	0.78
Anqa1_5hrs_conj	TTHERM_00149798	10|4	14	7	2	45|11|28|10	0	0	0.3	0.78
Anqa1_5hrs_conj	TTHERM_00584700	9|5	14	7	2	10|16|14|17	0	0	0.49	0.78
Anqa1_5hrs_conj	TTHERM_00446090	8|6	14	7	2	14|17|9|3	0	0	0.65	0.78
Anqa1_5hrs_conj	TTHERM_00133690	10|4	14	7	2	12|21|11|18	0	0	0.45	0.78
Anqa1_5hrs_conj	TTHERM_00636970	6|8	14	7	2	24|9|15|4	0	0	0.54	0.78
Anqa1_5hrs_conj	TTHERM_00037050	9|5	14	7	2	10|16|14|11	0	0	0.55	0.78
Anqa1_5hrs_conj	TTHERM_00216010	6|8	14	7	2	8|8|17|9	0	0	0.67	0.78
Anqa1_5hrs_conj	TTHERM_00035540	7|6	13	6.5	2	7|11|5|8	0	0	0.84	0.78
Anqa1_5hrs_conj	TTHERM_00732640	8|5	13	6.5	2	11|14|16|9	0	0	0.52	0.78
Anqa1_5hrs_conj	TTHERM_00713470	7|6	13	6.5	2	8|10|10|9	0	0	0.7	0.78
Anqa1_5hrs_conj	TTHERM_00058670	7|6	13	6.5	2	0|14|0|38	0	0	0.5	0.78
Anqa1_5hrs_conj	TTHERM_00666180	6|7	13	6.5	2	9|12|13|0	0	0	0.76	0.78
Anqa1_5hrs_conj	TTHERM_00691890	7|6	13	6.5	2	6|10|11|10	0	0	0.7	0.78
Anqa1_5hrs_conj	TTHERM_00046920	5|8	13	6.5	2	11|12|10|10	0	0	0.6	0.78
Anqa1_5hrs_conj	TTHERM_00437600	7|5	12	6	2	4|10|3|14	0	0	0.77	0.78
Anqa1_5hrs_conj	TTHERM_00899460	6|6	12	6	2	7|10|17|9	0	0	0.56	0.78
Anqa1_5hrs_conj	TTHERM_00158020	7|5	12	6	2	9|10|8|5	0	0	0.75	0.78
Anqa1_5hrs_conj	TTHERM_00193740	6|6	12	6	2	31|23|20|19	0	0	0.26	0.78
Anqa1_5hrs_conj	TTHERM_00051730	6|6	12	6	2	15|14|11|13	0	0	0.45	0.78
Anqa1_5hrs_conj	TTHERM_00388440	6|6	12	6	2	9|10|11|0	0	0	0.8	0.78
Anqa1_5hrs_conj	TTHERM_00035580	6|6	12	6	2	10|8|9|8	0	0	0.69	0.78
Anqa1_5hrs_conj	TTHERM_00161060	6|6	12	6	2	3|9|9|5	0	0	0.92	0.78
Anqa1_5hrs_conj	TTHERM_00191240	6|5	11	5.5	2	8|8|10|4	0	0	0.73	0.78
Anqa1_5hrs_conj	TTHERM_00787250	6|5	11	5.5	2	9|11|12|0	0	0	0.69	0.78
Anqa1_5hrs_conj	TTHERM_00725970	4|7	11	5.5	2	24|31|24|22	0	0	0.22	0.78
Anqa1_5hrs_conj	TTHERM_00670500	5|6	11	5.5	2	5|9|6|5	0	0	0.88	0.78
Anqa1_5hrs_conj	TTHERM_00578940	5|6	11	5.5	2	6|5|14|3	0	0	0.79	0.78
Anqa1_5hrs_conj	TTHERM_00532470	3|8	11	5.5	2	19|52|34|8	0	0	0.19	0.78
Anqa1_5hrs_conj	TTHERM_00773350	5|5	10	5	2	18|3|22|5	0	0	0.42	0.78
Anqa1_5hrs_conj	TTHERM_00649110	5|5	10	5	2	9|7|8|5	0	0	0.69	0.78
Anqa1_5hrs_conj	TTHERM_00471950	4|6	10	5	2	7|9|15|11	0	0	0.48	0.78
Anqa1_5hrs_conj	TTHERM_00424720	5|5	10	5	2	8|15|8|8	0	0	0.51	0.78
Anqa1_5hrs_conj	TTHERM_01109770	6|4	10	5	2	16|7|10|8	0	0	0.49	0.78
Anqa1_5hrs_conj	TTHERM_01053000	6|4	10	5	2	26|3|13|2	0	0	0.45	0.78
Anqa1_5hrs_conj	TTHERM_00127110	4|6	10	5	2	3|8|2|124	0	0	0.15	0.78
Anqa1_5hrs_conj	TTHERM_00571650	3|7	10	5	2	5|8|5|10	0	0	0.71	0.78
Anqa1_5hrs_conj	TTHERM_00721150	7|2	9	4.5	2	27|13|32|8	0	0	0.23	0.78
Anqa1_5hrs_conj	TTHERM_00127260	5|4	9	4.5	2	0|17|13|2	0	0	0.56	0.78
Anqa1_5hrs_conj	TTHERM_00434070	6|3	9	4.5	2	18|21|18|11	0	0	0.26	0.78
Anqa1_5hrs_conj	TTHERM_00138370	5|4	9	4.5	2	10|7|5|3	0	0	0.72	0.78
Anqa1_5hrs_conj	TTHERM_00459390	5|4	9	4.5	2	12|12|10|6	0	0	0.45	0.78
Anqa1_5hrs_conj	TTHERM_00338210	6|3	9	4.5	2	7|6|7|5	0	0	0.72	0.78
Anqa1_5hrs_conj	TTHERM_00379000	5|4	9	4.5	2	6|6|12|4	0	0	0.64	0.78
Anqa1_5hrs_conj	TTHERM_00773330	5|4	9	4.5	2	12|0|8|5	0	0	0.72	0.78
Anqa1_5hrs_conj	TTHERM_01146030	4|5	9	4.5	2	7|9|12|5	0	0	0.55	0.78
Anqa1_5hrs_conj	TTHERM_00377330	3|6	9	4.5	2	7|13|8|2	0	0	0.6	0.78
Anqa1_5hrs_conj	TTHERM_00616340	4|5	9	4.5	2	11|9|15|4	0	0	0.46	0.78
Anqa1_5hrs_conj	TTHERM_00249870	3|6	9	4.5	2	7|12|5|0	0	0	0.75	0.78
Anqa1_5hrs_conj	TTHERM_01528510	2|7	9	4.5	2	4|15|13|0	0	0	0.56	0.78
Anqa1_5hrs_conj	TTHERM_00193849	5|3	8	4	2	6|11|14|7	0	0	0.42	0.78
Anqa1_5hrs_conj	TTHERM_00616050	5|3	8	4	2	12|9|15|8	0	0	0.36	0.78
Anqa1_5hrs_conj	TTHERM_00137780	5|3	8	4	2	3|7|7|3	0	0	0.8	0.78
Anqa1_5hrs_conj	TTHERM_00943010	6|2	8	4	2	16|13|12|4	0	0	0.36	0.78
Anqa1_5hrs_conj	TTHERM_00666540	5|3	8	4	2	10|5|6|8	0	0	0.55	0.78
Anqa1_5hrs_conj	TTHERM_00668060	5|3	8	4	2	7|10|7|3	0	0	0.59	0.78
Anqa1_5hrs_conj	TTHERM_01085730	4|4	8	4	2	0|9|0|11	0	0	0.8	0.78
Anqa1_5hrs_conj	TTHERM_00077599	3|5	8	4	2	3|13|8|14	0	0	0.42	0.78
Anqa1_5hrs_conj	TTHERM_00339810	4|4	8	4	2	10|15|12|7	0	0	0.36	0.78
Anqa1_5hrs_conj	TTHERM_00238830	4|4	8	4	2	6|8|5|8	0	0	0.59	0.78
Anqa1_5hrs_conj	TTHERM_00773610	4|4	8	4	2	7|10|3|12	0	0	0.5	0.78
Anqa1_5hrs_conj	TTHERM_00723390	4|4	8	4	2	4|7|8|0	0	0	0.84	0.78
Anqa1_5hrs_conj	TTHERM_00469380	3|5	8	4	2	6|5|8|2	0	0	0.76	0.78
Anqa1_5hrs_conj	TTHERM_00865270	4|4	8	4	2	2|7|6|6	0	0	0.76	0.78
Anqa1_5hrs_conj	TTHERM_00434040	4|4	8	4	2	12|3|6|4	0	0	0.64	0.78
Anqa1_5hrs_conj	TTHERM_00678360	5|2	7	3.5	2	7|10|18|33	0	0	0.21	0.78
Anqa1_5hrs_conj	TTHERM_00317200	5|2	7	3.5	2	7|10|10|0	0	0	0.52	0.78
Anqa1_5hrs_conj	TTHERM_01151600	4|3	7	3.5	2	23|4|19|4	0	0	0.28	0.78
Anqa1_5hrs_conj	TTHERM_00444510	5|2	7	3.5	2	22|2|8|5	0	0	0.38	0.78
Anqa1_5hrs_conj	TTHERM_00697490	4|3	7	3.5	2	11|4|12|3	0	0	0.47	0.78
Anqa1_5hrs_conj	TTHERM_00141090	4|3	7	3.5	2	4|11|7|15	0	0	0.38	0.78
Anqa1_5hrs_conj	TTHERM_00532090	3|4	7	3.5	2	4|7|5|5	0	0	0.67	0.78
Anqa1_5hrs_conj	TTHERM_00263050	4|3	7	3.5	2	0|5|4|8	0	0	0.82	0.78
Anqa1_5hrs_conj	TTHERM_00476670	4|3	7	3.5	2	29|21|28|20	0	0	0.14	0.78
Anqa1_5hrs_conj	TTHERM_00475080	4|3	7	3.5	2	13|17|18|0	0	0	0.29	0.78
Anqa1_5hrs_conj	TTHERM_00433690	3|4	7	3.5	2	4|9|2|7	0	0	0.64	0.78
Anqa1_5hrs_conj	TTHERM_00089240	3|4	7	3.5	2	9|13|10|3	0	0	0.4	0.78
Anqa1_5hrs_conj	TTHERM_00145010	3|4	7	3.5	2	49|2|21|14	0	0	0.16	0.78
Anqa1_5hrs_conj	TTHERM_00316280	3|4	7	3.5	2	4|5|7|7	0	0	0.61	0.78
Anqa1_5hrs_conj	TTHERM_00085180	3|4	7	3.5	2	11|8|10|8	0	0	0.38	0.78
Anqa1_5hrs_conj	TTHERM_00537060	4|3	7	3.5	2	5|13|7|0	0	0	0.56	0.78
Anqa1_5hrs_conj	TTHERM_01142780	3|4	7	3.5	2	0|2|0|16	0	0	0.78	0.78
Anqa1_5hrs_conj	TTHERM_00444500	4|3	7	3.5	2	12|15|14|3	0	0	0.32	0.78
Anqa1_5hrs_conj	TTHERM_00529790	3|4	7	3.5	2	7|12|8|0	0	0	0.52	0.78
Anqa1_5hrs_conj	TTHERM_01048110	2|5	7	3.5	2	6|14|4|2	0	0	0.54	0.78
Anqa1_5hrs_conj	TTHERM_00267990	4|2	6	3	2	9|7|2|3	0	0	0.57	0.78
Anqa1_5hrs_conj	TTHERM_00075670	3|3	6	3	2	18|4|9|2	0	0	0.36	0.78
Anqa1_5hrs_conj	TTHERM_00313119	4|2	6	3	2	3|8|4|4	0	0	0.63	0.78
Anqa1_5hrs_conj	TTHERM_00227880	3|3	6	3	2	3|6|0|4	0	0	0.92	0.78
Anqa1_5hrs_conj	TTHERM_00467660	4|2	6	3	2	9|11|15|9	0	0	0.27	0.78
Anqa1_5hrs_conj	TTHERM_00550700	3|3	6	3	2	13|11|15|9	0	0	0.25	0.78
Anqa1_5hrs_conj	TTHERM_00575360	3|3	6	3	2	7|6|9|0	0	0	0.55	0.78
Anqa1_5hrs_conj	TTHERM_00277550	3|3	6	3	2	3|10|3|4	0	0	0.6	0.78
Anqa1_5hrs_conj	TTHERM_00365340	3|3	6	3	2	4|7|18|0	0	0	0.41	0.78
Anqa1_5hrs_conj	TTHERM_00136220	3|3	6	3	2	2|12|12|0	0	0	0.46	0.78
Anqa1_5hrs_conj	TTHERM_00348060	4|2	6	3	2	4|2|3|7	0	0	0.75	0.78
Anqa1_5hrs_conj	TTHERM_00221100	3|3	6	3	2	3|6|7|2	0	0	0.67	0.78
Anqa1_5hrs_conj	TTHERM_00348390	3|3	6	3	2	4|7|3|0	0	0	0.86	0.78
Anqa1_5hrs_conj	TTHERM_00391300	2|4	6	3	2	6|10|6|5	0	0	0.44	0.78
Anqa1_5hrs_conj	TTHERM_00373840	3|3	6	3	2	0|10|4|0	0	0	0.86	0.78
Anqa1_5hrs_conj	TTHERM_00456790	3|3	6	3	2	2|4|5|3	0	0	0.86	0.78
Anqa1_5hrs_conj	TTHERM_00133500	2|4	6	3	2	7|18|11|0	0	0	0.33	0.78
Anqa1_5hrs_conj	TTHERM_00713140	3|2	5	2.5	2	4|4|3|3	0	0	0.71	0.78
Anqa1_5hrs_conj	TTHERM_01207550	3|2	5	2.5	2	9|8|9|0	0	0	0.38	0.78
Anqa1_5hrs_conj	TTHERM_00245350	3|2	5	2.5	2	0|7|0|5	0	0	0.83	0.78
Anqa1_5hrs_conj	TTHERM_00295170	3|2	5	2.5	2	4|3|3|4	0	0	0.71	0.78
Anqa1_5hrs_conj	TTHERM_00690030	3|2	5	2.5	2	0|5|0|16	0	0	0.48	0.78
Anqa1_5hrs_conj	TTHERM_00134940	2|3	5	2.5	2	13|2|16|2	0	0	0.3	0.78
Anqa1_5hrs_conj	TTHERM_00636980	3|2	5	2.5	2	5|4|4|3	0	0	0.62	0.78
Anqa1_5hrs_conj	TTHERM_01394370	2|3	5	2.5	2	5|6|4|0	0	0	0.67	0.78
Anqa1_5hrs_conj	TTHERM_01016000	2|3	5	2.5	2	9|11|3|15	0	0	0.26	0.78
Anqa1_5hrs_conj	TTHERM_00006320	3|2	5	2.5	2	0|18|0|67	0	0	0.12	0.78
Anqa1_5hrs_conj	TTHERM_00686220	2|3	5	2.5	2	13|2|8|0	0	0	0.43	0.78
Anqa1_5hrs_conj	TTHERM_00716240	2|3	5	2.5	2	14|0|21|3	0	0	0.26	0.78
Anqa1_5hrs_conj	TTHERM_00678260	2|3	5	2.5	2	4|2|12|3	0	0	0.48	0.78
Anqa1_5hrs_conj	TTHERM_01179780	2|3	5	2.5	2	7|5|5|6	0	0	0.43	0.78
Anqa1_5hrs_conj	TTHERM_00052400	2|3	5	2.5	2	7|5|5|0	0	0	0.59	0.78
Anqa1_5hrs_conj	TTHERM_00249630	2|3	5	2.5	2	8|5|6|49	0	0	0.15	0.78
Anqa1_5hrs_conj	TTHERM_00294640	2|3	5	2.5	2	0|9|5|2	0	0	0.62	0.78
Anqa1_5hrs_conj	TTHERM_00382380	0|5	5	2.5	2	10|11|11|10	0	0	0.24	0.78
Anqa1_5hrs_conj	TTHERM_00136120	4|0	4	2	2	21|8|27|3	0	0	0.14	0.78
Anqa1_5hrs_conj	TTHERM_00335620	4|0	4	2	2	0|2|0|15	0	0	0.47	0.78
Anqa1_5hrs_conj	TTHERM_00500960	2|2	4	2	2	2|7|5|16	0	0	0.27	0.78
Anqa1_5hrs_conj	TTHERM_00283850	2|2	4	2	2	2|0|5|2	0	0	0.89	0.78
Anqa1_5hrs_conj	TTHERM_00633150	2|2	4	2	2	10|0|3|3	0	0	0.5	0.78
Anqa1_5hrs_conj	TTHERM_01002890	2|2	4	2	2	3|10|7|5	0	0	0.32	0.78
Anqa1_5hrs_conj	TTHERM_00670170	4|0	4	2	2	27|0|5|4	0	0	0.22	0.78
Anqa1_5hrs_conj	TTHERM_01207720	2|2	4	2	2	34|0|15|2	0	0	0.16	0.78
Anqa1_5hrs_conj	TTHERM_00812780	2|2	4	2	2	7|2|9|2	0	0	0.4	0.78
Anqa1_5hrs_conj	TTHERM_00213560	2|2	4	2	2	2|6|5|2	0	0	0.53	0.78
Anqa1_5hrs_conj	TTHERM_00488340	2|2	4	2	2	4|0|5|3	0	0	0.67	0.78
Anqa1_5hrs_conj	TTHERM_00812950	2|2	4	2	2	4|11|3|0	0	0	0.44	0.78
Anqa1_5hrs_conj	TTHERM_01207660	2|2	4	2	2	10|4|8|0	0	0	0.36	0.78
Anqa1_5hrs_conj	TTHERM_00275750	2|2	4	2	2	4|7|9|6	0	0	0.31	0.78
Anqa1_5hrs_conj	TTHERM_00052470	2|2	4	2	2	2|7|6|2	0	0	0.47	0.78
Anqa1_5hrs_conj	TTHERM_00016360	2|2	4	2	2	10|0|7|4	0	0	0.38	0.78
Anqa1_5hrs_conj	TTHERM_00530750	0|4	4	2	2	8|8|6|14	0	0	0.22	0.78
Anqa1_5hrs_conj	TTHERM_00997780	0|4	4	2	2	3|13|9|0	0	0	0.32	0.78
Anqa1_5hrs_conj	TTHERM_00151810	0|4	4	2	2	4|4|3|19	0	0	0.27	0.78
Anqa1_5hrs_conj	TTHERM_00829380	3|0	3	1.5	2	15|7|14|4	0	0	0.15	0.78
Anqa1_5hrs_conj	TTHERM_00499440	3|0	3	1.5	2	18|0|0|0	0	0	0.33	0.78
Anqa1_5hrs_conj	TTHERM_00666640	3|0	3	1.5	2	7|7|9|0	0	0	0.26	0.78
Anqa1_5hrs_conj	TTHERM_00170320	3|0	3	1.5	2	3|8|6|3	0	0	0.3	0.78
Anqa1_5hrs_conj	TTHERM_00992760	3|0	3	1.5	2	6|6|3|2	0	0	0.35	0.78
Anqa1_5hrs_conj	TTHERM_00429910	3|0	3	1.5	2	8|8|7|8	0	0	0.19	0.78
Anqa1_5hrs_conj	TTHERM_00193230	0|3	3	1.5	2	3|8|13|7	0	0	0.19	0.78
Anqa1_5hrs_conj	TTHERM_00780580	0|3	3	1.5	2	4|9|7|2	0	0	0.27	0.78
Anqa1_5hrs_conj	TTHERM_00476510	0|3	3	1.5	2	10|8|14|2	0	0	0.18	0.78
Anqa1_5hrs_conj	TTHERM_00543590	0|3	3	1.5	2	5|4|9|0	0	0	0.33	0.78
Anqa1_5hrs_conj	TTHERM_00476640	2|0	2	1	2	2|3|5|2	0	0	0.33	0.78
Anqa1_5hrs_conj	TTHERM_00145260	2|0	2	1	2	5|3|4|8	0	0	0.2	0.78
Anqa1_5hrs_conj	TTHERM_00297140	2|0	2	1	2	2|3|4|2	0	0	0.36	0.78
Anqa1_5hrs_conj	TTHERM_00784570	2|0	2	1	2	5|7|5|4	0	0	0.19	0.78
Anqa1_5hrs_conj	TTHERM_00171630	2|0	2	1	2	3|3|2|3	0	0	0.36	0.78
Anqa1_5hrs_conj	TTHERM_00823660	2|0	2	1	2	0|6|6|0	0	0	0.33	0.78
Anqa1_5hrs_conj	TTHERM_00659010	2|0	2	1	2	4|6|7|3	0	0	0.2	0.78
Anqa1_5hrs_conj	TTHERM_00387120	2|0	2	1	2	2|3|3|0	0	0	0.5	0.78
Anqa1_5hrs_conj	TTHERM_00550810	2|0	2	1	2	40|4|33|3	0	0	0.05	0.78
Anqa1_5hrs_conj	TTHERM_00382350	2|0	2	1	2	21|6|16|8	0	0	0.08	0.78
Anqa1_5hrs_conj	TTHERM_00486310	2|0	2	1	2	0|8|7|0	0	0	0.27	0.78
Anqa1_5hrs_conj	TTHERM_01016220	2|0	2	1	2	3|6|4|0	0	0	0.31	0.78
Anqa1_5hrs_conj	TTHERM_01129680	2|0	2	1	2	4|0|0|4	0	0	0.5	0.78
Anqa1_5hrs_conj	TTHERM_00069210	2|0	2	1	2	6|4|7|0	0	0	0.24	0.78
Anqa1_5hrs_conj	TTHERM_00756470	2|0	2	1	2	0|0|0|8	0	0	0.5	0.78
Anqa1_5hrs_conj	TTHERM_00145360	2|0	2	1	2	3|2|2|2	0	0	0.44	0.78
Anqa1_5hrs_conj	TTHERM_00221110	2|0	2	1	2	0|11|5|0	0	0	0.25	0.78
Anqa1_5hrs_conj	TTHERM_00628560	2|0	2	1	2	7|10|2|0	0	0	0.21	0.78
Anqa1_5hrs_conj	TTHERM_00049310	2|0	2	1	2	4|5|5|0	0	0	0.29	0.78
Anqa1_5hrs_conj	TTHERM_01345820	2|0	2	1	2	17|9|7|4	0	0	0.11	0.78
Anqa1_5hrs_conj	TTHERM_00637670	2|0	2	1	2	3|4|0|2	0	0	0.44	0.78
Anqa1_5hrs_conj	TTHERM_00049030	2|0	2	1	2	3|13|4|10	0	0	0.13	0.78
Anqa1_5hrs_conj	TTHERM_00285560	2|0	2	1	2	0|3|3|5	0	0	0.36	0.78
Anqa1_5hrs_conj	TTHERM_00420900	2|0	2	1	2	8|10|4|0	0	0	0.18	0.78
Anqa1_5hrs_conj	TTHERM_00138080	2|0	2	1	2	10|13|9|7	0	0	0.1	0.78
Anqa1_5hrs_conj	TTHERM_00355520	2|0	2	1	2	0|3|3|7	0	0	0.31	0.78
Anqa1_5hrs_conj	TTHERM_00713190	2|0	2	1	2	0|11|6|0	0	0	0.24	0.78
Anqa1_5hrs_conj	TTHERM_00049450	2|0	2	1	2	6|6|0|0	0	0	0.33	0.78
Anqa1_5hrs_conj	TTHERM_00758840	2|0	2	1	2	3|7|4|2	0	0	0.25	0.78
Anqa1_5hrs_conj	TTHERM_00825190	2|0	2	1	2	11|11|8|3	0	0	0.12	0.78
Anqa1_5hrs_conj	TTHERM_00051900	0|2	2	1	2	0|3|0|24	0	0	0.15	0.78
Anqa1_5hrs_conj	TTHERM_00050590	0|2	2	1	2	11|5|9|0	0	0	0.16	0.78
Anqa1_5hrs_conj	TTHERM_00189460	0|2	2	1	2	2|7|6|0	0	0	0.27	0.78
Anqa1_5hrs_conj	TTHERM_01014570	0|2	2	1	2	3|3|4|4	0	0	0.29	0.78
Anqa1_5hrs_conj	TTHERM_00488350	0|2	2	1	2	7|5|7|2	0	0	0.19	0.78
Anqa1_5hrs_conj	TTHERM_00660320	0|2	2	1	2	0|2|5|2	0	0	0.44	0.78
Anqa1_5hrs_conj	TTHERM_00579210	0|2	2	1	2	0|4|2|3	0	0	0.44	0.78
Anqa1_5hrs_conj	TTHERM_00753340	0|2	2	1	2	4|4|4|2	0	0	0.29	0.78
Anqa1_5hrs_conj	TTHERM_00149300	0|2	2	1	2	14|14|28|14	0	0	0.06	0.78
Anqa1_5hrs_conj	TTHERM_00475140	0|2	2	1	2	5|5|6|2	0	0	0.22	0.78
Anqa1_5hrs_conj	TTHERM_01308010	0|2	2	1	2	3|3|2|0	0	0	0.5	0.78
Anqa1_5hrs_conj	TTHERM_00918500	0|2	2	1	2	8|6|7|4	0	0	0.16	0.78
Anqa1_5hrs_conj	TTHERM_01123840	0|2	2	1	2	7|5|6|2	0	0	0.2	0.78
Anqa1_5hrs_conj	TTHERM_00565630	0|2	2	1	2	0|4|6|20	0	0	0.13	0.78

## Sheet: TableS9-RebL1 ChIP peaks
PeakID (cmd=annotatePeaks.pl SSCH1_peaks.narrowPeak ../anno/T.fasta -gtf ../anno/T.gtf)	Chr	Start	End	Strand	Peak Score	Focus Ratio/Region Size	Annotation	Detailed Annotation	Distance to TSS	Nearest PromoterID	Entrez ID	Nearest Unigene	TTHERM#	Gene Alias
SSCH1_peak_2264	scf_8254551	599267	599672	+	477	NA	exon (mRNA00150.202, exon 1 of 1)	-exon (mRNA00150.202, exon 1 of 1)	110	mRNA00150.202	gene00150	mRNA00150	TTHERM_00421140
SSCH1_peak_1726	scf_8254475	458958	462572	+	477	NA	exon (mRNA00124.166, exon 1 of 1)	-exon (mRNA00124.166, exon 1 of 1)	1778	mRNA00124.166	gene00124	mRNA00124	TTHERM_00527420
SSCH1_peak_3699	scf_8254652	482359	482662	+	437	NA	promoter-TSS (mRNA00123.251)	#NAME?	-261	mRNA00123.251	gene00123	mRNA00123	TTHERM_00483530
SSCH1_peak_1395	scf_8254437	309148	309418	+	432	NA	TTS (mRNA0082.150)	#NAME?	1220	mRNA0082.150	gene0082	mRNA0082	TTHERM_000635749
SSCH1_peak_627	scf_8254361	69757	70347	+	424	NA	exon (mRNA0014.693, exon 3 of 3)	-exon (mRNA0014.693, exon 3 of 3)	894	mRNA0014.693	gene0014	mRNA0014	TTHERM_00584600
SSCH1_peak_3079	scf_8254607	201709	202169	+	419	NA	TTS (mRNA0055.809)	#NAME?	2884	mRNA0055.809	gene0055	mRNA0055	TTHERM_00295679
SSCH1_peak_4572	scf_8254719	640074	640705	+	418	NA	intron (mRNA00183.283, intron 3 of 5)	-intron (mRNA00183.283, intron 3 of 5)	1239	mRNA00183.283	gene00183	mRNA00183	TTHERM_00248320
SSCH1_peak_48	scf_8253815	204365	205397	+	417	NA	exon (mRNA0052.4, exon 1 of 1)	-exon (mRNA0052.4, exon 1 of 1)	464	mRNA0052.4	gene0052	mRNA0052	TTHERM_000295699
SSCH1_peak_459	scf_8254085	67689	67987	+	415	NA	promoter-TSS (mRNA0024.643)	#NAME?	-658	mRNA0024.643	gene0024	mRNA0024	TTHERM_000985179
SSCH1_peak_3435	scf_8254638	903504	904299	+	407	NA	promoter-TSS (mRNA00271.824)	#NAME?	216	mRNA00270.824	gene00270	mRNA00270	TTHERM_00118600
SSCH1_peak_3045	scf_8254605	174123	174691	+	399	NA	promoter-TSS (mRNA0052.808)	#NAME?	-151	mRNA0052.808	gene0052	mRNA0052	TTHERM_000295699
SSCH1_peak_3474	scf_8254644	344866	345306	+	397	NA	exon (mRNA0087.247, exon 1 of 3)	-exon (mRNA0087.247, exon 1 of 3)	239	mRNA0087.247	gene0087	mRNA0087	TTHERM_00502160
SSCH1_peak_2820	scf_8254593	105091	106210	+	392	NA	promoter-TSS (mRNA0030.223)	#NAME?	230	mRNA0031.223	gene0031	mRNA0031	TTHERM_00971900
SSCH1_peak_1984	scf_8254505	120861	121421	+	384	NA	exon (mRNA0029.181, exon 1 of 1)	-exon (mRNA0029.181, exon 1 of 1)	535	mRNA0029.181	gene0029	mRNA0029	TTHERM_00700880
SSCH1_peak_4628	scf_8254747	73560	73870	+	383	NA	TTS (mRNA0019.874)	#NAME?	503	mRNA0020.874	gene0020	mRNA0020	TTHERM_00043890
SSCH1_peak_1558	scf_8254460	2939	4049	+	381	NA	exon (mRNA001.739, exon 3 of 3)	-exon (mRNA001.739, exon 3 of 3)	1800	mRNA001.739	gene001	mRNA001	TTHERM_001737569
SSCH1_peak_1642	scf_8254470	140192	140993	+	374	NA	intron (mRNA0029.164, intron 2 of 2)	-intron (mRNA0029.164, intron 2 of 2)	1182	mRNA0029.164	gene0029	mRNA0029	TTHERM_00700880
SSCH1_peak_2982	scf_8254600	285200	285613	+	370	NA	exon (mRNA0094.226, exon 11 of 13)	-exon (mRNA0094.226, exon 11 of 13)	1944	mRNA0095.226	gene0095	mRNA0095	TTHERM_00491130
SSCH1_peak_2504	scf_8254577	93651	94172	+	368	NA	exon (mRNA0023.215, exon 2 of 3)	-exon (mRNA0023.215, exon 2 of 3)	798	mRNA0023.215	gene0023	mRNA0023	TTHERM_00622780
SSCH1_peak_382	scf_8254028	325079	325372	+	365	NA	TTS (mRNA0089.52)	#NAME?	1434	mRNA0089.52	gene0089	mRNA0089	TTHERM_00198540
SSCH1_peak_947	scf_8254385	467937	469029	+	365	NA	exon (mRNA00120.705, exon 4 of 9)	-exon (mRNA00120.705, exon 4 of 9)	-2173	mRNA00121.705	gene00121	mRNA00121	TTHERM_00313070
SSCH1_peak_849	scf_8254378	205684	206866	+	364	NA	promoter-TSS (mRNA0055.122)	#NAME?	-73	mRNA0055.122	gene0055	mRNA0055	TTHERM_00295679
SSCH1_peak_3412	scf_8254638	652137	652477	+	361	NA	promoter-TSS (mRNA00192.824)	#NAME?	-91	mRNA00192.824	gene00192	mRNA00192	TTHERM_000030601
SSCH1_peak_1921	scf_8254495	396489	397038	+	360	NA	exon (mRNA00109.176, exon 1 of 1)	-exon (mRNA00109.176, exon 1 of 1)	1459	mRNA00109.176	gene00109	mRNA00109	TTHERM_01089030
SSCH1_peak_918	scf_8254382	122545	123520	+	358	NA	promoter-TSS (mRNA0035.124)	#NAME?	-103	mRNA0035.124	gene0035	mRNA0035	TTHERM_01005230
SSCH1_peak_866	scf_8254379	187933	188301	+	352	NA	exon (mRNA0040.702, exon 3 of 4)	-exon (mRNA0040.702, exon 3 of 4)	-1623	mRNA0041.702	gene0041	mRNA0041	TTHERM_00326940
SSCH1_peak_2623	scf_8254582	485492	486424	+	349	NA	exon (mRNA00113.797, exon 2 of 2)	-exon (mRNA00113.797, exon 2 of 2)	1096	mRNA00113.797	gene00113	mRNA00113	TTHERM_00194310
SSCH1_peak_239	scf_8253915	170461	171007	+	346	NA	exon (mRNA0045.28, exon 1 of 1)	-exon (mRNA0045.28, exon 1 of 1)	636	mRNA0045.28	gene0045	mRNA0045	TTHERM_000299729
SSCH1_peak_2468	scf_8254571	77754	77989	+	345	NA	promoter-TSS (mRNA0014.212)	#NAME?	-116	mRNA0014.212	gene0014	mRNA0014	TTHERM_00584600
SSCH1_peak_1702	scf_8254475	53998	55311	+	342	NA	exon (mRNA0017.166, exon 1 of 1)	-exon (mRNA0017.166, exon 1 of 1)	759	mRNA0017.166	gene0017	mRNA0017	TTHERM_000648733
SSCH1_peak_3865	scf_8254659	679816	680629	+	342	NA	TTS (mRNA00180.254)	#NAME?	278	mRNA00179.254	gene00179	mRNA00179	TTHERM_00433550
SSCH1_peak_4312	scf_8254691	482503	482804	+	342	NA	exon (mRNA00117.849, exon 4 of 13)	-exon (mRNA00117.849, exon 4 of 13)	595	mRNA00117.849	gene00117	mRNA00117	TTHERM_00255600
SSCH1_peak_385	scf_8254033	6509	7189	+	340	NA	TTS (mRNA002.53)	#NAME?	503	mRNA002.53	gene002	mRNA002	TTHERM_01347900
SSCH1_peak_2326	scf_8254555	509810	510432	+	339	NA	exon (mRNA00130.204, exon 1 of 1)	-exon (mRNA00130.204, exon 1 of 1)	178	mRNA00130.204	gene00130	mRNA00130	TTHERM_00294980
SSCH1_peak_2996	scf_8254600	382641	382893	+	338	NA	promoter-TSS (mRNA00117.226)	#NAME?	-635	mRNA00117.226	gene00117	mRNA00117	TTHERM_00255600
SSCH1_peak_3270	scf_8254617	381746	382031	+	337	NA	exon (mRNA00105.814, exon 6 of 10)	-exon (mRNA00105.814, exon 6 of 10)	1408	mRNA00105.814	gene00105	mRNA00105	TTHERM_00171800
SSCH1_peak_3979	scf_8254664	469799	470567	+	337	NA	promoter-TSS (mRNA00126.836)	#NAME?	397	mRNA00125.836	gene00125	mRNA00125	TTHERM_00502480
SSCH1_peak_681	scf_8254369	41076	41472	+	337	NA	promoter-TSS (mRNA0015.697)	#NAME?	-443	mRNA0015.697	gene0015	mRNA0015	TTHERM_01084240
SSCH1_peak_3562	scf_8254649	221375	221860	+	337	NA	promoter-TSS (mRNA0058.829)	#NAME?	-459	mRNA0058.829	gene0058	mRNA0058	TTHERM_000933400
SSCH1_peak_2770	scf_8254590	156772	157482	+	337	NA	exon (mRNA0045.801, exon 2 of 2)	-exon (mRNA0045.801, exon 2 of 2)	-2139	mRNA0044.801	gene0044	mRNA0044	TTHERM_00958790
SSCH1_peak_915	scf_8254382	121053	121339	+	337	NA	TTS (mRNA0034.124)	#NAME?	980	mRNA0034.124	gene0034	mRNA0034	TTHERM_00455450
SSCH1_peak_3923	scf_8254659	1502451	1502742	+	337	NA	exon (mRNA00397.254, exon 1 of 1)	-exon (mRNA00397.254, exon 1 of 1)	801	mRNA00397.254	gene00397	mRNA00397	TTHERM_00355000
SSCH1_peak_916	scf_8254382	121456	121994	+	335	NA	exon (mRNA0035.124, exon 1 of 1)	-exon (mRNA0035.124, exon 1 of 1)	1204	mRNA0035.124	gene0035	mRNA0035	TTHERM_01005230
SSCH1_peak_3157	scf_8254609	434395	434619	+	334	NA	promoter-TSS (mRNA00119.810)	#NAME?	75	mRNA00119.810	gene00119	mRNA00119	TTHERM_00411790
SSCH1_peak_2980	scf_8254600	283011	283440	+	333	NA	intron (mRNA0094.226, intron 5 of 12)	-intron (mRNA0094.226, intron 5 of 12)	1918	mRNA0094.226	gene0094	mRNA0094	TTHERM_000644729
SSCH1_peak_3520	scf_8254645	642311	642953	+	333	NA	TTS (mRNA00180.827)	#NAME?	263	mRNA00181.827	gene00181	mRNA00181	TTHERM_000104938
SSCH1_peak_914	scf_8254382	120144	120415	+	328	NA	promoter-TSS (mRNA0034.124)	#NAME?	63	mRNA0034.124	gene0034	mRNA0034	TTHERM_00455450
SSCH1_peak_3912	scf_8254659	1423553	1424115	+	327	NA	TTS (mRNA00376.254)	#NAME?	1737	mRNA00376.254	gene00376	mRNA00376	TTHERM_00013900
SSCH1_peak_4706	scf_8254751	132340	132985	+	327	NA	intron (mRNA0032.876, intron 2 of 4)	-intron (mRNA0032.876, intron 2 of 4)	2158	mRNA0032.876	gene0032	mRNA0032	TTHERM_01002890
SSCH1_peak_2771	scf_8254590	157591	157902	+	324	NA	exon (mRNA0045.801, exon 2 of 2)	-exon (mRNA0045.801, exon 2 of 2)	2170	mRNA0045.801	gene0045	mRNA0045	TTHERM_000299729
SSCH1_peak_5185	scf_8254803	405985	406569	+	324	NA	intron (mRNA0089.900, intron 4 of 6)	-intron (mRNA0089.900, intron 4 of 6)	5606	mRNA0089.900	gene0089	mRNA0089	TTHERM_00198540
SSCH1_peak_3791	scf_8254658	218385	220143	+	323	NA	exon (mRNA0067.833, exon 1 of 1)	-exon (mRNA0067.833, exon 1 of 1)	738	mRNA0067.833	gene0067	mRNA0067	TTHERM_00467640
SSCH1_peak_1683	scf_8254470	1078549	1079028	+	323	NA	intron (mRNA00262.164, intron 3 of 5)	-intron (mRNA00262.164, intron 3 of 5)	3328	mRNA00262.164	gene00262	mRNA00262	TTHERM_00146310
SSCH1_peak_1344	scf_8254431	1126432	1126845	+	322	NA	exon (mRNA00326.147, exon 7 of 8)	-exon (mRNA00326.147, exon 7 of 8)	1432	mRNA00326.147	gene00326	mRNA00326	TTHERM_000122269
SSCH1_peak_3768	scf_8254656	69383	70663	+	322	NA	exon (mRNA0020.253, exon 1 of 1)	-exon (mRNA0020.253, exon 1 of 1)	669	mRNA0020.253	gene0020	mRNA0020	TTHERM_00043890
SSCH1_peak_3430	scf_8254638	832873	833282	+	322	NA	exon (mRNA00243.824, exon 1 of 3)	-exon (mRNA00243.824, exon 1 of 3)	191	mRNA00243.824	gene00243	mRNA00243	TTHERM_00221150
SSCH1_peak_3228	scf_8254611	7252	7980	+	318	NA	promoter-TSS (mRNA003.811)	#NAME?	751	mRNA004.811	gene004	mRNA004	TTHERM_001298459
SSCH1_peak_2637	scf_8254582	613107	613863	+	317	NA	exon (mRNA00147.797, exon 1 of 1)	-exon (mRNA00147.797, exon 1 of 1)	324	mRNA00147.797	gene00147	mRNA00147	TTHERM_00181050
SSCH1_peak_3454	scf_8254644	54520	55301	+	317	NA	exon (mRNA0013.247, exon 1 of 1)	-exon (mRNA0013.247, exon 1 of 1)	306	mRNA0013.247	gene0013	mRNA0013	TTHERM_00161760
SSCH1_peak_1277	scf_8254431	73479	73711	+	317	NA	promoter-TSS (mRNA0022.147)	#NAME?	-149	mRNA0022.147	gene0022	mRNA0022	TTHERM_01109940
SSCH1_peak_2977	scf_8254600	277625	277868	+	317	NA	promoter-TSS (mRNA0093.226)	#NAME?	-314	mRNA0092.226	gene0092	mRNA0092	TTHERM_00635850
SSCH1_peak_559	scf_8254187	297939	298951	+	317	NA	exon (mRNA0093.84, exon 1 of 1)	-exon (mRNA0093.84, exon 1 of 1)	464	mRNA0093.84	gene0093	mRNA0093	TTHERM_00561700
SSCH1_peak_944	scf_8254385	465987	466376	+	315	NA	exon (mRNA00120.705, exon 1 of 9)	-exon (mRNA00120.705, exon 1 of 9)	127	mRNA00120.705	gene00120	mRNA00120	TTHERM_00295070
SSCH1_peak_5402	scf_8254813	517658	518368	+	313	NA	exon (mRNA00130.905, exon 6 of 6)	-exon (mRNA00130.905, exon 6 of 6)	3965	mRNA00130.905	gene00130	mRNA00130	TTHERM_00294980
SSCH1_peak_682	scf_8254369	41611	42260	+	313	NA	exon (mRNA0015.697, exon 1 of 4)	-exon (mRNA0015.697, exon 1 of 4)	218	mRNA0015.697	gene0015	mRNA0015	TTHERM_01084240
SSCH1_peak_3946	scf_8254664	54089	54975	+	313	NA	exon (mRNA0013.836, exon 1 of 1)	-exon (mRNA0013.836, exon 1 of 1)	413	mRNA0013.836	gene0013	mRNA0013	TTHERM_00161760
SSCH1_peak_2147	scf_8254545	738505	738891	+	312	NA	exon (mRNA00206.779, exon 6 of 9)	-exon (mRNA00206.779, exon 6 of 9)	-1743	mRNA00207.779	gene00207	mRNA00207	TTHERM_00085490
SSCH1_peak_1409	scf_8254437	364456	364694	+	310	NA	exon (mRNA0095.150, exon 2 of 5)	-exon (mRNA0095.150, exon 2 of 5)	1204	mRNA0095.150	gene0095	mRNA0095	TTHERM_00491130
SSCH1_peak_628	scf_8254361	70812	71229	+	310	NA	promoter-TSS (mRNA0014.693)	#NAME?	-74	mRNA0014.693	gene0014	mRNA0014	TTHERM_00584600
SSCH1_peak_3227	scf_8254611	6833	7119	+	310	NA	promoter-TSS (mRNA003.811)	#NAME?	111	mRNA004.811	gene004	mRNA004	TTHERM_001298459
SSCH1_peak_936	scf_8254385	313707	313943	+	310	NA	Intergenic	Intergenic	-1932	mRNA0079.705	gene0079	mRNA0079	TTHERM_00532630
SSCH1_peak_2083	scf_8254545	20566	21071	+	308	NA	exon (mRNA006.779, exon 4 of 5)	-exon (mRNA006.779, exon 4 of 5)	2089	mRNA006.779	gene006	mRNA006	TTHERM_00193210
SSCH1_peak_1893	scf_8254491	247789	248134	+	308	NA	promoter-TSS (mRNA0070.174)	#NAME?	-33	mRNA0071.174	gene0071	mRNA0071	TTHERM_00170460
SSCH1_peak_2139	scf_8254545	706343	707096	+	306	NA	exon (mRNA00198.779, exon 2 of 2)	-exon (mRNA00198.779, exon 2 of 2)	-1615	mRNA00197.779	gene00197	mRNA00197	TTHERM_00127090
SSCH1_peak_4945	scf_8254777	42551	42943	+	305	NA	exon (mRNA0012.888, exon 1 of 9)	-exon (mRNA0012.888, exon 1 of 9)	164	mRNA0012.888	gene0012	mRNA0012	TTHERM_00614760
SSCH1_peak_3077	scf_8254607	198695	199124	+	305	NA	promoter-TSS (mRNA0054.809)	#NAME?	-146	mRNA0055.809	gene0055	mRNA0055	TTHERM_00295679
SSCH1_peak_3159	scf_8254609	435562	436424	+	304	NA	exon (mRNA00119.810, exon 3 of 3)	-exon (mRNA00119.810, exon 3 of 3)	1561	mRNA00119.810	gene00119	mRNA00119	TTHERM_00411790
SSCH1_peak_1259	scf_8254429	12140	12726	+	304	NA	exon (mRNA002.146, exon 1 of 3)	-exon (mRNA002.146, exon 1 of 3)	382	mRNA002.146	gene002	mRNA002	TTHERM_01347900
SSCH1_peak_4673	scf_8254747	822547	822766	+	303	NA	promoter-TSS (mRNA00220.874)	#NAME?	-238	mRNA00220.874	gene00220	mRNA00220	TTHERM_00151530
SSCH1_peak_1153	scf_8254406	355837	356168	+	303	NA	promoter-TSS (mRNA0099.135)	#NAME?	-397	mRNA0099.135	gene0099	mRNA0099	TTHERM_01273287
SSCH1_peak_2303	scf_8254555	152402	153103	+	303	NA	intron (mRNA0039.204, intron 1 of 1)	-intron (mRNA0039.204, intron 1 of 1)	535	mRNA0039.204	gene0039	mRNA0039	TTHERM_00312280
SSCH1_peak_2594	scf_8254582	26243	26487	+	303	NA	promoter-TSS (mRNA007.797)	#NAME?	-308	mRNA007.797	gene007	mRNA007	TTHERM_000721224
SSCH1_peak_1678	scf_8254470	1075385	1076153	+	301	NA	intron (mRNA00262.164, intron 1 of 5)	-intron (mRNA00262.164, intron 1 of 5)	309	mRNA00262.164	gene00262	mRNA00262	TTHERM_00146310
SSCH1_peak_5276	scf_8254803	2200596	2201149	+	300	NA	promoter-TSS (mRNA00538.900)	#NAME?	-268	mRNA00538.900	gene00538	mRNA00538	TTHERM_000024438
SSCH1_peak_125	scf_8253886	20257	20508	+	299	NA	exon (mRNA006.20, exon 1 of 1)	-exon (mRNA006.20, exon 1 of 1)	748	mRNA006.20	gene006	mRNA006	TTHERM_00193210
SSCH1_peak_1408	scf_8254437	363096	363323	+	298	NA	promoter-TSS (mRNA0095.150)	#NAME?	-162	mRNA0095.150	gene0095	mRNA0095	TTHERM_00491130
SSCH1_peak_5413	scf_8254814	146743	148008	+	298	NA	promoter-TSS (mRNA0045.326)	#NAME?	553	mRNA0044.326	gene0044	mRNA0044	TTHERM_00958790
SSCH1_peak_1894	scf_8254491	248216	248463	+	297	NA	promoter-TSS (mRNA0070.174)	#NAME?	345	mRNA0071.174	gene0071	mRNA0071	TTHERM_00170460
SSCH1_peak_1138	scf_8254406	224201	224672	+	297	NA	TTS (mRNA0069.135)	#NAME?	176	mRNA0070.135	gene0070	mRNA0070	TTHERM_00252260
SSCH1_peak_3374	scf_8254638	161287	161554	+	295	NA	promoter-TSS (mRNA0045.824)	#NAME?	41	mRNA0045.824	gene0045	mRNA0045	TTHERM_000299729
SSCH1_peak_1872	scf_8254487	510232	511129	+	295	NA	intron (mRNA00148.172, intron 1 of 2)	-intron (mRNA00148.172, intron 1 of 2)	389	mRNA00148.172	gene00148	mRNA00148	TTHERM_00149870
SSCH1_peak_4928	scf_8254776	688885	689678	+	291	NA	exon (mRNA00192.308, exon 1 of 1)	-exon (mRNA00192.308, exon 1 of 1)	319	mRNA00192.308	gene00192	mRNA00192	TTHERM_000030601
SSCH1_peak_5532	scf_8255629	627	855	+	291	NA	NA	NA	NA	NA
SSCH1_peak_1782	scf_8254479	347083	347319	+	289	NA	exon (mRNA00101.168, exon 4 of 4)	-exon (mRNA00101.168, exon 4 of 4)	-2184	mRNA00102.168	gene00102	mRNA00102	TTHERM_000522789
SSCH1_peak_488	scf_8254106	33553	33849	+	289	NA	exon (mRNA006.68, exon 19 of 22)	-exon (mRNA006.68, exon 19 of 22)	-1626	mRNA007.68	gene007	mRNA007	TTHERM_000721224
SSCH1_peak_4832	scf_8254763	16774	17129	+	289	NA	promoter-TSS (mRNA003.302)	#NAME?	-767	mRNA003.302	gene003	mRNA003	TTHERM_01049340
SSCH1_peak_1817	scf_8254485	87224	87474	+	289	NA	promoter-TSS (mRNA0023.171)	#NAME?	-249	mRNA0023.171	gene0023	mRNA0023	TTHERM_00622780
SSCH1_peak_1139	scf_8254406	224999	226272	+	289	NA	exon (mRNA0070.135, exon 2 of 2)	-exon (mRNA0070.135, exon 2 of 2)	1375	mRNA0070.135	gene0070	mRNA0070	TTHERM_00252260
SSCH1_peak_33	scf_8253811	357028	357364	+	288	NA	Intergenic	Intergenic	-1726	mRNA0093.582	gene0093	mRNA0093	TTHERM_00561700
SSCH1_peak_3429	scf_8254638	832154	832493	+	288	NA	exon (mRNA00243.824, exon 2 of 3)	-exon (mRNA00243.824, exon 2 of 3)	945	mRNA00243.824	gene00243	mRNA00243	TTHERM_00221150
SSCH1_peak_5485	scf_8254820	129918	131278	+	287	NA	exon (mRNA0031.908, exon 1 of 1)	-exon (mRNA0031.908, exon 1 of 1)	-2000	mRNA0032.908	gene0032	mRNA0032	TTHERM_01002890
SSCH1_peak_4435	scf_8254711	38990	39833	+	287	NA	promoter-TSS (mRNA0011.279)	#NAME?	-960	mRNA0011.279	gene0011	mRNA0011	TTHERM_001155713
SSCH1_peak_1998	scf_8254515	120905	121704	+	287	NA	exon (mRNA0033.186, exon 1 of 1)	-exon (mRNA0033.186, exon 1 of 1)	343	mRNA0033.186	gene0033	mRNA0033	TTHERM_000777131
SSCH1_peak_3076	scf_8254607	196848	198156	+	287	NA	TTS (mRNA0053.809)	#NAME?	934	mRNA0053.809	gene0053	mRNA0053	TTHERM_00894450
SSCH1_peak_3134	scf_8254609	200654	200936	+	286	NA	TTS (mRNA0053.810)	#NAME?	407	mRNA0053.810	gene0053	mRNA0053	TTHERM_00894450
SSCH1_peak_2956	scf_8254598	159214	159887	+	286	NA	TTS (mRNA0028.805)	#NAME?	290	mRNA0027.805	gene0027	mRNA0027	TTHERM_00455350
SSCH1_peak_1405	scf_8254437	360794	361460	+	286	NA	promoter-TSS (mRNA0093.150)	#NAME?	-591	mRNA0093.150	gene0093	mRNA0093	TTHERM_00561700
SSCH1_peak_4038	scf_8254667	50070	51070	+	285	NA	exon (mRNA0012.258, exon 1 of 1)	-exon (mRNA0012.258, exon 1 of 1)	534	mRNA0012.258	gene0012	mRNA0012	TTHERM_00614760
SSCH1_peak_1883	scf_8254491	140461	141323	+	285	NA	promoter-TSS (mRNA0036.174)	#NAME?	-49	mRNA0036.174	gene0036	mRNA0036	TTHERM_00790760
SSCH1_peak_4214	scf_8254686	59749	60156	+	285	NA	promoter-TSS (mRNA0012.267)	#NAME?	41	mRNA0012.267	gene0012	mRNA0012	TTHERM_00614760
SSCH1_peak_5403	scf_8254813	518447	519079	+	285	NA	exon (mRNA00130.905, exon 5 of 6)	-exon (mRNA00130.905, exon 5 of 6)	3215	mRNA00130.905	gene00130	mRNA00130	TTHERM_00294980
SSCH1_peak_1482	scf_8254446	464727	465000	+	283	NA	promoter-TSS (mRNA00141.154)	#NAME?	41	mRNA00141.154	gene00141	mRNA00141	TTHERM_00427570
SSCH1_peak_3868	scf_8254659	705115	705457	+	281	NA	promoter-TSS (mRNA00187.254)	#NAME?	-55	mRNA00188.254	gene00188	mRNA00188	TTHERM_00784640
SSCH1_peak_2863	scf_8254594	21045	21344	+	281	NA	promoter-TSS (mRNA006.803)	#NAME?	65	mRNA006.803	gene006	mRNA006	TTHERM_00193210
SSCH1_peak_4954	scf_8254777	118121	119014	+	281	NA	exon (mRNA0033.888, exon 1 of 1)	-exon (mRNA0033.888, exon 1 of 1)	325	mRNA0033.888	gene0033	mRNA0033	TTHERM_000777131
SSCH1_peak_2811	scf_8254592	467913	468354	+	281	NA	promoter-TSS (mRNA00120.802)	#NAME?	-430	mRNA00120.802	gene00120	mRNA00120	TTHERM_00295070
SSCH1_peak_2740	scf_8254587	582904	583214	+	280	NA	exon (mRNA00160.220, exon 4 of 9)	-exon (mRNA00160.220, exon 4 of 9)	1637	mRNA00160.220	gene00160	mRNA00160	TTHERM_00433770
SSCH1_peak_3078	scf_8254607	199599	201268	+	279	NA	intron (mRNA0055.809, intron 2 of 2)	-intron (mRNA0055.809, intron 2 of 2)	1378	mRNA0055.809	gene0055	mRNA0055	TTHERM_00295679
SSCH1_peak_2911	scf_8254594	730663	730909	+	278	NA	TTS (mRNA00191.803)	#NAME?	2804	mRNA00191.803	gene00191	mRNA00191	TTHERM_00078940
SSCH1_peak_535	scf_8254187	35999	36236	+	278	NA	promoter-TSS (mRNA0011.84)	#NAME?	-355	mRNA0011.84	gene0011	mRNA0011	TTHERM_001155713
SSCH1_peak_2252	scf_8254551	451499	452040	+	277	NA	exon (mRNA00106.202, exon 2 of 2)	-exon (mRNA00106.202, exon 2 of 2)	1086	mRNA00106.202	gene00106	mRNA00106	TTHERM_00475110
SSCH1_peak_269	scf_8253964	69142	69395	+	277	NA	promoter-TSS (mRNA0021.34)	#NAME?	-233	mRNA0021.34	gene0021	mRNA0021	TTHERM_00715840
SSCH1_peak_4438	scf_8254712	59266	60503	+	277	NA	exon (mRNA0016.859, exon 1 of 1)	-exon (mRNA0016.859, exon 1 of 1)	552	mRNA0016.859	gene0016	mRNA0016	TTHERM_001075703
SSCH1_peak_1643	scf_8254470	141419	141816	+	277	NA	intron (mRNA0029.164, intron 1 of 2)	-intron (mRNA0029.164, intron 1 of 2)	157	mRNA0029.164	gene0029	mRNA0029	TTHERM_00700880
SSCH1_peak_2589	scf_8254581	25094	25395	+	276	NA	exon (mRNA009.217, exon 2 of 4)	-exon (mRNA009.217, exon 2 of 4)	1175	mRNA009.217	gene009	mRNA009	TTHERM_00628660
SSCH1_peak_696	scf_8254370	41281	41527	+	275	NA	exon (mRNA0012.118, exon 5 of 8)	-exon (mRNA0012.118, exon 5 of 8)	1236	mRNA0012.118	gene0012	mRNA0012	TTHERM_00614760
SSCH1_peak_783	scf_8254373	257301	257555	+	275	NA	promoter-TSS (mRNA0081.699)	#NAME?	42	mRNA0081.699	gene0081	mRNA0081	TTHERM_00596540
SSCH1_peak_1368	scf_8254435	219184	220021	+	275	NA	TTS (mRNA0054.149)	#NAME?	887	mRNA0054.149	gene0054	mRNA0054	TTHERM_000765349
SSCH1_peak_2276	scf_8254552	49280	49747	+	275	NA	TTS (mRNA0010.782)	#NAME?	627	mRNA0011.782	gene0011	mRNA0011	TTHERM_001155713
SSCH1_peak_5187	scf_8254803	408095	408371	+	274	NA	intron (mRNA0089.900, intron 6 of 6)	-intron (mRNA0089.900, intron 6 of 6)	7562	mRNA0089.900	gene0089	mRNA0089	TTHERM_00198540
SSCH1_peak_586	scf_8254241	2550	2848	+	274	NA	promoter-TSS (mRNA001.93)	#NAME?	-506	mRNA001.93	gene001	mRNA001	TTHERM_001737569
SSCH1_peak_4595	scf_8254728	31977	32641	+	274	NA	promoter-TSS (mRNA0011.287)	#NAME?	-14	mRNA0011.287	gene0011	mRNA0011	TTHERM_001155713
SSCH1_peak_225	scf_8253904	175632	176426	+	274	NA	exon (mRNA0058.606, exon 1 of 1)	-exon (mRNA0058.606, exon 1 of 1)	355	mRNA0058.606	gene0058	mRNA0058	TTHERM_000933400
SSCH1_peak_1367	scf_8254435	218693	219032	+	273	NA	exon (mRNA0054.149, exon 1 of 1)	-exon (mRNA0054.149, exon 1 of 1)	147	mRNA0054.149	gene0054	mRNA0054	TTHERM_000765349
SSCH1_peak_407	scf_8254043	114704	115105	+	273	NA	promoter-TSS (mRNA0036.634)	#NAME?	87	mRNA0036.634	gene0036	mRNA0036	TTHERM_00790760
SSCH1_peak_2005	scf_8254518	3091	3353	+	273	NA	TTS (mRNA002.767)	#NAME?	770	mRNA002.767	gene002	mRNA002	TTHERM_01347900
SSCH1_peak_1680	scf_8254470	1076970	1077229	+	273	NA	exon (mRNA00262.164, exon 3 of 6)	-exon (mRNA00262.164, exon 3 of 6)	1639	mRNA00262.164	gene00262	mRNA00262	TTHERM_00146310
[truncated: 5,396 more rows]

[truncated: 5 more sheets: TableS10-Anqa1 ChIP peaks, TableS11-Motif frequency, TablleS12-TCGA abbreviations, TableS13-Primer sequences, TableS14 - MassIVE information]
